# Supplementary material for: Self-correcting mismatches in metastable hydrogen-bonded organic frameworks with an 11-fold interpenetrated array
Source: Chem Sci. 2024 Aug 6;15(35):14336–43. doi: 10.1039/d4sc02751e (PMC11325195; doi:10.1039/d4sc02751e)
Supplement: SC-015-D4SC02751E-s002 [file SC-015-D4SC02751E-s002.cif]

# Supplementary Information (SI) for Chemical Science.
# This journal is © The Royal Society of Chemistry 2024

####################################################################### 
# 
# This file contains crystal structure data downloaded from the 
# Cambridge Structural Database (CSD) hosted by the Cambridge 
# Crystallographic Data Centre (CCDC).
# 
# Full information about CCDC data access policies and citation 
# guidelines are available at http://www.ccdc.cam.ac.uk/access/V1 
# 
# Audit and citation data items may have been added by the CCDC. 
# Please retain this information to preserve the provenance of 
# this file and to allow appropriate attribution of the data. 
# 
#######################################################################

data_a
_database_code_depnum_ccdc_archive 'CCDC 2226443'
loop_
_audit_author_name
_audit_author_address
'chunlei zhou'
;Nanchang University
China
;
_audit_update_record             
;
2022-12-14 deposited with the CCDC.	2024-08-06 downloaded from the CCDC.
;
_audit_creation_date             2022-08-11
_audit_creation_method           
;
Olex2 1.5
(compiled 2022.04.07 svn.rca3783a0 for OlexSys, GUI svn.r6498)
;
_shelx_SHELXL_version_number     2019/2
_chemical_name_common            BC-4Np
_chemical_name_systematic        
6,6',6'',6'''-([9,9'-bicarbazole]-3,3',6,6'-tetrayl)tetrakis(benzo[cd]indol-2(1H)-one)
_chemical_formula_moiety         'C68 H36 N6 O4'
_chemical_formula_sum            'C68 H36 N6 O4'
_chemical_formula_weight         1001.03
_chemical_melting_point          ?
loop_
_atom_type_symbol
_atom_type_description
_atom_type_scat_dispersion_real
_atom_type_scat_dispersion_imag
_atom_type_scat_source
C C 0.0137 0.0067 'International Tables Vol C Tables 4.2.6.8 and 6.1.1.4'
H H 0.0000 0.0000 'International Tables Vol C Tables 4.2.6.8 and 6.1.1.4'
N N 0.0241 0.0134 'International Tables Vol C Tables 4.2.6.8 and 6.1.1.4'
O O 0.0389 0.0241 'International Tables Vol C Tables 4.2.6.8 and 6.1.1.4'

_shelx_space_group_comment       
;
The symmetry employed for this shelxl refinement is uniquely defined
by the following loop, which should always be used as a source of
symmetry information in preference to the above space-group names.
They are only intended as comments.
;
_space_group_crystal_system      monoclinic
_space_group_IT_number           15
_space_group_name_H-M_alt        'I 1 2/a 1'
_space_group_name_Hall           '-I 2ya'
loop_
_space_group_symop_operation_xyz
'x, y, z'
'-x+1/2, y, -z'
'x+1/2, y+1/2, z+1/2'
'-x+1, y+1/2, -z+1/2'
'-x, -y, -z'
'x-1/2, -y, z'
'-x+1/2, -y+1/2, -z+1/2'
'x, -y+1/2, z+1/2'

_cell_length_a                   16.6654(17)
_cell_length_b                   38.187(4)
_cell_length_c                   29.129(3)
_cell_angle_alpha                90
_cell_angle_beta                 93.150(7)
_cell_angle_gamma                90
_cell_volume                     18510(3)
_cell_formula_units_Z            12
_cell_measurement_reflns_used    9877
_cell_measurement_temperature    193.00
_cell_measurement_theta_max      56.33
_cell_measurement_theta_min      2.52
_shelx_estimated_absorpt_T_max   0.966
_shelx_estimated_absorpt_T_min   0.956
_exptl_absorpt_coefficient_mu    0.346
_exptl_absorpt_correction_T_max  0.7439
_exptl_absorpt_correction_T_min  0.6197
_exptl_absorpt_correction_type   multi-scan
_exptl_absorpt_process_details   
;
SADABS-2016/2 (Bruker,2016/2) was used for absorption correction.
wR2(int) was 0.1655 before and 0.1112 after correction.
The Ratio of minimum to maximum transmission is 0.8330.
The \l/2 correction factor is Not present.
;
_exptl_absorpt_special_details   ?
_exptl_crystal_colour            colorless
_exptl_crystal_density_diffrn    1.078
_exptl_crystal_density_meas      ?
_exptl_crystal_density_method    ?
_exptl_crystal_description       block
_exptl_crystal_F_000             6216
_exptl_crystal_size_max          0.13
_exptl_crystal_size_mid          0.12
_exptl_crystal_size_min          0.1
_exptl_transmission_factor_max   ?
_exptl_transmission_factor_min   ?
_diffrn_reflns_av_R_equivalents  0.1273
_diffrn_reflns_av_unetI/netI     0.0500
_diffrn_reflns_Laue_measured_fraction_full 0.999
_diffrn_reflns_Laue_measured_fraction_max 0.999
_diffrn_reflns_limit_h_max       20
_diffrn_reflns_limit_h_min       -20
_diffrn_reflns_limit_k_max       46
_diffrn_reflns_limit_k_min       -46
_diffrn_reflns_limit_l_max       35
_diffrn_reflns_limit_l_min       -35
_diffrn_reflns_number            298664
_diffrn_reflns_point_group_measured_fraction_full 0.999
_diffrn_reflns_point_group_measured_fraction_max 0.999
_diffrn_reflns_theta_full        53.594
_diffrn_reflns_theta_max         53.907
_diffrn_reflns_theta_min         2.013
_diffrn_ambient_temperature      193.00
_diffrn_detector                 CPAD
_diffrn_detector_area_resol_mean 7.41
_diffrn_detector_type            'Bruker PHOTON II'
_diffrn_measured_fraction_theta_full 0.999
_diffrn_measured_fraction_theta_max 0.999
_diffrn_measurement_device       'four-circle diffractometer'
_diffrn_measurement_device_type  'Bruker D8 VENTURE Metaljet PHOTON II'
_diffrn_measurement_method       '\w and \f shutterless scans'
_diffrn_measurement_specimen_support 'nylon loop'
_diffrn_radiation_monochromator  'Helios Multi-layer Optic'
_diffrn_radiation_probe          X-ray
_diffrn_radiation_type           GaK\a
_diffrn_radiation_wavelength     1.34139
_diffrn_source                   MetalJet
_diffrn_source_current           2.86
_diffrn_source_power             0.19937059999999998
_diffrn_source_type              'Liquid Metal source'
_diffrn_source_voltage           69.71
_diffrn_standards_number         0
_reflns_Friedel_coverage         0.000
_reflns_Friedel_fraction_full    .
_reflns_Friedel_fraction_max     .
_reflns_number_gt                9031
_reflns_number_total             16920
_reflns_special_details          
;
 Reflections were merged by SHELXL according to the crystal
 class for the calculation of statistics and refinement.
 
 Structure factors included contributions from the .fab file.
 
 _reflns_Friedel_fraction is defined as the number of unique
 Friedel pairs measured divided by the number that would be
 possible theoretically, ignoring centric projections and
 systematic absences.
;
_reflns_threshold_expression     'I > 2\s(I)'
_computing_cell_refinement       'SAINT V8.40B (Bruker, 2019)'
_computing_data_collection       'APEX4 V2021.10-0 (Bruker, 2021)'
_computing_data_reduction        'SAINT V8.40B (Bruker, 2019)'
_computing_molecular_graphics    'Olex2 1.5 (Dolomanov et al., 2009)'
_computing_publication_material  'Olex2 1.5 (Dolomanov et al., 2009)'
_computing_structure_refinement  'SHELXL 2019/2 (Sheldrick, 2015)'
_computing_structure_solution    'SHELXT 2018/2 (Sheldrick, 2018)'
_refine_diff_density_max         0.750
_refine_diff_density_min         -0.392
_refine_diff_density_rms         0.084
_refine_ls_extinction_coef       .
_refine_ls_extinction_method     none
_refine_ls_goodness_of_fit_ref   1.163
_refine_ls_hydrogen_treatment    constr
_refine_ls_matrix_type           full
_refine_ls_number_parameters     1054
_refine_ls_number_reflns         16920
_refine_ls_number_restraints     272
_refine_ls_R_factor_all          0.2026
_refine_ls_R_factor_gt           0.1469
_refine_ls_restrained_S_all      1.170
_refine_ls_shift/su_max          0.000
_refine_ls_shift/su_mean         0.000
_refine_ls_structure_factor_coef Fsqd
_refine_ls_weighting_details     
'w=1/[\s^2^(Fo^2^)+(0.0600P)^2^+100.0000P] where P=(Fo^2^+2Fc^2^)/3'
_refine_ls_weighting_scheme      calc
_refine_ls_wR_factor_gt          0.3193
_refine_ls_wR_factor_ref         0.3485
_refine_special_details          ?
_olex2_refinement_description    
;
1. Fixed Uiso
 At 1.2 times of:
  All C(H) groups, All N(H) groups
2. Restrained distances
 O1-C1
 1.25 with sigma of 0.005
 C46-C102
 1.53 with sigma of 0.005
3. Uiso/Uaniso restraints and constraints
N4 \\sim C67 \\sim O3 \\sim C66 \\sim C65 \\sim C64 \\sim C63 \\sim C62 \\sim
C61 \\sim C60 \\sim C59 \\sim C58 \\sim C57: within 2A with sigma of 0.01 and
sigma for terminal atoms of 0.02 within 2A
C50 \\sim C51 \\sim C55 \\sim C56 \\sim C49 \\sim N3 \\sim C48 \\sim C47 \\sim
C46 \\sim C52 \\sim C53 \\sim C54 \\sim O4: within 2A with sigma of 0.01 and
sigma for terminal atoms of 0.02 within 2A
C5 \\sim C6 \\sim C7 \\sim C8 \\sim C9 \\sim C10 \\sim C11 \\sim C2 \\sim C3
\\sim C4 \\sim C1 \\sim N1 \\sim O1: within 2A with sigma of 0.01 and sigma for
terminal atoms of 0.02 within 2A
4.a Aromatic/amide H refined with riding coordinates:
 N2(H2), N4(H4), C21(H21), C25(H25), C26(H26), C20(H20), C30(H30), C23(H23),
 C31(H31), N1(H1), C32(H32), C17(H17), C52(H52), C53(H53), C8(H8), C47(H47),
 C44(H44), C36(H36), C42(H42), C9(H9), C39(H39), N3(H3), C48(H48), C5(H5),
 C14(H14), C13(H13), C54(H54), C37(H37), C43(H43), C63(H63), C58(H58), C59(H59),
  C64(H64), C65(H65), C3(H3A), C4(H4A), N8(H8A), C81(H81), C84(H84), C80(H80),
 N7(H7), C87(H87), C90(H90), C93(H93), C72(H72), C77(H77), C92(H92), C76(H76),
 C97(H97), C99(H99), C71(H71), C88(H88), C70(H70), C98(H98)
;
_atom_sites_solution_hydrogens   geom
_atom_sites_solution_primary     dual
_atom_sites_solution_secondary   ?
loop_
_atom_site_label
_atom_site_type_symbol
_atom_site_fract_x
_atom_site_fract_y
_atom_site_fract_z
_atom_site_U_iso_or_equiv
_atom_site_adp_type
_atom_site_occupancy
_atom_site_site_symmetry_order
_atom_site_calc_flag
_atom_site_refinement_flags_posn
_atom_site_refinement_flags_adp
_atom_site_refinement_flags_occupancy
_atom_site_disorder_assembly
_atom_site_disorder_group
O2 O 0.3950(3) -0.03260(13) 0.31769(17) 0.0908(14) Uani 1 1 d . . . . .
N2 N 0.4267(3) 0.02495(16) 0.30579(16) 0.0758(15) Uani 1 1 d . . . . .
H2 H 0.385034 0.034655 0.318008 0.091 Uiso 1 1 calc R U . . .
O3 O 1.4417(5) -0.0430(2) 0.0110(3) 0.163(3) Uani 1 1 d . U . . .
O4 O 1.4917(5) 0.2212(3) 0.4255(3) 0.184(3) Uani 1 1 d . U . . .
O1 O 0.6327(4) 0.3604(2) -0.0071(3) 0.184(3) Uani 1 1 d D U . . .
N5 N 0.9070(3) 0.12406(18) 0.1730(2) 0.099(2) Uani 1 1 d . . . . .
C29 C 0.6128(3) 0.02711(19) 0.2486(2) 0.0729(17) Uani 1 1 d . . . . .
C33 C 0.5172(3) -0.0149(2) 0.2799(2) 0.0767(18) Uani 1 1 d . . . . .
C18 C 0.7727(3) 0.1187(2) 0.1776(2) 0.085(2) Uani 1 1 d . . . . .
N4 N 1.4129(6) 0.0149(3) 0.0192(3) 0.150(3) Uani 1 1 d . U . . .
H4 H 1.454645 0.023394 0.005631 0.180 Uiso 1 1 calc R U . . .
C24 C 0.6292(3) 0.0633(2) 0.2432(2) 0.0744(17) Uani 1 1 d . . . . .
C27 C 0.4905(3) 0.04431(19) 0.28595(19) 0.0705(16) Uani 1 1 d . . . . .
N6 N 0.9887(3) 0.11778(17) 0.1824(2) 0.0916(18) Uani 1 1 d . . . . .
C21 C 0.7789(3) 0.06132(18) 0.2351(2) 0.0738(17) Uani 1 1 d . . . . .
H21 H 0.780611 0.041714 0.255204 0.089 Uiso 1 1 calc R U . . .
C25 C 0.5755(3) 0.08706(19) 0.2585(2) 0.0768(17) Uani 1 1 d . . . . .
H25 H 0.586651 0.111223 0.254454 0.092 Uiso 1 1 calc R U . . .
C28 C 0.5432(3) 0.01881(18) 0.27084(19) 0.0700(16) Uani 1 1 d . . . . .
C34 C 0.4391(3) -0.0104(2) 0.3033(2) 0.0791(19) Uani 1 1 d . . . . .
C26 C 0.5050(4) 0.07798(19) 0.2799(2) 0.0767(17) Uani 1 1 d . . . . .
H26 H 0.468966 0.095398 0.289748 0.092 Uiso 1 1 calc R U . . .
C20 C 0.8505(3) 0.07435(19) 0.2193(2) 0.0800(18) Uani 1 1 d . . . . .
H20 H 0.900741 0.063487 0.226995 0.096 Uiso 1 1 calc R U . . .
C30 C 0.6560(4) -0.0023(2) 0.2333(2) 0.084(2) Uani 1 1 d . . . . .
H30 H 0.702400 0.000954 0.216297 0.101 Uiso 1 1 calc R U . . .
C23 C 0.7014(3) 0.1049(2) 0.1926(2) 0.082(2) Uani 1 1 d . . . . .
H23 H 0.650976 0.114745 0.182930 0.099 Uiso 1 1 calc R U . . .
C40 C 1.1161(4) 0.1073(2) 0.1667(3) 0.101(2) Uani 1 1 d . . . . .
C41 C 1.1157(4) 0.1316(2) 0.2059(3) 0.098(2) Uani 1 1 d . . . . .
C19 C 0.8449(3) 0.1035(2) 0.1922(2) 0.085(2) Uani 1 1 d . . . . .
C31 C 0.6303(4) -0.0359(2) 0.2432(3) 0.096(2) Uani 1 1 d . . . . .
H31 H 0.661277 -0.055289 0.233901 0.116 Uiso 1 1 calc R U . . .
C22 C 0.7058(3) 0.07619(19) 0.2223(2) 0.0773(18) Uani 1 1 d . . . . .
C35 C 1.0362(4) 0.1008(2) 0.1526(2) 0.099(3) Uani 1 1 d . . . . .
N1 N 0.6043(4) 0.3029(2) -0.0050(3) 0.123(2) Uani 1 1 d . U . . .
H1 H 0.566491 0.303539 -0.027293 0.147 Uiso 1 1 calc R U . . .
C67 C 1.3972(7) -0.0206(4) 0.0241(3) 0.132(3) Uani 1 1 d . U . . .
C32 C 0.5588(4) -0.0424(2) 0.2668(2) 0.089(2) Uani 1 1 d . . . . .
H32 H 0.541645 -0.065569 0.272960 0.107 Uiso 1 1 calc R U . . .
C17 C 0.7428(5) 0.1753(2) 0.1281(3) 0.111(3) Uani 1 1 d . . . . .
H17 H 0.685845 0.174740 0.128654 0.133 Uiso 1 1 calc R U . . .
C52 C 1.2921(5) 0.1393(2) 0.3262(3) 0.105(2) Uani 1 1 d . U . . .
H52 H 1.260159 0.121746 0.310925 0.125 Uiso 1 1 calc R U . . .
C16 C 0.7899(4) 0.1486(2) 0.1499(3) 0.104(3) Uani 1 1 d . . . . .
C45 C 1.0345(4) 0.1384(2) 0.2140(3) 0.093(2) Uani 1 1 d . . . . .
C53 C 1.3584(5) 0.1302(3) 0.3557(3) 0.112(2) Uani 1 1 d . U . . .
H53 H 1.369002 0.105865 0.358618 0.134 Uiso 1 1 calc R U . . .
C8 C 0.6694(5) 0.2146(3) 0.0469(2) 0.106(2) Uani 1 1 d . U . . .
H8 H 0.663153 0.189871 0.045022 0.127 Uiso 1 1 calc R U . . .
C47 C 1.2074(5) 0.2295(2) 0.2990(3) 0.107(2) Uani 1 1 d . U . . .
H47 H 1.163001 0.239896 0.282359 0.128 Uiso 1 1 calc R U . . .
C44 C 1.0115(5) 0.1616(2) 0.2455(3) 0.111(3) Uani 1 1 d . . . . .
H44 H 0.956228 0.166245 0.249097 0.133 Uiso 1 1 calc R U . . .
C10 C 0.6359(6) 0.2714(3) 0.0200(3) 0.115(2) Uani 1 1 d . U . . .
C36 C 1.0171(5) 0.0784(3) 0.1169(3) 0.113(3) Uani 1 1 d . . . . .
H36 H 0.962930 0.073208 0.107415 0.136 Uiso 1 1 calc R U . . .
C50 C 1.3289(5) 0.1980(3) 0.3473(3) 0.105(2) Uani 1 1 d . U . . .
C62 C 1.2351(6) 0.0229(3) 0.0782(3) 0.120(2) Uani 1 1 d . U . . .
C42 C 1.1755(5) 0.1485(3) 0.2340(3) 0.115(3) Uani 1 1 d . . . . .
H42 H 1.230606 0.143437 0.230349 0.138 Uiso 1 1 calc R U . . .
C61 C 1.3026(7) 0.0112(3) 0.0551(3) 0.123(2) Uani 1 1 d . U . . .
C9 C 0.6151(5) 0.2362(3) 0.0175(3) 0.117(2) Uani 1 1 d . U . . .
H9 H 0.571091 0.227203 -0.001031 0.140 Uiso 1 1 calc R U . . .
C15 C 0.8754(4) 0.1522(2) 0.1497(3) 0.108(3) Uani 1 1 d . . . . .
C39 C 1.1784(4) 0.0925(3) 0.1447(2) 0.118(3) Uani 1 1 d . . . . .
H39 H 1.232639 0.096793 0.154915 0.142 Uiso 1 1 calc R U . . .
C55 C 1.3925(6) 0.1846(3) 0.3757(3) 0.115(2) Uani 1 1 d . U . . .
N3 N 1.3890(5) 0.2445(2) 0.3821(3) 0.140(2) Uani 1 1 d . U . . .
H3 H 1.399735 0.266233 0.390592 0.169 Uiso 1 1 calc R U . . .
C60 C 1.3580(8) 0.0343(4) 0.0373(3) 0.134(3) Uani 1 1 d . U . . .
C48 C 1.2614(6) 0.2520(3) 0.3251(3) 0.121(2) Uani 1 1 d . U . . .
H48 H 1.254837 0.276675 0.325720 0.145 Uiso 1 1 calc R U . . .
C57 C 1.2274(6) 0.0566(3) 0.0828(3) 0.128(3) Uani 1 1 d . U . . .
C5 C 0.8014(5) 0.2823(3) 0.1092(3) 0.114(2) Uani 1 1 d . U . . .
H5 H 0.836199 0.269401 0.129855 0.136 Uiso 1 1 calc R U . . .
C14 C 0.9152(5) 0.1797(2) 0.1293(3) 0.123(3) Uani 1 1 d . . . . .
H14 H 0.972179 0.181477 0.130861 0.148 Uiso 1 1 calc R U . . .
C49 C 1.3269(6) 0.2342(3) 0.3505(3) 0.125(2) Uani 1 1 d . U . . .
C1 C 0.6487(5) 0.3326(3) 0.0149(3) 0.120(2) Uani 1 1 d D U . . .
C2 C 0.7029(5) 0.3206(3) 0.0489(3) 0.115(2) Uani 1 1 d . U . . .
C51 C 1.2738(5) 0.1759(3) 0.3196(3) 0.112(2) Uani 1 1 d . U . . .
C12 C 0.7814(5) 0.2030(3) 0.1056(3) 0.133(4) Uani 1 1 d . . . . .
C13 C 0.8658(5) 0.2049(3) 0.1063(3) 0.124(3) Uani 1 1 d . . . . .
H13 H 0.890254 0.223631 0.090751 0.148 Uiso 1 1 calc R U . . .
C11 C 0.6961(5) 0.2846(3) 0.0508(3) 0.112(2) Uani 1 1 d . U . . .
C46 C 1.2157(5) 0.1943(2) 0.2967(3) 0.114(2) Uani 1 1 d D U . . .
C54 C 1.4101(6) 0.1519(3) 0.3810(3) 0.129(3) Uani 1 1 d . U . . .
H54 H 1.453891 0.143605 0.400278 0.155 Uiso 1 1 calc R U . . .
C37 C 1.0785(6) 0.0642(3) 0.0962(3) 0.132(4) Uani 1 1 d . . . . .
H37 H 1.066631 0.048159 0.071878 0.158 Uiso 1 1 calc R U . . .
C43 C 1.0713(6) 0.1788(3) 0.2731(3) 0.125(3) Uani 1 1 d . . . . .
H43 H 1.055511 0.194686 0.295981 0.151 Uiso 1 1 calc R U . . .
C63 C 1.1867(6) -0.0043(3) 0.0962(3) 0.131(3) Uani 1 1 d . U . . .
H63 H 1.140400 0.001013 0.112495 0.157 Uiso 1 1 calc R U . . .
C102 C 1.1530(5) 0.1731(3) 0.2678(3) 0.120(3) Uani 1 1 d D . . . .
C38 C 1.1605(6) 0.0715(3) 0.1079(3) 0.125(3) Uani 1 1 d . . . . .
C58 C 1.2832(6) 0.0800(3) 0.0647(3) 0.129(3) Uani 1 1 d . U . . .
H58 H 1.275851 0.104525 0.068440 0.155 Uiso 1 1 calc R U . . .
C59 C 1.3488(6) 0.0681(3) 0.0414(3) 0.130(3) Uani 1 1 d . U . . .
H59 H 1.385604 0.084012 0.028944 0.157 Uiso 1 1 calc R U . . .
C66 C 1.3219(7) -0.0224(4) 0.0485(3) 0.137(3) Uani 1 1 d . U . . .
C64 C 1.2098(7) -0.0390(3) 0.0890(4) 0.144(3) Uani 1 1 d . U . . .
H64 H 1.178807 -0.057686 0.100278 0.173 Uiso 1 1 calc R U . . .
C7 C 0.7289(5) 0.2274(3) 0.0770(3) 0.115(2) Uani 1 1 d . U . . .
C6 C 0.7465(5) 0.2650(3) 0.0814(3) 0.114(2) Uani 1 1 d . U . . .
C56 C 1.4316(7) 0.2146(4) 0.3980(4) 0.136(3) Uani 1 1 d . U . . .
C65 C 1.2801(7) -0.0462(3) 0.0647(3) 0.146(3) Uani 1 1 d . U . . .
H65 H 1.295715 -0.069926 0.060760 0.175 Uiso 1 1 calc R U . . .
C3 C 0.7600(6) 0.3346(3) 0.0784(4) 0.140(3) Uani 1 1 d . U . . .
H3A H 0.766382 0.359297 0.077520 0.168 Uiso 1 1 calc R U . . .
C4 C 0.8071(7) 0.3175(3) 0.1080(4) 0.142(3) Uani 1 1 d . U . . .
H4A H 0.844462 0.329617 0.128096 0.170 Uiso 1 1 calc R U . . .
O6 O 0.7265(2) -0.04778(12) 0.66510(14) 0.0786(12) Uani 1 1 d . . . . .
N8 N 0.7534(3) 0.01027(15) 0.65152(16) 0.0717(14) Uani 1 1 d . . . . .
H8A H 0.711183 0.019530 0.663727 0.086 Uiso 1 1 calc R U . . .
O5 O 0.7174(3) 0.20472(14) 0.25177(17) 0.0988(15) Uani 1 1 d . . . . .
N9 N 1.2090(2) 0.11063(12) 0.49558(14) 0.0587(11) Uani 1 1 d . . . . .
C83 C 1.0760(3) 0.10368(15) 0.50661(17) 0.0587(14) Uani 1 1 d . . . . .
C85 C 1.0850(3) 0.12921(16) 0.47232(17) 0.0606(14) Uani 1 1 d . . . . .
C81 C 1.1677(3) 0.06710(16) 0.55334(19) 0.0648(15) Uani 1 1 d . . . . .
H81 H 1.220554 0.059284 0.561888 0.078 Uiso 1 1 calc R U . . .
C84 C 1.0105(3) 0.08898(16) 0.52710(18) 0.0616(14) Uani 1 1 d . . . . .
H84 H 0.957489 0.096033 0.517551 0.074 Uiso 1 1 calc R U . . .
C80 C 1.1015(3) 0.05316(17) 0.57364(19) 0.0663(15) Uani 1 1 d . . . . .
H80 H 1.109541 0.035640 0.596585 0.080 Uiso 1 1 calc R U . . .
N7 N 0.8166(3) 0.23483(15) 0.29556(19) 0.0848(15) Uani 1 1 d . . . . .
H7 H 0.803377 0.256320 0.287260 0.102 Uiso 1 1 calc R U . . .
C75 C 0.8150(3) 0.02973(19) 0.63109(19) 0.0686(16) Uani 1 1 d . . . . .
C87 C 1.1959(3) 0.15752(17) 0.4363(2) 0.0715(16) Uani 1 1 d . . . . .
H87 H 1.251877 0.160831 0.433270 0.086 Uiso 1 1 calc R U . . .
C90 C 1.0300(3) 0.14766(17) 0.44552(19) 0.0711(16) Uani 1 1 d . . . . .
H90 H 0.974113 0.144123 0.448707 0.085 Uiso 1 1 calc R U . . .
C93 C 0.9382(4) 0.24446(18) 0.3492(2) 0.0739(16) Uani 1 1 d . . . . .
H93 H 0.941331 0.269225 0.346732 0.089 Uiso 1 1 calc R U . . .
C72 C 0.9821(3) -0.01522(18) 0.5781(2) 0.0694(16) Uani 1 1 d . . . . .
H72 H 1.028628 -0.011728 0.561246 0.083 Uiso 1 1 calc R U . . .
C77 C 0.8966(3) 0.07406(18) 0.6012(2) 0.0714(16) Uani 1 1 d . . . . .
H77 H 0.905901 0.098299 0.596415 0.086 Uiso 1 1 calc R U . . .
C92 C 0.9955(4) 0.22434(18) 0.3779(2) 0.0748(17) Uani 1 1 d . . . . .
H92 H 1.036356 0.236972 0.394798 0.090 Uiso 1 1 calc R U . . .
C76 C 0.8264(3) 0.06437(19) 0.6244(2) 0.0767(17) Uani 1 1 d . . . . .
H76 H 0.789746 0.081374 0.634507 0.092 Uiso 1 1 calc R U . . .
C69 C 0.8462(3) -0.02897(18) 0.62577(19) 0.0675(16) Uani 1 1 d . . . . .
C95 C 0.8785(3) 0.18938(17) 0.3309(2) 0.0683(15) Uani 1 1 d . . . . .
C82 C 1.1546(3) 0.09232(15) 0.52080(17) 0.0567(13) Uani 1 1 d . . . . .
C78 C 0.9515(3) 0.05077(18) 0.58554(19) 0.0657(15) Uani 1 1 d . . . . .
C73 C 0.9393(3) 0.01430(17) 0.59280(18) 0.0617(14) Uani 1 1 d . . . . .
C86 C 1.1680(3) 0.13405(16) 0.46643(18) 0.0604(14) Uani 1 1 d . . . . .
C74 C 0.8694(3) 0.00559(17) 0.61600(17) 0.0622(14) Uani 1 1 d . . . . .
C79 C 1.0222(3) 0.06422(16) 0.56121(19) 0.0633(15) Uani 1 1 d . . . . .
C68 C 0.7689(3) -0.0246(2) 0.64952(19) 0.0726(17) Uani 1 1 d . . . . .
C96 C 0.9342(4) 0.17021(18) 0.3581(2) 0.0718(16) Uani 1 1 d . . . . .
C97 C 0.9224(4) 0.13255(19) 0.3546(2) 0.0801(18) Uani 1 1 d . . . . .
H97 H 0.957731 0.117222 0.371582 0.096 Uiso 1 1 calc R U . . .
C94 C 0.8812(3) 0.22602(18) 0.3266(2) 0.0716(16) Uani 1 1 d . . . . .
C100 C 0.8159(4) 0.17489(19) 0.3035(2) 0.0745(17) Uani 1 1 d . . . . .
C91 C 0.9953(3) 0.18989(19) 0.3825(2) 0.0718(16) Uani 1 1 d . . . . .
C89 C 1.0557(3) 0.17141(17) 0.4138(2) 0.0701(16) Uani 1 1 d . . . . .
C99 C 0.8061(4) 0.13929(19) 0.3015(2) 0.0818(18) Uani 1 1 d . . . . .
H99 H 0.763551 0.128711 0.283445 0.098 Uiso 1 1 calc R U . . .
C71 C 0.9587(3) -0.04841(19) 0.5873(2) 0.0768(17) Uani 1 1 d . . . . .
H71 H 0.990067 -0.067367 0.577133 0.092 Uiso 1 1 calc R U . . .
C88 C 1.1398(4) 0.17627(18) 0.4105(2) 0.0771(17) Uani 1 1 d . . . . .
H88 H 1.157811 0.193202 0.389484 0.092 Uiso 1 1 calc R U . . .
C70 C 0.8893(3) -0.05586(18) 0.6114(2) 0.0737(17) Uani 1 1 d . . . . .
H70 H 0.873912 -0.079328 0.617165 0.088 Uiso 1 1 calc R U . . .
C101 C 0.7767(4) 0.2049(2) 0.2800(2) 0.0832(19) Uani 1 1 d . . . . .
C98 C 0.8627(4) 0.11933(19) 0.3277(2) 0.0849(19) Uani 1 1 d . . . . .
H98 H 0.858027 0.094565 0.326126 0.102 Uiso 1 1 calc R U . . .

loop_
_atom_site_aniso_label
_atom_site_aniso_U_11
_atom_site_aniso_U_22
_atom_site_aniso_U_33
_atom_site_aniso_U_23
_atom_site_aniso_U_13
_atom_site_aniso_U_12
O2 0.057(2) 0.099(3) 0.117(4) -0.019(3) 0.005(2) -0.020(2)
N2 0.048(3) 0.107(4) 0.073(3) -0.018(3) 0.007(2) -0.019(3)
O3 0.145(6) 0.206(8) 0.131(6) 0.014(5) -0.052(5) -0.017(6)
O4 0.122(5) 0.267(9) 0.161(6) -0.005(6) -0.018(5) 0.007(6)
O1 0.139(6) 0.179(7) 0.238(8) 0.081(6) 0.058(5) 0.050(5)
N5 0.041(3) 0.136(5) 0.120(5) 0.050(4) 0.005(3) 0.021(3)
C29 0.051(3) 0.102(5) 0.064(3) -0.011(3) -0.006(3) -0.002(3)
C33 0.051(3) 0.101(5) 0.076(4) -0.019(4) -0.009(3) -0.009(3)
C18 0.049(3) 0.132(6) 0.073(4) 0.038(4) 0.004(3) 0.005(3)
N4 0.141(6) 0.212(7) 0.092(4) 0.020(5) -0.047(4) -0.035(6)
C24 0.045(3) 0.115(6) 0.063(3) -0.006(3) 0.000(3) -0.006(3)
C27 0.045(3) 0.106(5) 0.059(3) -0.009(3) -0.003(2) -0.014(3)
N6 0.046(3) 0.126(5) 0.104(4) 0.037(4) 0.019(3) 0.019(3)
C21 0.055(3) 0.097(5) 0.069(4) 0.003(3) -0.003(3) -0.013(3)
C25 0.059(4) 0.099(5) 0.072(4) -0.003(3) 0.003(3) -0.011(3)
C28 0.045(3) 0.102(5) 0.062(3) -0.022(3) -0.005(2) -0.008(3)
C34 0.046(3) 0.108(6) 0.082(4) -0.022(4) -0.007(3) -0.005(4)
C26 0.058(3) 0.096(5) 0.077(4) -0.014(4) 0.004(3) -0.002(3)
C20 0.051(3) 0.111(5) 0.077(4) 0.016(4) -0.005(3) 0.000(3)
C30 0.049(3) 0.119(6) 0.083(4) -0.023(4) -0.003(3) -0.008(4)
C23 0.043(3) 0.134(6) 0.069(4) 0.012(4) 0.001(3) 0.012(3)
C40 0.057(4) 0.159(8) 0.087(5) 0.017(5) 0.009(3) 0.019(4)
C41 0.065(4) 0.147(7) 0.085(5) 0.022(5) 0.026(4) 0.018(4)
C19 0.041(3) 0.140(6) 0.074(4) 0.032(4) 0.003(3) 0.006(3)
C31 0.064(4) 0.106(6) 0.117(6) -0.026(5) -0.007(4) 0.000(4)
C22 0.053(3) 0.111(5) 0.068(4) -0.002(4) 0.001(3) -0.009(3)
C35 0.047(3) 0.178(8) 0.072(4) 0.022(5) 0.004(3) 0.030(4)
N1 0.100(4) 0.150(6) 0.120(5) 0.029(4) 0.033(4) 0.030(4)
C67 0.125(6) 0.187(7) 0.078(4) 0.025(5) -0.048(4) -0.043(6)
C32 0.057(4) 0.106(6) 0.104(5) -0.026(4) -0.004(3) -0.015(4)
C17 0.081(5) 0.161(8) 0.092(5) 0.056(5) 0.019(4) 0.034(5)
C52 0.107(5) 0.116(5) 0.094(4) 0.020(4) 0.040(4) 0.022(4)
C16 0.060(4) 0.159(7) 0.093(5) 0.051(5) 0.016(3) 0.029(4)
C45 0.058(4) 0.131(7) 0.091(5) 0.016(5) 0.013(4) -0.002(4)
C53 0.101(5) 0.130(6) 0.107(5) 0.027(4) 0.036(4) 0.024(4)
C8 0.098(5) 0.147(6) 0.074(4) 0.026(4) 0.004(4) 0.025(4)
C47 0.120(5) 0.113(5) 0.089(4) 0.025(4) 0.010(4) 0.024(5)
C44 0.103(6) 0.127(7) 0.108(6) 0.020(5) 0.053(5) 0.018(5)
C10 0.109(5) 0.135(5) 0.104(4) 0.032(4) 0.038(4) 0.033(4)
C36 0.087(5) 0.173(9) 0.078(5) 0.017(5) -0.005(4) -0.003(6)
C50 0.108(5) 0.123(5) 0.086(4) 0.017(4) 0.027(4) 0.019(4)
C62 0.129(5) 0.162(6) 0.064(4) 0.004(4) -0.046(4) -0.034(5)
C42 0.070(5) 0.185(9) 0.089(5) -0.005(6) 0.007(4) -0.009(5)
C61 0.125(5) 0.177(6) 0.063(4) 0.014(5) -0.042(4) -0.042(5)
C9 0.111(5) 0.148(6) 0.091(4) 0.021(5) 0.012(4) 0.034(5)
C15 0.079(5) 0.149(7) 0.100(5) 0.068(5) 0.034(4) 0.031(5)
C39 0.062(4) 0.223(10) 0.068(4) 0.002(5) 0.002(3) 0.023(5)
C55 0.111(5) 0.136(6) 0.100(4) 0.034(4) 0.033(4) 0.036(4)
N3 0.143(6) 0.158(6) 0.121(5) 0.005(5) 0.019(4) 0.004(5)
C60 0.137(6) 0.187(7) 0.073(4) 0.011(5) -0.040(4) -0.034(6)
C48 0.140(6) 0.121(6) 0.103(5) 0.015(4) 0.019(5) 0.029(5)
C57 0.127(6) 0.190(7) 0.065(4) -0.002(5) -0.027(4) -0.035(6)
C5 0.103(5) 0.125(6) 0.113(5) 0.005(5) 0.017(4) -0.009(5)
C14 0.087(5) 0.148(8) 0.137(7) 0.068(6) 0.037(5) 0.032(5)
C49 0.131(5) 0.145(5) 0.101(5) 0.008(5) 0.015(4) 0.021(5)
C1 0.090(5) 0.133(6) 0.140(6) 0.037(5) 0.038(4) 0.031(4)
C2 0.092(4) 0.140(5) 0.115(5) 0.018(5) 0.025(4) 0.021(4)
C51 0.113(5) 0.136(5) 0.090(4) 0.031(4) 0.045(4) 0.032(4)
C12 0.100(6) 0.188(10) 0.114(6) 0.084(7) 0.036(5) 0.061(6)
C13 0.094(6) 0.157(8) 0.123(7) 0.063(6) 0.036(5) 0.025(6)
C11 0.108(5) 0.136(5) 0.096(4) 0.033(4) 0.032(4) 0.040(4)
C46 0.127(5) 0.132(6) 0.087(4) 0.025(4) 0.030(4) 0.024(5)
C54 0.116(6) 0.155(7) 0.120(5) 0.030(5) 0.037(5) 0.028(5)
C37 0.115(7) 0.212(11) 0.067(5) -0.008(6) -0.002(5) 0.027(7)
C43 0.115(7) 0.156(9) 0.110(7) -0.007(6) 0.051(6) -0.021(6)
C63 0.127(6) 0.180(7) 0.081(4) 0.004(5) -0.030(4) -0.028(6)
C102 0.102(6) 0.181(10) 0.081(5) 0.002(6) 0.032(5) -0.002(6)
C38 0.107(7) 0.193(10) 0.073(5) -0.014(6) -0.020(5) 0.016(6)
C58 0.126(6) 0.185(7) 0.074(4) 0.007(5) -0.019(4) -0.035(6)
C59 0.127(6) 0.188(7) 0.075(4) 0.012(5) -0.008(4) -0.034(6)
C66 0.136(5) 0.186(7) 0.083(4) 0.023(5) -0.045(4) -0.055(6)
C64 0.142(6) 0.179(7) 0.107(5) 0.022(6) -0.032(5) -0.051(7)
C7 0.109(5) 0.142(6) 0.098(5) 0.029(5) 0.032(4) 0.020(5)
C6 0.104(5) 0.138(5) 0.103(4) 0.015(4) 0.035(4) 0.023(4)
C56 0.110(5) 0.188(7) 0.111(5) 0.008(5) 0.017(5) 0.023(5)
C65 0.143(6) 0.180(7) 0.108(6) 0.015(5) -0.043(5) -0.046(6)
C3 0.112(6) 0.172(7) 0.138(6) 0.001(6) 0.019(5) 0.016(5)
C4 0.126(6) 0.160(7) 0.141(6) 0.012(6) 0.023(5) 0.008(6)
O6 0.055(2) 0.105(3) 0.076(3) -0.009(2) 0.004(2) -0.026(2)
N8 0.042(2) 0.103(4) 0.071(3) -0.012(3) 0.006(2) -0.012(3)
O5 0.071(3) 0.125(4) 0.098(3) 0.026(3) -0.017(3) 0.003(3)
N9 0.039(2) 0.084(3) 0.053(2) 0.003(2) -0.0031(18) 0.004(2)
C83 0.046(3) 0.085(4) 0.045(3) -0.010(3) -0.005(2) 0.004(3)
C85 0.045(3) 0.087(4) 0.049(3) 0.000(3) 0.000(2) 0.008(3)
C81 0.033(2) 0.097(4) 0.063(3) -0.003(3) -0.007(2) -0.005(3)
C84 0.035(2) 0.094(4) 0.056(3) -0.008(3) -0.004(2) -0.001(3)
C80 0.041(3) 0.090(4) 0.067(3) 0.006(3) -0.006(2) -0.005(3)
N7 0.074(3) 0.087(4) 0.092(4) 0.010(3) -0.002(3) 0.007(3)
C75 0.045(3) 0.105(5) 0.056(3) -0.005(3) -0.001(2) -0.014(3)
C87 0.052(3) 0.096(5) 0.066(3) 0.010(3) 0.005(3) 0.006(3)
C90 0.053(3) 0.102(5) 0.059(3) 0.003(3) 0.014(3) 0.009(3)
C93 0.064(4) 0.084(4) 0.073(4) 0.008(3) -0.003(3) 0.008(3)
C72 0.040(3) 0.101(5) 0.067(3) -0.003(3) 0.001(2) 0.001(3)
C77 0.050(3) 0.093(5) 0.071(4) -0.001(3) 0.005(3) -0.011(3)
C92 0.068(4) 0.086(5) 0.071(4) 0.009(3) 0.004(3) 0.000(3)
C76 0.045(3) 0.097(5) 0.089(4) -0.009(4) 0.007(3) 0.000(3)
C69 0.041(3) 0.099(5) 0.062(3) -0.011(3) -0.003(2) -0.017(3)
C95 0.060(3) 0.079(4) 0.066(3) 0.002(3) 0.007(3) 0.000(3)
C82 0.035(2) 0.083(4) 0.051(3) -0.007(3) -0.005(2) 0.000(2)
C78 0.032(2) 0.104(5) 0.061(3) 0.001(3) -0.001(2) -0.004(3)
C73 0.036(3) 0.092(4) 0.057(3) -0.006(3) -0.001(2) -0.015(3)
C86 0.044(3) 0.085(4) 0.053(3) -0.004(3) 0.007(2) 0.006(3)
C74 0.040(3) 0.095(4) 0.051(3) -0.007(3) -0.001(2) -0.005(3)
C79 0.034(2) 0.094(4) 0.062(3) -0.005(3) -0.005(2) -0.009(3)
C68 0.047(3) 0.113(6) 0.057(3) -0.014(3) -0.004(2) -0.021(3)
C96 0.063(4) 0.093(5) 0.060(3) 0.011(3) 0.007(3) 0.009(3)
C97 0.069(4) 0.084(5) 0.087(4) 0.011(4) 0.003(3) 0.012(3)
C94 0.060(3) 0.084(5) 0.071(4) 0.016(3) 0.003(3) 0.015(3)
C100 0.063(4) 0.090(5) 0.070(4) 0.012(3) 0.003(3) 0.014(3)
C91 0.058(3) 0.092(5) 0.066(4) 0.008(3) 0.011(3) 0.001(3)
C89 0.053(3) 0.082(4) 0.076(4) 0.009(3) 0.007(3) 0.011(3)
C99 0.076(4) 0.091(5) 0.079(4) -0.006(4) 0.010(3) -0.016(4)
C71 0.057(3) 0.090(5) 0.084(4) -0.012(4) 0.003(3) -0.004(3)
C88 0.064(4) 0.098(5) 0.071(4) 0.011(3) 0.018(3) -0.001(3)
C70 0.060(3) 0.084(4) 0.076(4) -0.014(3) -0.002(3) -0.017(3)
C101 0.061(4) 0.108(6) 0.081(4) 0.001(4) 0.000(3) -0.009(4)
C98 0.078(4) 0.085(5) 0.091(5) 0.019(4) 0.007(4) 0.013(4)

_geom_special_details            
;
 All esds (except the esd in the dihedral angle between two l.s. planes)
 are estimated using the full covariance matrix.  The cell esds are taken
 into account individually in the estimation of esds in distances, angles
 and torsion angles; correlations between esds in cell parameters are only
 used when they are defined by crystal symmetry.  An approximate (isotropic)
 treatment of cell esds is used for estimating esds involving l.s. planes.
;
loop_
_geom_bond_atom_site_label_1
_geom_bond_atom_site_label_2
_geom_bond_distance
_geom_bond_site_symmetry_2
_geom_bond_publ_flag
O2 C34 1.212(8) . ?
N2 H2 0.8800 . ?
N2 C27 1.441(7) . ?
N2 C34 1.370(8) . ?
O3 C67 1.209(14) . ?
O4 C56 1.273(12) . ?
O1 C1 1.259(5) . ?
N5 N6 1.394(6) . ?
N5 C19 1.437(8) . ?
N5 C15 1.362(8) . ?
C29 C24 1.418(9) . ?
C29 C28 1.396(8) . ?
C29 C30 1.420(9) . ?
C33 C28 1.387(9) . ?
C33 C34 1.510(9) . ?
C33 C32 1.326(9) . ?
C18 C23 1.393(8) . ?
C18 C19 1.384(8) . ?
C18 C16 1.435(10) . ?
N4 H4 0.8800 . ?
N4 C67 1.391(14) . ?
N4 C60 1.309(14) . ?
C24 C25 1.367(9) . ?
C24 C22 1.526(8) . ?
C27 C28 1.398(8) . ?
C27 C26 1.322(9) . ?
N6 C35 1.368(9) . ?
N6 C45 1.407(9) . ?
C21 H21 0.9500 . ?
C21 C20 1.395(8) . ?
C21 C22 1.377(8) . ?
C25 H25 0.9500 . ?
C25 C26 1.405(8) . ?
C26 H26 0.9500 . ?
C20 H20 0.9500 . ?
C20 C19 1.364(9) . ?
C30 H30 0.9500 . ?
C30 C31 1.387(10) . ?
C23 H23 0.9500 . ?
C23 C22 1.395(9) . ?
C40 C41 1.474(11) . ?
C40 C35 1.393(9) . ?
C40 C39 1.371(10) . ?
C41 C45 1.411(9) . ?
C41 C42 1.407(11) . ?
C31 H31 0.9500 . ?
C31 C32 1.431(9) . ?
C35 C36 1.373(11) . ?
N1 H1 0.8800 . ?
N1 C10 1.489(10) . ?
N1 C1 1.457(12) . ?
C67 C66 1.478(16) . ?
C32 H32 0.9500 . ?
C17 H17 0.9500 . ?
C17 C16 1.416(9) . ?
C17 C12 1.417(11) . ?
C52 H52 0.9500 . ?
C52 C53 1.406(11) . ?
C52 C51 1.441(11) . ?
C16 C15 1.432(9) . ?
C45 C44 1.345(11) . ?
C53 H53 0.9500 . ?
C53 C54 1.378(12) . ?
C8 H8 0.9500 . ?
C8 C9 1.466(10) . ?
C8 C7 1.379(12) . ?
C47 H47 0.9500 . ?
C47 C48 1.431(12) . ?
C47 C46 1.352(11) . ?
C44 H44 0.9500 . ?
C44 C43 1.406(12) . ?
C10 C9 1.390(12) . ?
C10 C11 1.402(13) . ?
C36 H36 0.9500 . ?
C36 C37 1.331(11) . ?
C50 C55 1.406(11) . ?
C50 C49 1.388(12) . ?
C50 C51 1.457(12) . ?
C62 C61 1.415(14) . ?
C62 C57 1.303(14) . ?
C62 C63 1.431(13) . ?
C42 H42 0.9500 . ?
C42 C102 1.428(11) . ?
C61 C60 1.396(14) . ?
C61 C66 1.341(14) . ?
C9 H9 0.9500 . ?
C15 C14 1.393(10) . ?
C39 H39 0.9500 . ?
C39 C38 1.358(11) . ?
C55 C54 1.291(12) . ?
C55 C56 1.452(14) . ?
N3 H3 0.8800 . ?
N3 C49 1.403(12) . ?
N3 C56 1.411(13) . ?
C60 C59 1.307(15) . ?
C48 H48 0.9500 . ?
C48 C49 1.452(12) . ?
C57 C38 1.480(13) . ?
C57 C58 1.414(13) . ?
C5 H5 0.9500 . ?
C5 C6 1.361(12) . ?
C5 C4 1.349(13) . ?
C14 H14 0.9500 . ?
C14 C13 1.410(10) . ?
C1 C2 1.381(12) . ?
C2 C11 1.380(12) . ?
C2 C3 1.358(13) . ?
C51 C46 1.344(11) . ?
C12 C13 1.408(11) . ?
C12 C7 1.499(11) . ?
C13 H13 0.9500 . ?
C11 C6 1.406(11) . ?
C46 C102 1.536(5) . ?
C54 H54 0.9500 . ?
C37 H37 0.9500 . ?
C37 C38 1.417(12) . ?
C43 H43 0.9500 . ?
C43 C102 1.397(11) . ?
C63 H63 0.9500 . ?
C63 C64 1.397(14) . ?
C58 H58 0.9500 . ?
C58 C59 1.394(13) . ?
C59 H59 0.9500 . ?
C66 C65 1.254(13) . ?
C64 H64 0.9500 . ?
C64 C65 1.429(15) . ?
C7 C6 1.466(13) . ?
C65 H65 0.9500 . ?
C3 H3A 0.9500 . ?
C3 C4 1.307(13) . ?
C4 H4A 0.9500 . ?
O6 C68 1.236(7) . ?
N8 H8A 0.8800 . ?
N8 C75 1.424(7) . ?
N8 C68 1.357(8) . ?
O5 C101 1.250(7) . ?
N9 N9 1.378(7) 2_756 ?
N9 C82 1.386(7) . ?
N9 C86 1.387(7) . ?
C83 C85 1.410(8) . ?
C83 C84 1.391(7) . ?
C83 C82 1.420(7) . ?
C85 C90 1.367(7) . ?
C85 C86 1.415(7) . ?
C81 H81 0.9500 . ?
C81 C80 1.387(7) . ?
C81 C82 1.360(8) . ?
C84 H84 0.9500 . ?
C84 C79 1.378(8) . ?
C80 H80 0.9500 . ?
C80 C79 1.414(7) . ?
N7 H7 0.8800 . ?
N7 C94 1.407(7) . ?
N7 C101 1.385(8) . ?
C75 C76 1.352(9) . ?
C75 C74 1.381(8) . ?
C87 H87 0.9500 . ?
C87 C86 1.354(8) . ?
C87 C88 1.370(8) . ?
C90 H90 0.9500 . ?
C90 C89 1.379(8) . ?
C93 H93 0.9500 . ?
C93 C92 1.454(8) . ?
C93 C94 1.328(8) . ?
C72 H72 0.9500 . ?
C72 C73 1.413(8) . ?
C72 C71 1.357(9) . ?
C77 H77 0.9500 . ?
C77 C76 1.431(8) . ?
C77 C78 1.372(8) . ?
C92 H92 0.9500 . ?
C92 C91 1.322(9) . ?
C76 H76 0.9500 . ?
C69 C74 1.409(8) . ?
C69 C68 1.503(8) . ?
C69 C70 1.335(8) . ?
C95 C96 1.395(8) . ?
C95 C94 1.406(8) . ?
C95 C100 1.392(8) . ?
C78 C73 1.425(8) . ?
C78 C79 1.500(7) . ?
C73 C74 1.417(7) . ?
C96 C97 1.454(9) . ?
C96 C91 1.422(9) . ?
C97 H97 0.9500 . ?
C97 C98 1.331(9) . ?
C100 C99 1.370(9) . ?
C100 C101 1.472(9) . ?
C91 C89 1.499(8) . ?
C89 C88 1.422(8) . ?
C99 H99 0.9500 . ?
C99 C98 1.405(9) . ?
C71 H71 0.9500 . ?
C71 C70 1.413(8) . ?
C88 H88 0.9500 . ?
C70 H70 0.9500 . ?
C98 H98 0.9500 . ?

loop_
_geom_angle_atom_site_label_1
_geom_angle_atom_site_label_2
_geom_angle_atom_site_label_3
_geom_angle
_geom_angle_site_symmetry_1
_geom_angle_site_symmetry_3
_geom_angle_publ_flag
C27 N2 H2 124.2 . . ?
C34 N2 H2 124.2 . . ?
C34 N2 C27 111.6(5) . . ?
N6 N5 C19 123.1(5) . . ?
C15 N5 N6 125.4(6) . . ?
C15 N5 C19 111.0(5) . . ?
C24 C29 C30 129.2(6) . . ?
C28 C29 C24 116.3(6) . . ?
C28 C29 C30 114.4(7) . . ?
C28 C33 C34 105.6(6) . . ?
C32 C33 C28 120.4(6) . . ?
C32 C33 C34 134.0(7) . . ?
C23 C18 C16 132.8(6) . . ?
C19 C18 C23 119.0(6) . . ?
C19 C18 C16 108.1(5) . . ?
C67 N4 H4 124.2 . . ?
C60 N4 H4 124.2 . . ?
C60 N4 C67 111.7(13) . . ?
C29 C24 C22 122.0(6) . . ?
C25 C24 C29 118.5(6) . . ?
C25 C24 C22 119.5(7) . . ?
C28 C27 N2 105.0(6) . . ?
C26 C27 N2 134.1(6) . . ?
C26 C27 C28 120.9(6) . . ?
N5 N6 C45 121.4(6) . . ?
C35 N6 N5 123.4(6) . . ?
C35 N6 C45 111.6(6) . . ?
C20 C21 H21 119.2 . . ?
C22 C21 H21 119.2 . . ?
C22 C21 C20 121.6(6) . . ?
C24 C25 H25 118.0 . . ?
C24 C25 C26 124.1(7) . . ?
C26 C25 H25 118.0 . . ?
C29 C28 C27 122.7(7) . . ?
C33 C28 C29 125.1(6) . . ?
C33 C28 C27 112.2(6) . . ?
O2 C34 N2 125.1(6) . . ?
O2 C34 C33 129.3(7) . . ?
N2 C34 C33 105.7(6) . . ?
C27 C26 C25 117.5(6) . . ?
C27 C26 H26 121.2 . . ?
C25 C26 H26 121.2 . . ?
C21 C20 H20 121.6 . . ?
C19 C20 C21 116.7(6) . . ?
C19 C20 H20 121.6 . . ?
C29 C30 H30 120.0 . . ?
C31 C30 C29 120.0(6) . . ?
C31 C30 H30 120.0 . . ?
C18 C23 H23 120.8 . . ?
C18 C23 C22 118.5(5) . . ?
C22 C23 H23 120.8 . . ?
C35 C40 C41 107.1(6) . . ?
C39 C40 C41 131.2(7) . . ?
C39 C40 C35 121.7(8) . . ?
C45 C41 C40 106.9(7) . . ?
C42 C41 C40 134.8(7) . . ?
C42 C41 C45 118.3(8) . . ?
C18 C19 N5 106.4(6) . . ?
C20 C19 N5 130.0(5) . . ?
C20 C19 C18 123.5(6) . . ?
C30 C31 H31 118.9 . . ?
C30 C31 C32 122.3(7) . . ?
C32 C31 H31 118.9 . . ?
C21 C22 C24 120.4(6) . . ?
C21 C22 C23 120.5(6) . . ?
C23 C22 C24 119.0(6) . . ?
N6 C35 C40 107.9(7) . . ?
N6 C35 C36 131.1(7) . . ?
C36 C35 C40 120.7(7) . . ?
C10 N1 H1 127.0 . . ?
C1 N1 H1 127.0 . . ?
C1 N1 C10 106.0(8) . . ?
O3 C67 N4 122.5(13) . . ?
O3 C67 C66 132.1(14) . . ?
N4 C67 C66 105.4(13) . . ?
C33 C32 C31 117.6(7) . . ?
C33 C32 H32 121.2 . . ?
C31 C32 H32 121.2 . . ?
C16 C17 H17 120.3 . . ?
C16 C17 C12 119.3(7) . . ?
C12 C17 H17 120.3 . . ?
C53 C52 H52 120.9 . . ?
C53 C52 C51 118.2(9) . . ?
C51 C52 H52 120.9 . . ?
C17 C16 C18 134.5(6) . . ?
C17 C16 C15 117.2(7) . . ?
C15 C16 C18 107.9(6) . . ?
N6 C45 C41 106.2(7) . . ?
C44 C45 N6 130.6(7) . . ?
C44 C45 C41 123.2(8) . . ?
C52 C53 H53 115.6 . . ?
C54 C53 C52 128.8(10) . . ?
C54 C53 H53 115.6 . . ?
C9 C8 H8 117.6 . . ?
C7 C8 H8 117.6 . . ?
C7 C8 C9 124.8(9) . . ?
C48 C47 H47 118.0 . . ?
C46 C47 H47 118.0 . . ?
C46 C47 C48 124.0(8) . . ?
C45 C44 H44 120.8 . . ?
C45 C44 C43 118.5(8) . . ?
C43 C44 H44 120.8 . . ?
C9 C10 N1 132.6(10) . . ?
C9 C10 C11 123.3(9) . . ?
C11 C10 N1 104.1(9) . . ?
C35 C36 H36 121.8 . . ?
C37 C36 C35 116.4(8) . . ?
C37 C36 H36 121.8 . . ?
C55 C50 C51 123.2(10) . . ?
C49 C50 C55 110.1(10) . . ?
C49 C50 C51 126.7(9) . . ?
C61 C62 C63 115.1(12) . . ?
C57 C62 C61 116.4(12) . . ?
C57 C62 C63 128.3(13) . . ?
C41 C42 H42 120.1 . . ?
C41 C42 C102 119.9(7) . . ?
C102 C42 H42 120.1 . . ?
C60 C61 C62 122.5(13) . . ?
C66 C61 C62 125.0(12) . . ?
C66 C61 C60 112.5(13) . . ?
C8 C9 H9 124.2 . . ?
C10 C9 C8 111.7(9) . . ?
C10 C9 H9 124.2 . . ?
N5 C15 C16 106.3(6) . . ?
N5 C15 C14 128.9(7) . . ?
C14 C15 C16 124.8(7) . . ?
C40 C39 H39 120.9 . . ?
C38 C39 C40 118.2(8) . . ?
C38 C39 H39 120.9 . . ?
C50 C55 C56 106.4(9) . . ?
C54 C55 C50 125.5(12) . . ?
C54 C55 C56 128.1(11) . . ?
C49 N3 H3 125.4 . . ?
C49 N3 C56 109.1(10) . . ?
C56 N3 H3 125.4 . . ?
N4 C60 C61 106.6(14) . . ?
C59 C60 N4 133.0(14) . . ?
C59 C60 C61 120.4(15) . . ?
C47 C48 H48 122.5 . . ?
C47 C48 C49 115.1(9) . . ?
C49 C48 H48 122.5 . . ?
C62 C57 C38 120.8(11) . . ?
C62 C57 C58 121.2(12) . . ?
C58 C57 C38 118.0(12) . . ?
C6 C5 H5 119.5 . . ?
C4 C5 H5 119.5 . . ?
C4 C5 C6 121.1(11) . . ?
C15 C14 H14 122.0 . . ?
C15 C14 C13 115.9(7) . . ?
C13 C14 H14 122.0 . . ?
C50 C49 N3 107.7(9) . . ?
C50 C49 C48 116.8(10) . . ?
N3 C49 C48 135.3(11) . . ?
O1 C1 N1 111.3(10) . . ?
O1 C1 C2 139.2(12) . . ?
C2 C1 N1 108.9(8) . . ?
C11 C2 C1 108.0(10) . . ?
C3 C2 C1 136.9(11) . . ?
C3 C2 C11 115.0(10) . . ?
C52 C51 C50 111.5(8) . . ?
C46 C51 C52 135.6(10) . . ?
C46 C51 C50 112.7(9) . . ?
C17 C12 C7 117.1(8) . . ?
C13 C12 C17 120.7(7) . . ?
C13 C12 C7 121.9(8) . . ?
C14 C13 H13 119.1 . . ?
C12 C13 C14 121.9(8) . . ?
C12 C13 H13 119.1 . . ?
C10 C11 C6 126.5(10) . . ?
C2 C11 C10 112.9(9) . . ?
C2 C11 C6 120.6(11) . . ?
C47 C46 C102 118.9(9) . . ?
C51 C46 C47 124.6(9) . . ?
C51 C46 C102 116.5(9) . . ?
C53 C54 H54 123.6 . . ?
C55 C54 C53 112.7(11) . . ?
C55 C54 H54 123.6 . . ?
C36 C37 H37 117.7 . . ?
C36 C37 C38 124.5(9) . . ?
C38 C37 H37 117.7 . . ?
C44 C43 H43 119.0 . . ?
C102 C43 C44 122.0(9) . . ?
C102 C43 H43 119.0 . . ?
C62 C63 H63 121.1 . . ?
C64 C63 C62 117.9(12) . . ?
C64 C63 H63 121.1 . . ?
C42 C102 C46 122.0(8) . . ?
C43 C102 C42 118.1(8) . . ?
C43 C102 C46 119.8(9) . . ?
C39 C38 C57 118.5(8) . . ?
C39 C38 C37 118.2(9) . . ?
C37 C38 C57 123.3(8) . . ?
C57 C58 H58 119.2 . . ?
C59 C58 C57 121.6(12) . . ?
C59 C58 H58 119.2 . . ?
C60 C59 C58 117.9(12) . . ?
C60 C59 H59 121.1 . . ?
C58 C59 H59 121.1 . . ?
C61 C66 C67 103.9(12) . . ?
C65 C66 C67 136.1(15) . . ?
C65 C66 C61 119.9(14) . . ?
C63 C64 H64 120.1 . . ?
C63 C64 C65 119.9(12) . . ?
C65 C64 H64 120.1 . . ?
C8 C7 C12 120.5(10) . . ?
C8 C7 C6 122.4(9) . . ?
C6 C7 C12 117.0(9) . . ?
C5 C6 C11 118.5(10) . . ?
C5 C6 C7 130.6(10) . . ?
C11 C6 C7 110.9(10) . . ?
O4 C56 C55 139.1(12) . . ?
O4 C56 N3 114.2(13) . . ?
N3 C56 C55 106.7(10) . . ?
C66 C65 C64 122.3(14) . . ?
C66 C65 H65 118.9 . . ?
C64 C65 H65 118.9 . . ?
C2 C3 H3A 116.7 . . ?
C4 C3 C2 126.6(13) . . ?
C4 C3 H3A 116.7 . . ?
C5 C4 H4A 120.9 . . ?
C3 C4 C5 118.2(13) . . ?
C3 C4 H4A 120.9 . . ?
C75 N8 H8A 124.8 . . ?
C68 N8 H8A 124.8 . . ?
C68 N8 C75 110.5(5) . . ?
N9 N9 C82 124.9(4) 2_756 . ?
N9 N9 C86 124.4(4) 2_756 . ?
C82 N9 C86 109.6(4) . . ?
C85 C83 C82 106.5(5) . . ?
C84 C83 C85 134.4(5) . . ?
C84 C83 C82 119.1(5) . . ?
C83 C85 C86 108.6(5) . . ?
C90 C85 C83 131.8(5) . . ?
C90 C85 C86 119.6(5) . . ?
C80 C81 H81 121.0 . . ?
C82 C81 H81 121.0 . . ?
C82 C81 C80 117.9(5) . . ?
C83 C84 H84 119.9 . . ?
C79 C84 C83 120.1(5) . . ?
C79 C84 H84 119.9 . . ?
C81 C80 H80 119.0 . . ?
C81 C80 C79 122.0(5) . . ?
C79 C80 H80 119.0 . . ?
C94 N7 H7 124.7 . . ?
C101 N7 H7 124.7 . . ?
C101 N7 C94 110.5(6) . . ?
C76 C75 N8 132.9(6) . . ?
C76 C75 C74 120.5(5) . . ?
C74 C75 N8 106.6(6) . . ?
C86 C87 H87 121.5 . . ?
C86 C87 C88 117.0(5) . . ?
C88 C87 H87 121.5 . . ?
C85 C90 H90 120.1 . . ?
C85 C90 C89 119.8(5) . . ?
C89 C90 H90 120.1 . . ?
C92 C93 H93 122.1 . . ?
C94 C93 H93 122.1 . . ?
C94 C93 C92 115.7(6) . . ?
C73 C72 H72 119.0 . . ?
C71 C72 H72 119.0 . . ?
C71 C72 C73 122.0(6) . . ?
C76 C77 H77 117.8 . . ?
C78 C77 H77 117.8 . . ?
C78 C77 C76 124.5(6) . . ?
C93 C92 H92 117.3 . . ?
C91 C92 C93 125.3(6) . . ?
C91 C92 H92 117.3 . . ?
C75 C76 C77 116.5(6) . . ?
C75 C76 H76 121.7 . . ?
C77 C76 H76 121.7 . . ?
C74 C69 C68 103.9(6) . . ?
C70 C69 C74 119.9(5) . . ?
C70 C69 C68 136.1(6) . . ?
C96 C95 C94 123.4(6) . . ?
C100 C95 C96 124.8(6) . . ?
C100 C95 C94 111.8(6) . . ?
N9 C82 C83 108.1(5) . . ?
C81 C82 N9 130.0(4) . . ?
C81 C82 C83 121.9(5) . . ?
C77 C78 C73 118.8(5) . . ?
C77 C78 C79 119.4(6) . . ?
C73 C78 C79 121.8(5) . . ?
C72 C73 C78 131.0(5) . . ?
C72 C73 C74 113.5(6) . . ?
C74 C73 C78 115.3(5) . . ?
N9 C86 C85 107.0(5) . . ?
C87 C86 N9 130.4(5) . . ?
C87 C86 C85 122.5(5) . . ?
C75 C74 C69 111.6(5) . . ?
C75 C74 C73 124.4(6) . . ?
C69 C74 C73 124.0(6) . . ?
C84 C79 C80 118.9(5) . . ?
C84 C79 C78 119.4(5) . . ?
C80 C79 C78 121.6(5) . . ?
O6 C68 N8 124.9(6) . . ?
O6 C68 C69 127.6(7) . . ?
N8 C68 C69 107.4(6) . . ?
C95 C96 C97 113.3(6) . . ?
C95 C96 C91 116.2(6) . . ?
C91 C96 C97 130.4(6) . . ?
C96 C97 H97 119.7 . . ?
C98 C97 C96 120.7(6) . . ?
C98 C97 H97 119.7 . . ?
C93 C94 N7 133.8(6) . . ?
C93 C94 C95 120.6(6) . . ?
C95 C94 N7 105.6(6) . . ?
C95 C100 C101 104.9(6) . . ?
C99 C100 C95 120.2(6) . . ?
C99 C100 C101 134.8(6) . . ?
C92 C91 C96 118.8(6) . . ?
C92 C91 C89 121.6(6) . . ?
C96 C91 C89 119.6(6) . . ?
C90 C89 C91 119.6(5) . . ?
C90 C89 C88 118.4(5) . . ?
C88 C89 C91 121.9(6) . . ?
C100 C99 H99 121.9 . . ?
C100 C99 C98 116.1(6) . . ?
C98 C99 H99 121.9 . . ?
C72 C71 H71 118.7 . . ?
C72 C71 C70 122.5(6) . . ?
C70 C71 H71 118.7 . . ?
C87 C88 C89 122.7(6) . . ?
C87 C88 H88 118.7 . . ?
C89 C88 H88 118.7 . . ?
C69 C70 C71 118.1(6) . . ?
C69 C70 H70 121.0 . . ?
C71 C70 H70 121.0 . . ?
O5 C101 N7 124.7(7) . . ?
O5 C101 C100 128.0(7) . . ?
N7 C101 C100 107.2(6) . . ?
C97 C98 C99 124.9(7) . . ?
C97 C98 H98 117.6 . . ?
C99 C98 H98 117.6 . . ?

loop_
_geom_torsion_atom_site_label_1
_geom_torsion_atom_site_label_2
_geom_torsion_atom_site_label_3
_geom_torsion_atom_site_label_4
_geom_torsion
_geom_torsion_site_symmetry_1
_geom_torsion_site_symmetry_2
_geom_torsion_site_symmetry_3
_geom_torsion_site_symmetry_4
_geom_torsion_publ_flag
N2 C27 C28 C29 178.8(5) . . . . ?
N2 C27 C28 C33 -0.3(6) . . . . ?
N2 C27 C26 C25 -179.9(6) . . . . ?
O3 C67 C66 C61 177.6(10) . . . . ?
O3 C67 C66 C65 2.4(19) . . . . ?
O1 C1 C2 C11 -168.4(12) . . . . ?
O1 C1 C2 C3 9(2) . . . . ?
N5 N6 C35 C40 164.3(6) . . . . ?
N5 N6 C35 C36 -21.3(13) . . . . ?
N5 N6 C45 C41 -164.3(6) . . . . ?
N5 N6 C45 C44 13.3(12) . . . . ?
N5 C15 C14 C13 178.4(9) . . . . ?
C29 C24 C25 C26 0.6(9) . . . . ?
C29 C24 C22 C21 -43.9(9) . . . . ?
C29 C24 C22 C23 140.7(6) . . . . ?
C29 C30 C31 C32 2.9(10) . . . . ?
C18 C23 C22 C24 173.4(6) . . . . ?
C18 C23 C22 C21 -2.1(10) . . . . ?
C18 C16 C15 N5 4.6(10) . . . . ?
C18 C16 C15 C14 -175.0(9) . . . . ?
N4 C67 C66 C61 -0.2(9) . . . . ?
N4 C67 C66 C65 -175.4(10) . . . . ?
N4 C60 C59 C58 -177.7(9) . . . . ?
C24 C29 C28 C33 -179.2(5) . . . . ?
C24 C29 C28 C27 1.8(8) . . . . ?
C24 C29 C30 C31 178.7(6) . . . . ?
C24 C25 C26 C27 0.8(9) . . . . ?
C27 N2 C34 O2 179.4(6) . . . . ?
C27 N2 C34 C33 0.0(6) . . . . ?
N6 N5 C19 C18 176.3(7) . . . . ?
N6 N5 C19 C20 -4.0(13) . . . . ?
N6 N5 C15 C16 -177.6(7) . . . . ?
N6 N5 C15 C14 1.9(15) . . . . ?
N6 C35 C36 C37 -175.5(8) . . . . ?
N6 C45 C44 C43 179.9(8) . . . . ?
C21 C20 C19 N5 175.9(7) . . . . ?
C21 C20 C19 C18 -4.4(11) . . . . ?
C25 C24 C22 C21 134.0(7) . . . . ?
C25 C24 C22 C23 -41.5(9) . . . . ?
C28 C29 C24 C25 -1.8(8) . . . . ?
C28 C29 C24 C22 176.0(5) . . . . ?
C28 C29 C30 C31 -3.6(9) . . . . ?
C28 C33 C34 O2 -179.6(6) . . . . ?
C28 C33 C34 N2 -0.2(6) . . . . ?
C28 C33 C32 C31 -0.2(10) . . . . ?
C28 C27 C26 C25 -0.9(9) . . . . ?
C34 N2 C27 C28 0.1(6) . . . . ?
C34 N2 C27 C26 179.2(7) . . . . ?
C34 C33 C28 C29 -178.8(5) . . . . ?
C34 C33 C28 C27 0.3(7) . . . . ?
C34 C33 C32 C31 177.0(6) . . . . ?
C26 C27 C28 C29 -0.4(9) . . . . ?
C26 C27 C28 C33 -179.5(6) . . . . ?
C20 C21 C22 C24 -175.0(6) . . . . ?
C20 C21 C22 C23 0.3(10) . . . . ?
C30 C29 C24 C25 175.8(6) . . . . ?
C30 C29 C24 C22 -6.3(10) . . . . ?
C30 C29 C28 C33 2.8(8) . . . . ?
C30 C29 C28 C27 -176.2(5) . . . . ?
C30 C31 C32 C33 -0.9(11) . . . . ?
C23 C18 C19 N5 -177.5(7) . . . . ?
C23 C18 C19 C20 2.8(12) . . . . ?
C23 C18 C16 C17 1.0(17) . . . . ?
C23 C18 C16 C15 174.0(8) . . . . ?
C40 C41 C45 N6 2.5(8) . . . . ?
C40 C41 C45 C44 -175.4(8) . . . . ?
C40 C41 C42 C102 175.4(9) . . . . ?
C40 C35 C36 C37 -1.8(13) . . . . ?
C40 C39 C38 C57 177.6(9) . . . . ?
C40 C39 C38 C37 -4.1(15) . . . . ?
C41 C40 C35 N6 -3.8(9) . . . . ?
C41 C40 C35 C36 -178.8(8) . . . . ?
C41 C40 C39 C38 -177.8(9) . . . . ?
C41 C45 C44 C43 -2.8(13) . . . . ?
C41 C42 C102 C46 -175.1(8) . . . . ?
C41 C42 C102 C43 2.3(14) . . . . ?
C19 N5 N6 C35 101.6(9) . . . . ?
C19 N5 N6 C45 -101.7(9) . . . . ?
C19 N5 C15 C16 -4.9(10) . . . . ?
C19 N5 C15 C14 174.6(9) . . . . ?
C19 C18 C23 C22 0.6(11) . . . . ?
C19 C18 C16 C17 -175.6(10) . . . . ?
C19 C18 C16 C15 -2.6(10) . . . . ?
C22 C24 C25 C26 -177.3(5) . . . . ?
C22 C21 C20 C19 2.8(10) . . . . ?
C35 N6 C45 C41 -5.1(8) . . . . ?
C35 N6 C45 C44 172.6(8) . . . . ?
C35 C40 C41 C45 0.7(9) . . . . ?
C35 C40 C41 C42 -178.1(9) . . . . ?
C35 C40 C39 C38 1.0(14) . . . . ?
C35 C36 C37 C38 -1.6(15) . . . . ?
N1 C10 C9 C8 175.0(7) . . . . ?
N1 C10 C11 C2 2.4(9) . . . . ?
N1 C10 C11 C6 -177.5(7) . . . . ?
N1 C1 C2 C11 1.1(10) . . . . ?
N1 C1 C2 C3 178.9(10) . . . . ?
C67 N4 C60 C61 -0.3(10) . . . . ?
C67 N4 C60 C59 178.8(10) . . . . ?
C67 C66 C65 C64 177.0(9) . . . . ?
C32 C33 C28 C29 -0.9(10) . . . . ?
C32 C33 C28 C27 178.2(6) . . . . ?
C32 C33 C34 O2 2.9(12) . . . . ?
C32 C33 C34 N2 -177.7(7) . . . . ?
C17 C16 C15 N5 179.0(8) . . . . ?
C17 C16 C15 C14 -0.6(14) . . . . ?
C17 C12 C13 C14 -0.2(16) . . . . ?
C17 C12 C7 C8 -46.2(12) . . . . ?
C17 C12 C7 C6 136.4(9) . . . . ?
C52 C53 C54 C55 0.1(13) . . . . ?
C52 C51 C46 C47 173.8(8) . . . . ?
C52 C51 C46 C102 -3.4(13) . . . . ?
C16 C18 C23 C22 -175.7(8) . . . . ?
C16 C18 C19 N5 -0.4(9) . . . . ?
C16 C18 C19 C20 179.9(7) . . . . ?
C16 C17 C12 C13 -2.7(15) . . . . ?
C16 C17 C12 C7 170.9(9) . . . . ?
C16 C15 C14 C13 -2.2(15) . . . . ?
C45 N6 C35 C40 5.6(9) . . . . ?
C45 N6 C35 C36 180.0(9) . . . . ?
C45 C41 C42 C102 -3.3(13) . . . . ?
C45 C44 C43 C102 1.6(14) . . . . ?
C53 C52 C51 C50 -1.8(10) . . . . ?
C53 C52 C51 C46 -176.4(8) . . . . ?
C8 C7 C6 C5 179.1(8) . . . . ?
C8 C7 C6 C11 -0.9(11) . . . . ?
C47 C48 C49 C50 -1.1(12) . . . . ?
C47 C48 C49 N3 -174.7(10) . . . . ?
C47 C46 C102 C42 128.7(10) . . . . ?
C47 C46 C102 C43 -48.6(12) . . . . ?
C44 C43 C102 C42 -1.4(15) . . . . ?
C44 C43 C102 C46 176.0(8) . . . . ?
C10 N1 C1 O1 173.0(7) . . . . ?
C10 N1 C1 C2 0.3(9) . . . . ?
C10 C11 C6 C5 -179.4(8) . . . . ?
C10 C11 C6 C7 0.6(12) . . . . ?
C36 C37 C38 C39 4.7(16) . . . . ?
C36 C37 C38 C57 -177.1(10) . . . . ?
C50 C55 C54 C53 -0.7(13) . . . . ?
C50 C55 C56 O4 -177.2(12) . . . . ?
C50 C55 C56 N3 0.4(10) . . . . ?
C50 C51 C46 C47 -0.8(12) . . . . ?
C50 C51 C46 C102 -178.0(6) . . . . ?
C62 C61 C60 N4 178.8(7) . . . . ?
C62 C61 C60 C59 -0.4(13) . . . . ?
C62 C61 C66 C67 -178.6(7) . . . . ?
C62 C61 C66 C65 -2.4(14) . . . . ?
C62 C57 C38 C39 122.2(11) . . . . ?
C62 C57 C38 C37 -56.1(14) . . . . ?
C62 C57 C58 C59 -0.4(13) . . . . ?
C62 C63 C64 C65 0.5(13) . . . . ?
C42 C41 C45 N6 -178.5(7) . . . . ?
C42 C41 C45 C44 3.7(12) . . . . ?
C61 C62 C57 C38 -177.8(6) . . . . ?
C61 C62 C57 C58 1.2(12) . . . . ?
C61 C62 C63 C64 -0.5(11) . . . . ?
C61 C60 C59 C58 1.2(13) . . . . ?
C61 C66 C65 C64 2.3(14) . . . . ?
C9 C8 C7 C12 -179.9(7) . . . . ?
C9 C8 C7 C6 -2.7(13) . . . . ?
C9 C10 C11 C2 -176.6(8) . . . . ?
C9 C10 C11 C6 3.5(14) . . . . ?
C15 N5 N6 C35 -86.5(11) . . . . ?
C15 N5 N6 C45 70.2(10) . . . . ?
C15 N5 C19 C18 3.4(9) . . . . ?
C15 N5 C19 C20 -176.9(8) . . . . ?
C15 C14 C13 C12 2.6(15) . . . . ?
C39 C40 C41 C45 179.6(9) . . . . ?
C39 C40 C41 C42 0.8(17) . . . . ?
C39 C40 C35 N6 177.2(8) . . . . ?
C39 C40 C35 C36 2.1(13) . . . . ?
C55 C50 C49 N3 -1.2(10) . . . . ?
C55 C50 C49 C48 -176.5(7) . . . . ?
C55 C50 C51 C52 1.4(11) . . . . ?
C55 C50 C51 C46 177.3(7) . . . . ?
C60 N4 C67 O3 -177.8(9) . . . . ?
C60 N4 C67 C66 0.3(10) . . . . ?
C60 C61 C66 C67 0.0(9) . . . . ?
C60 C61 C66 C65 176.2(8) . . . . ?
C48 C47 C46 C51 2.3(14) . . . . ?
C48 C47 C46 C102 179.4(7) . . . . ?
C57 C62 C61 C60 -0.9(11) . . . . ?
C57 C62 C61 C66 177.6(8) . . . . ?
C57 C62 C63 C64 -176.1(9) . . . . ?
C57 C58 C59 C60 -0.9(13) . . . . ?
C49 C50 C55 C54 179.1(9) . . . . ?
C49 C50 C55 C56 0.5(10) . . . . ?
C49 C50 C51 C52 -177.7(8) . . . . ?
C49 C50 C51 C46 -1.8(12) . . . . ?
C49 N3 C56 O4 177.2(8) . . . . ?
C49 N3 C56 C55 -1.1(10) . . . . ?
C1 N1 C10 C9 177.3(9) . . . . ?
C1 N1 C10 C11 -1.6(8) . . . . ?
C1 C2 C11 C10 -2.3(10) . . . . ?
C1 C2 C11 C6 177.7(7) . . . . ?
C1 C2 C3 C4 -178.4(10) . . . . ?
C2 C11 C6 C5 0.7(12) . . . . ?
C2 C11 C6 C7 -179.3(7) . . . . ?
C2 C3 C4 C5 1.9(17) . . . . ?
C51 C52 C53 C54 1.2(12) . . . . ?
C51 C50 C55 C54 -0.1(14) . . . . ?
C51 C50 C55 C56 -178.7(7) . . . . ?
C51 C50 C49 N3 178.0(7) . . . . ?
C51 C50 C49 C48 2.7(13) . . . . ?
C51 C46 C102 C42 -53.9(11) . . . . ?
C51 C46 C102 C43 128.7(9) . . . . ?
C12 C17 C16 C18 175.5(10) . . . . ?
C12 C17 C16 C15 3.0(13) . . . . ?
C12 C7 C6 C5 -3.6(13) . . . . ?
C12 C7 C6 C11 176.4(7) . . . . ?
C13 C12 C7 C8 127.3(11) . . . . ?
C13 C12 C7 C6 -50.1(13) . . . . ?
C11 C10 C9 C8 -6.4(12) . . . . ?
C11 C2 C3 C4 -0.7(15) . . . . ?
C46 C47 C48 C49 -1.2(13) . . . . ?
C54 C55 C56 O4 4(2) . . . . ?
C54 C55 C56 N3 -178.1(9) . . . . ?
C63 C62 C61 C60 -177.0(7) . . . . ?
C63 C62 C61 C66 1.5(11) . . . . ?
C63 C62 C57 C38 -2.3(13) . . . . ?
C63 C62 C57 C58 176.7(7) . . . . ?
C63 C64 C65 C66 -1.4(15) . . . . ?
C38 C57 C58 C59 178.7(7) . . . . ?
C58 C57 C38 C39 -56.9(12) . . . . ?
C58 C57 C38 C37 124.8(11) . . . . ?
C66 C61 C60 N4 0.1(10) . . . . ?
C66 C61 C60 C59 -179.0(8) . . . . ?
C7 C8 C9 C10 6.1(12) . . . . ?
C7 C12 C13 C14 -173.5(10) . . . . ?
C6 C5 C4 C3 -1.8(15) . . . . ?
C56 C55 C54 C53 177.6(8) . . . . ?
C56 N3 C49 C50 1.4(11) . . . . ?
C56 N3 C49 C48 175.5(10) . . . . ?
C3 C2 C11 C10 179.4(8) . . . . ?
C3 C2 C11 C6 -0.7(12) . . . . ?
C4 C5 C6 C11 0.6(13) . . . . ?
C4 C5 C6 C7 -179.4(9) . . . . ?
N8 C75 C76 C77 -178.8(5) . . . . ?
N8 C75 C74 C69 -0.1(6) . . . . ?
N8 C75 C74 C73 178.8(5) . . . . ?
N9 N9 C82 C83 169.8(4) 2_756 . . . ?
N9 N9 C82 C81 -11.4(9) 2_756 . . . ?
N9 N9 C86 C85 -170.7(5) 2_756 . . . ?
N9 N9 C86 C87 10.5(9) 2_756 . . . ?
C83 C85 C90 C89 -179.6(6) . . . . ?
C83 C85 C86 N9 2.3(6) . . . . ?
C83 C85 C86 C87 -178.7(5) . . . . ?
C83 C84 C79 C80 -2.4(8) . . . . ?
C83 C84 C79 C78 175.1(5) . . . . ?
C85 C83 C84 C79 -178.9(6) . . . . ?
C85 C83 C82 N9 0.0(6) . . . . ?
C85 C83 C82 C81 -178.9(5) . . . . ?
C85 C90 C89 C91 176.1(6) . . . . ?
C85 C90 C89 C88 -0.8(9) . . . . ?
C81 C80 C79 C84 1.6(9) . . . . ?
C81 C80 C79 C78 -175.8(6) . . . . ?
C84 C83 C85 C90 -3.2(11) . . . . ?
C84 C83 C85 C86 178.6(6) . . . . ?
C84 C83 C82 N9 180.0(5) . . . . ?
C84 C83 C82 C81 1.0(8) . . . . ?
C80 C81 C82 N9 179.5(5) . . . . ?
C80 C81 C82 C83 -1.8(8) . . . . ?
C75 N8 C68 O6 179.0(5) . . . . ?
C75 N8 C68 C69 -0.4(6) . . . . ?
C90 C85 C86 N9 -176.1(5) . . . . ?
C90 C85 C86 C87 2.8(9) . . . . ?
C90 C89 C88 C87 2.2(10) . . . . ?
C93 C92 C91 C96 -0.8(10) . . . . ?
C93 C92 C91 C89 -178.5(5) . . . . ?
C72 C73 C74 C75 -175.8(5) . . . . ?
C72 C73 C74 C69 3.0(7) . . . . ?
C72 C71 C70 C69 -0.6(9) . . . . ?
C77 C78 C73 C72 175.4(5) . . . . ?
C77 C78 C73 C74 0.3(7) . . . . ?
C77 C78 C79 C84 -47.1(8) . . . . ?
C77 C78 C79 C80 130.4(6) . . . . ?
C92 C93 C94 N7 -179.0(6) . . . . ?
C92 C93 C94 C95 -0.2(9) . . . . ?
C92 C91 C89 C90 128.9(7) . . . . ?
C92 C91 C89 C88 -54.3(9) . . . . ?
C76 C75 C74 C69 -179.2(5) . . . . ?
C76 C75 C74 C73 -0.3(8) . . . . ?
C76 C77 C78 C73 -0.6(9) . . . . ?
C76 C77 C78 C79 179.2(5) . . . . ?
C95 C96 C97 C98 -0.6(9) . . . . ?
C95 C96 C91 C92 0.0(8) . . . . ?
C95 C96 C91 C89 177.8(5) . . . . ?
C95 C100 C99 C98 -0.9(9) . . . . ?
C95 C100 C101 O5 179.9(7) . . . . ?
C95 C100 C101 N7 -1.5(7) . . . . ?
C82 N9 C86 C85 -2.4(6) . . . . ?
C82 N9 C86 C87 178.8(6) . . . . ?
C82 C83 C85 C90 176.8(6) . . . . ?
C82 C83 C85 C86 -1.4(6) . . . . ?
C82 C83 C84 C79 1.1(8) . . . . ?
C82 C81 C80 C79 0.5(9) . . . . ?
C78 C77 C76 C75 0.5(9) . . . . ?
C78 C73 C74 C75 0.2(8) . . . . ?
C78 C73 C74 C69 179.0(5) . . . . ?
C73 C72 C71 C70 1.2(9) . . . . ?
C73 C78 C79 C84 132.8(6) . . . . ?
C73 C78 C79 C80 -49.8(8) . . . . ?
C86 N9 C82 C83 1.5(6) . . . . ?
C86 N9 C82 C81 -179.7(6) . . . . ?
C86 C85 C90 C89 -1.6(9) . . . . ?
C86 C87 C88 C89 -1.1(10) . . . . ?
C74 C75 C76 C77 0.0(9) . . . . ?
C74 C69 C68 O6 -179.0(5) . . . . ?
C74 C69 C68 N8 0.3(6) . . . . ?
C74 C69 C70 C71 1.2(8) . . . . ?
C79 C78 C73 C72 -4.5(9) . . . . ?
C79 C78 C73 C74 -179.6(4) . . . . ?
C68 N8 C75 C76 179.3(6) . . . . ?
C68 N8 C75 C74 0.4(6) . . . . ?
C68 C69 C74 C75 -0.1(6) . . . . ?
C68 C69 C74 C73 -179.0(5) . . . . ?
C68 C69 C70 C71 176.2(6) . . . . ?
C96 C95 C94 N7 178.6(5) . . . . ?
C96 C95 C94 C93 -0.5(9) . . . . ?
C96 C95 C100 C99 -0.8(10) . . . . ?
C96 C95 C100 C101 -177.3(6) . . . . ?
C96 C97 C98 C99 -1.0(11) . . . . ?
C96 C91 C89 C90 -48.8(8) . . . . ?
C96 C91 C89 C88 128.0(7) . . . . ?
C97 C96 C91 C92 175.9(6) . . . . ?
C97 C96 C91 C89 -6.4(10) . . . . ?
C94 N7 C101 O5 -179.3(6) . . . . ?
C94 N7 C101 C100 2.1(7) . . . . ?
C94 C93 C92 C91 0.9(9) . . . . ?
C94 C95 C96 C97 -175.9(6) . . . . ?
C94 C95 C96 C91 0.6(9) . . . . ?
C94 C95 C100 C99 176.9(6) . . . . ?
C94 C95 C100 C101 0.4(7) . . . . ?
C100 C95 C96 C97 1.6(9) . . . . ?
C100 C95 C96 C91 178.1(6) . . . . ?
C100 C95 C94 N7 0.8(7) . . . . ?
C100 C95 C94 C93 -178.3(6) . . . . ?
C100 C99 C98 C97 1.8(10) . . . . ?
C91 C96 C97 C98 -176.6(6) . . . . ?
C91 C89 C88 C87 -174.6(6) . . . . ?
C99 C100 C101 O5 4.1(13) . . . . ?
C99 C100 C101 N7 -177.3(7) . . . . ?
C71 C72 C73 C78 -177.4(6) . . . . ?
C71 C72 C73 C74 -2.3(8) . . . . ?
C88 C87 C86 N9 177.3(6) . . . . ?
C88 C87 C86 C85 -1.4(9) . . . . ?
C70 C69 C74 C75 176.3(5) . . . . ?
C70 C69 C74 C73 -2.6(8) . . . . ?
C70 C69 C68 O6 5.4(11) . . . . ?
C70 C69 C68 N8 -175.2(6) . . . . ?
C101 N7 C94 C93 177.1(7) . . . . ?
C101 N7 C94 C95 -1.8(7) . . . . ?
C101 C100 C99 C98 174.4(7) . . . . ?

_shelx_res_file                  
;
TITL a_a.res in P-1 New:I2/a
    a.res
    created by SHELXL-2019/2 at 21:35:33 on 11-Aug-2022
CELL 1.34139 16.6654 38.187 29.129 90 93.15 90
ZERR 12 0.0017 0.004 0.003 0 0.007 0
LATT 2
SYMM 0.5-X,+Y,-Z
SFAC C H N O
DISP C 0.0137 0.0067 57.1
DISP H 0 0 0.6
DISP N 0.0241 0.0134 109.9
DISP O 0.0389 0.0241 193.4
UNIT 816 432 72 48
DFIX 1.25 0.005 O1 C1
SIMU 0.01 0.02 2 N4 C67 O3 C66 C65 C64 C63 C62 C61 C60 C59 C58 C57
DFIX 1.53 0.005 C46 C102
SIMU 0.01 0.02 2 C50 C51 C55 C56 C49 N3 C48 C47 C46 C52 C53 C54 O4
SIMU 0.01 0.02 2 C5 C6 C7 C8 C9 C10 C11 C2 C3 C4 C1 N1 O1

L.S. 10
PLAN  20
SIZE 0.1 0.12 0.13
TEMP -80.15
CONF
MORE -1
ABIN
BOND $H
fmap 2
acta
SIZE 0.1 0.12 0.13
TEMP -80.15
SHEL 999 0.83
OMIT 1 3 8
OMIT 6 3 9
OMIT 5 2 13
OMIT -2 0 2
OMIT 0 1 1
OMIT 1 1 0
OMIT 1 2 1
OMIT 0 3 -1
OMIT 0 3 1
OMIT 2 0 0
OMIT 0 1 3
OMIT 1 3 0
OMIT -1 4 3
OMIT 2 2 0
OMIT 0 2 4
OMIT 3 2 9
OMIT -1 2 3
OMIT -1 3 2
OMIT -4 0 10
OMIT 1 3 4
OMIT 3 2 3
REM <olex2.extras>
REM <HklSrc "%.\\A.hkl">
REM </olex2.extras>

WGHT    0.060000  100.000000
FVAR       0.08462
O2    4    0.394971   -0.032605    0.317688    11.00000    0.05678    0.09859 =
         0.11716   -0.01863    0.00549   -0.02046
N2    3    0.426742    0.024946    0.305792    11.00000    0.04829    0.10678 =
         0.07268   -0.01818    0.00670   -0.01924
AFIX  43
H2    2    0.385034    0.034655    0.318008    11.00000   -1.20000
AFIX   0
O3    4    1.441726   -0.043047    0.011007    11.00000    0.14549    0.20573 =
         0.13070    0.01433   -0.05153   -0.01742
O4    4    1.491708    0.221189    0.425539    11.00000    0.12219    0.26700 =
         0.16051   -0.00528   -0.01757    0.00747
O1    4    0.632749    0.360353   -0.007072    11.00000    0.13902    0.17903 =
         0.23834    0.08086    0.05753    0.05022
N5    3    0.906992    0.124065    0.173007    11.00000    0.04123    0.13555 =
         0.11983    0.04976    0.00497    0.02101
C29   1    0.612850    0.027114    0.248619    11.00000    0.05124    0.10215 =
         0.06431   -0.01123   -0.00624   -0.00231
C33   1    0.517222   -0.014861    0.279943    11.00000    0.05129    0.10123 =
         0.07617   -0.01926   -0.00888   -0.00854
C18   1    0.772677    0.118749    0.177585    11.00000    0.04912    0.13152 =
         0.07325    0.03838    0.00395    0.00454
N4    3    1.412939    0.014942    0.019229    11.00000    0.14085    0.21218 =
         0.09216    0.02050   -0.04721   -0.03513
AFIX  43
H4    2    1.454645    0.023394    0.005631    11.00000   -1.20000
AFIX   0
C24   1    0.629191    0.063268    0.243172    11.00000    0.04534    0.11481 =
         0.06263   -0.00622    0.00023   -0.00611
C27   1    0.490502    0.044308    0.285954    11.00000    0.04518    0.10615 =
         0.05938   -0.00918   -0.00311   -0.01413
N6    3    0.988686    0.117780    0.182351    11.00000    0.04614    0.12608 =
         0.10419    0.03725    0.01864    0.01854
C21   1    0.778913    0.061323    0.235104    11.00000    0.05487    0.09704 =
         0.06888    0.00322   -0.00277   -0.01342
AFIX  43
H21   2    0.780611    0.041714    0.255204    11.00000   -1.20000
AFIX   0
C25   1    0.575526    0.087057    0.258525    11.00000    0.05935    0.09934 =
         0.07177   -0.00343    0.00320   -0.01067
AFIX  43
H25   2    0.586651    0.111223    0.254454    11.00000   -1.20000
AFIX   0
C28   1    0.543182    0.018813    0.270838    11.00000    0.04500    0.10195 =
         0.06207   -0.02224   -0.00536   -0.00789
C34   1    0.439126   -0.010446    0.303271    11.00000    0.04599    0.10797 =
         0.08236   -0.02177   -0.00662   -0.00521
C26   1    0.504958    0.077981    0.279946    11.00000    0.05767    0.09575 =
         0.07681   -0.01422    0.00363   -0.00195
AFIX  43
H26   2    0.468966    0.095398    0.289748    11.00000   -1.20000
AFIX   0
C20   1    0.850523    0.074354    0.219274    11.00000    0.05136    0.11126 =
         0.07655    0.01635   -0.00450   -0.00008
AFIX  43
H20   2    0.900741    0.063487    0.226995    11.00000   -1.20000
AFIX   0
C30   1    0.655959   -0.002338    0.233308    11.00000    0.04923    0.11886 =
         0.08273   -0.02307   -0.00295   -0.00808
AFIX  43
H30   2    0.702400    0.000954    0.216297    11.00000   -1.20000
AFIX   0
C23   1    0.701423    0.104884    0.192642    11.00000    0.04335    0.13424 =
         0.06894    0.01219    0.00132    0.01250
AFIX  43
H23   2    0.650976    0.114745    0.182930    11.00000   -1.20000
AFIX   0
C40   1    1.116136    0.107269    0.166695    11.00000    0.05686    0.15882 =
         0.08656    0.01710    0.00905    0.01873
C41   1    1.115743    0.131646    0.205934    11.00000    0.06523    0.14723 =
         0.08463    0.02171    0.02592    0.01825
C19   1    0.844915    0.103465    0.192163    11.00000    0.04120    0.14033 =
         0.07433    0.03200    0.00269    0.00559
C31   1    0.630296   -0.035911    0.243176    11.00000    0.06439    0.10614 =
         0.11710   -0.02643   -0.00669    0.00046
AFIX  43
H31   2    0.661277   -0.055289    0.233901    11.00000   -1.20000
AFIX   0
C22   1    0.705825    0.076192    0.222302    11.00000    0.05255    0.11074 =
         0.06820   -0.00211    0.00061   -0.00950
C35   1    1.036222    0.100841    0.152630    11.00000    0.04730    0.17781 =
         0.07157    0.02163    0.00350    0.03041
N1    3    0.604302    0.302946   -0.004997    11.00000    0.10021    0.15023 =
         0.12014    0.02879    0.03342    0.03000
AFIX  43
H1    2    0.566491    0.303539   -0.027293    11.00000   -1.20000
AFIX   0
C67   1    1.397246   -0.020606    0.024123    11.00000    0.12472    0.18722 =
         0.07783    0.02465   -0.04833   -0.04279
C32   1    0.558760   -0.042384    0.266848    11.00000    0.05653    0.10601 =
         0.10407   -0.02551   -0.00411   -0.01506
AFIX  43
H32   2    0.541645   -0.065569    0.272960    11.00000   -1.20000
AFIX   0
C17   1    0.742776    0.175344    0.128134    11.00000    0.08092    0.16097 =
         0.09246    0.05620    0.01859    0.03426
AFIX  43
H17   2    0.685845    0.174740    0.128654    11.00000   -1.20000
AFIX   0
C52   1    1.292074    0.139286    0.326158    11.00000    0.10704    0.11585 =
         0.09446    0.02006    0.03952    0.02164
AFIX  43
H52   2    1.260159    0.121746    0.310925    11.00000   -1.20000
AFIX   0
C16   1    0.789892    0.148644    0.149914    11.00000    0.06001    0.15938 =
         0.09279    0.05084    0.01582    0.02922
C45   1    1.034533    0.138449    0.214028    11.00000    0.05792    0.13112 =
         0.09056    0.01563    0.01315   -0.00217
C53   1    1.358386    0.130230    0.355706    11.00000    0.10108    0.12966 =
         0.10736    0.02706    0.03609    0.02371
AFIX  43
H53   2    1.369002    0.105865    0.358618    11.00000   -1.20000
AFIX   0
C8    1    0.669417    0.214565    0.046879    11.00000    0.09772    0.14650 =
         0.07403    0.02575    0.00373    0.02468
AFIX  43
H8    2    0.663153    0.189871    0.045022    11.00000   -1.20000
AFIX   0
C47   1    1.207405    0.229480    0.299042    11.00000    0.11981    0.11274 =
         0.08865    0.02468    0.01016    0.02420
AFIX  43
H47   2    1.163001    0.239896    0.282359    11.00000   -1.20000
AFIX   0
C44   1    1.011544    0.161600    0.245542    11.00000    0.10282    0.12709 =
         0.10797    0.01957    0.05283    0.01848
AFIX  43
H44   2    0.956228    0.166245    0.249097    11.00000   -1.20000
AFIX   0
C10   1    0.635868    0.271406    0.020032    11.00000    0.10916    0.13462 =
         0.10392    0.03193    0.03816    0.03304
C36   1    1.017099    0.078378    0.116873    11.00000    0.08728    0.17306 =
         0.07788    0.01749   -0.00479   -0.00283
AFIX  43
H36   2    0.962930    0.073208    0.107415    11.00000   -1.20000
AFIX   0
C50   1    1.328899    0.197991    0.347295    11.00000    0.10787    0.12337 =
         0.08644    0.01672    0.02719    0.01929
C62   1    1.235056    0.022861    0.078230    11.00000    0.12941    0.16222 =
         0.06403    0.00412   -0.04601   -0.03386
C42   1    1.175481    0.148464    0.233959    11.00000    0.07046    0.18512 =
         0.08945   -0.00511    0.00688   -0.00885
AFIX  43
H42   2    1.230606    0.143437    0.230349    11.00000   -1.20000
AFIX   0
C61   1    1.302610    0.011203    0.055091    11.00000    0.12468    0.17695 =
         0.06345    0.01400   -0.04238   -0.04173
C9    1    0.615092    0.236172    0.017485    11.00000    0.11146    0.14786 =
         0.09109    0.02068    0.01171    0.03384
AFIX  43
H9    2    0.571091    0.227203   -0.001031    11.00000   -1.20000
AFIX   0
C15   1    0.875401    0.152196    0.149666    11.00000    0.07885    0.14899 =
         0.10048    0.06812    0.03380    0.03097
C39   1    1.178426    0.092482    0.144692    11.00000    0.06197    0.22345 =
         0.06845    0.00225    0.00150    0.02277
AFIX  43
H39   2    1.232639    0.096793    0.154915    11.00000   -1.20000
AFIX   0
C55   1    1.392549    0.184609    0.375731    11.00000    0.11148    0.13592 =
         0.09974    0.03395    0.03332    0.03617
N3    3    1.389037    0.244546    0.382073    11.00000    0.14303    0.15837 =
         0.12127    0.00487    0.01867    0.00424
AFIX  43
H3    2    1.399735    0.266233    0.390592    11.00000   -1.20000
AFIX   0
C60   1    1.358049    0.034260    0.037335    11.00000    0.13691    0.18722 =
         0.07255    0.01076   -0.04020   -0.03450
C48   1    1.261382    0.251970    0.325084    11.00000    0.13982    0.12084 =
         0.10296    0.01535    0.01925    0.02903
AFIX  43
H48   2    1.254837    0.276675    0.325720    11.00000   -1.20000
AFIX   0
C57   1    1.227430    0.056609    0.082826    11.00000    0.12672    0.19018 =
         0.06474   -0.00201   -0.02701   -0.03491
C5    1    0.801371    0.282306    0.109226    11.00000    0.10331    0.12534 =
         0.11339    0.00480    0.01735   -0.00934
AFIX  43
H5    2    0.836199    0.269401    0.129855    11.00000   -1.20000
AFIX   0
C14   1    0.915230    0.179739    0.129307    11.00000    0.08724    0.14779 =
         0.13738    0.06787    0.03684    0.03187
AFIX  43
H14   2    0.972179    0.181477    0.130861    11.00000   -1.20000
AFIX   0
C49   1    1.326920    0.234241    0.350476    11.00000    0.13118    0.14489 =
         0.10053    0.00771    0.01509    0.02143
C1    1    0.648727    0.332619    0.014922    11.00000    0.08989    0.13321 =
         0.13955    0.03664    0.03774    0.03078
C2    1    0.702941    0.320558    0.048856    11.00000    0.09214    0.13972 =
         0.11502    0.01803    0.02514    0.02101
C51   1    1.273836    0.175898    0.319609    11.00000    0.11307    0.13639 =
         0.08990    0.03071    0.04465    0.03240
C12   1    0.781408    0.202973    0.105554    11.00000    0.09999    0.18760 =
         0.11431    0.08369    0.03598    0.06085
C13   1    0.865849    0.204876    0.106254    11.00000    0.09431    0.15704 =
         0.12298    0.06319    0.03600    0.02489
AFIX  43
H13   2    0.890254    0.223631    0.090751    11.00000   -1.20000
AFIX   0
C11   1    0.696059    0.284584    0.050821    11.00000    0.10833    0.13606 =
         0.09565    0.03349    0.03199    0.03951
C46   1    1.215709    0.194322    0.296718    11.00000    0.12714    0.13172 =
         0.08717    0.02509    0.02996    0.02370
C54   1    1.410084    0.151877    0.381019    11.00000    0.11557    0.15525 =
         0.12010    0.03001    0.03688    0.02774
AFIX  43
H54   2    1.453891    0.143605    0.400278    11.00000   -1.20000
AFIX   0
C37   1    1.078544    0.064242    0.096186    11.00000    0.11532    0.21237 =
         0.06711   -0.00796   -0.00171    0.02690
AFIX  43
H37   2    1.066631    0.048159    0.071878    11.00000   -1.20000
AFIX   0
C43   1    1.071263    0.178760    0.273093    11.00000    0.11529    0.15619 =
         0.10973   -0.00720    0.05060   -0.02125
AFIX  43
H43   2    1.055511    0.194686    0.295981    11.00000   -1.20000
AFIX   0
C63   1    1.186705   -0.004330    0.096207    11.00000    0.12685    0.18005 =
         0.08149    0.00424   -0.03002   -0.02789
AFIX  43
H63   2    1.140400    0.001013    0.112495    11.00000   -1.20000
AFIX   0
C102  1    1.153042    0.173109    0.267842    11.00000    0.10234    0.18126 =
         0.08081    0.00207    0.03159   -0.00187
C38   1    1.160529    0.071512    0.107899    11.00000    0.10664    0.19271 =
         0.07316   -0.01355   -0.02035    0.01595
C58   1    1.283225    0.080044    0.064687    11.00000    0.12594    0.18506 =
         0.07399    0.00699   -0.01860   -0.03506
AFIX  43
H58   2    1.275851    0.104525    0.068440    11.00000   -1.20000
AFIX   0
C59   1    1.348810    0.068086    0.041423    11.00000    0.12687    0.18813 =
         0.07497    0.01180   -0.00815   -0.03381
AFIX  43
H59   2    1.385604    0.084012    0.028944    11.00000   -1.20000
AFIX   0
C66   1    1.321910   -0.022436    0.048509    11.00000    0.13617    0.18575 =
         0.08261    0.02261   -0.04483   -0.05546
C64   1    1.209792   -0.038986    0.089032    11.00000    0.14185    0.17864 =
         0.10740    0.02151   -0.03197   -0.05079
AFIX  43
H64   2    1.178807   -0.057686    0.100278    11.00000   -1.20000
AFIX   0
C7    1    0.728944    0.227439    0.077029    11.00000    0.10890    0.14191 =
         0.09825    0.02941    0.03238    0.02039
C6    1    0.746450    0.264964    0.081384    11.00000    0.10365    0.13841 =
         0.10294    0.01517    0.03529    0.02342
C56   1    1.431626    0.214585    0.398014    11.00000    0.10953    0.18834 =
         0.11056    0.00765    0.01658    0.02324
C65   1    1.280104   -0.046241    0.064744    11.00000    0.14328    0.17988 =
         0.10841    0.01480   -0.04258   -0.04570
AFIX  43
H65   2    1.295715   -0.069926    0.060760    11.00000   -1.20000
AFIX   0
C3    1    0.760037    0.334588    0.078423    11.00000    0.11245    0.17159 =
         0.13777    0.00051    0.01945    0.01626
AFIX  43
H3A   2    0.766382    0.359297    0.077520    11.00000   -1.20000
AFIX   0
C4    1    0.807145    0.317531    0.107997    11.00000    0.12639    0.15983 =
         0.14098    0.01213    0.02292    0.00771
AFIX  43
H4A   2    0.844462    0.329617    0.128096    11.00000   -1.20000
AFIX   0

O6    4    0.726498   -0.047784    0.665102    11.00000    0.05496    0.10499 =
         0.07605   -0.00942    0.00424   -0.02635
N8    3    0.753413    0.010266    0.651520    11.00000    0.04230    0.10265 =
         0.07058   -0.01233    0.00554   -0.01195
AFIX  43
H8A   2    0.711183    0.019530    0.663727    11.00000   -1.20000
AFIX   0
O5    4    0.717376    0.204716    0.251766    11.00000    0.07106    0.12504 =
         0.09808    0.02582   -0.01653    0.00294
N9    3    1.208962    0.110631    0.495584    11.00000    0.03922    0.08361 =
         0.05267    0.00301   -0.00311    0.00373
C83   1    1.076012    0.103676    0.506612    11.00000    0.04622    0.08459 =
         0.04465   -0.01034   -0.00457    0.00437
C85   1    1.085032    0.129213    0.472321    11.00000    0.04515    0.08727 =
         0.04898   -0.00010   -0.00001    0.00752
C81   1    1.167714    0.067101    0.553338    11.00000    0.03276    0.09736 =
         0.06334   -0.00274   -0.00717   -0.00475
AFIX  43
H81   2    1.220554    0.059284    0.561888    11.00000   -1.20000
AFIX   0
C84   1    1.010469    0.088980    0.527102    11.00000    0.03456    0.09378 =
         0.05564   -0.00755   -0.00382   -0.00096
AFIX  43
H84   2    0.957489    0.096033    0.517551    11.00000   -1.20000
AFIX   0
C80   1    1.101457    0.053157    0.573638    11.00000    0.04083    0.09049 =
         0.06663    0.00556   -0.00637   -0.00537
AFIX  43
H80   2    1.109541    0.035640    0.596585    11.00000   -1.20000
AFIX   0
N7    3    0.816573    0.234831    0.295562    11.00000    0.07437    0.08715 =
         0.09206    0.00988   -0.00159    0.00697
AFIX  43
H7    2    0.803377    0.256320    0.287260    11.00000   -1.20000
AFIX   0
C75   1    0.815045    0.029732    0.631090    11.00000    0.04466    0.10463 =
         0.05597   -0.00475   -0.00143   -0.01386
C87   1    1.195926    0.157520    0.436328    11.00000    0.05170    0.09640 =
         0.06649    0.01036    0.00465    0.00592
AFIX  43
H87   2    1.251877    0.160831    0.433270    11.00000   -1.20000
AFIX   0
C90   1    1.029958    0.147658    0.445518    11.00000    0.05270    0.10245 =
         0.05924    0.00349    0.01403    0.00889
AFIX  43
H90   2    0.974113    0.144123    0.448707    11.00000   -1.20000
AFIX   0
C93   1    0.938175    0.244461    0.349171    11.00000    0.06378    0.08372 =
         0.07346    0.00824   -0.00284    0.00837
AFIX  43
H93   2    0.941331    0.269225    0.346732    11.00000   -1.20000
AFIX   0
C72   1    0.982060   -0.015219    0.578086    11.00000    0.04009    0.10067 =
         0.06706   -0.00297    0.00088    0.00054
AFIX  43
H72   2    1.028628   -0.011728    0.561246    11.00000   -1.20000
AFIX   0
C77   1    0.896631    0.074063    0.601241    11.00000    0.04960    0.09341 =
         0.07121   -0.00136    0.00451   -0.01055
AFIX  43
H77   2    0.905901    0.098299    0.596415    11.00000   -1.20000
AFIX   0
C92   1    0.995459    0.224336    0.377911    11.00000    0.06767    0.08565 =
         0.07102    0.00942    0.00419   -0.00039
AFIX  43
H92   2    1.036356    0.236972    0.394798    11.00000   -1.20000
AFIX   0
C76   1    0.826434    0.064365    0.624383    11.00000    0.04476    0.09664 =
         0.08917   -0.00928    0.00678   -0.00047
AFIX  43
H76   2    0.789746    0.081374    0.634507    11.00000   -1.20000
AFIX   0
C69   1    0.846154   -0.028970    0.625773    11.00000    0.04107    0.09923 =
         0.06153   -0.01132   -0.00349   -0.01734
C95   1    0.878545    0.189383    0.330863    11.00000    0.05995    0.07937 =
         0.06607    0.00190    0.00726   -0.00036
C82   1    1.154649    0.092322    0.520804    11.00000    0.03518    0.08280 =
         0.05115   -0.00704   -0.00512   -0.00036
C78   1    0.951466    0.050768    0.585543    11.00000    0.03210    0.10370 =
         0.06090    0.00083   -0.00112   -0.00437
C73   1    0.939273    0.014300    0.592796    11.00000    0.03595    0.09204 =
         0.05685   -0.00601   -0.00072   -0.01502
C86   1    1.168002    0.134047    0.466433    11.00000    0.04391    0.08537 =
         0.05252   -0.00405    0.00711    0.00568
C74   1    0.869421    0.005586    0.615997    11.00000    0.03977    0.09532 =
         0.05119   -0.00663   -0.00061   -0.00528
C79   1    1.022243    0.064222    0.561213    11.00000    0.03371    0.09371 =
         0.06177   -0.00534   -0.00501   -0.00867
C68   1    0.768949   -0.024578    0.649520    11.00000    0.04708    0.11300 =
         0.05698   -0.01447   -0.00353   -0.02083
C96   1    0.934235    0.170205    0.358105    11.00000    0.06279    0.09261 =
         0.06034    0.01059    0.00716    0.00925
C97   1    0.922441    0.132550    0.354553    11.00000    0.06872    0.08435 =
         0.08719    0.01104    0.00302    0.01226
AFIX  43
H97   2    0.957731    0.117222    0.371582    11.00000   -1.20000
AFIX   0
C94   1    0.881187    0.226024    0.326558    11.00000    0.05973    0.08430 =
         0.07059    0.01595    0.00290    0.01528
C100  1    0.815947    0.174893    0.303502    11.00000    0.06316    0.09019 =
         0.06992    0.01246    0.00292    0.01368
C91   1    0.995260    0.189890    0.382454    11.00000    0.05795    0.09206 =
         0.06615    0.00803    0.01083    0.00105
C89   1    1.055723    0.171415    0.413829    11.00000    0.05317    0.08173 =
         0.07592    0.00851    0.00700    0.01102
C99   1    0.806143    0.139287    0.301500    11.00000    0.07554    0.09132 =
         0.07917   -0.00581    0.00974   -0.01583
AFIX  43
H99   2    0.763551    0.128711    0.283445    11.00000   -1.20000
AFIX   0
C71   1    0.958651   -0.048412    0.587283    11.00000    0.05652    0.09020 =
         0.08365   -0.01191    0.00280   -0.00387
AFIX  43
H71   2    0.990067   -0.067367    0.577133    11.00000   -1.20000
AFIX   0
C88   1    1.139825    0.176269    0.410489    11.00000    0.06369    0.09804 =
         0.07106    0.01080    0.01766   -0.00075
AFIX  43
H88   2    1.157811    0.193202    0.389484    11.00000   -1.20000
AFIX   0
C70   1    0.889331   -0.055857    0.611379    11.00000    0.06017    0.08389 =
         0.07646   -0.01374   -0.00164   -0.01742
AFIX  43
H70   2    0.873912   -0.079328    0.617165    11.00000   -1.20000
AFIX   0
C101  1    0.776665    0.204947    0.279956    11.00000    0.06075    0.10769 =
         0.08083    0.00132   -0.00042   -0.00926
C98   1    0.862727    0.119335    0.327695    11.00000    0.07823    0.08546 =
         0.09129    0.01897    0.00687    0.01339
AFIX  43
H98   2    0.858027    0.094565    0.326126    11.00000   -1.20000
AFIX   0
HKLF 4 1 1 0 0 0 -1 1 -1 -1 -1


REM  a_a.res in P-1 New:I2/a
REM wR2 = 0.3485, GooF = S = 1.163, Restrained GooF = 1.170 for all data
REM R1 = 0.1469 for 9031 Fo > 4sig(Fo) and 0.2026 for all 16920 data
REM 1054 parameters refined using 272 restraints

END

WGHT      0.2000      0.0000

REM Highest difference peak  0.750,  deepest hole -0.392,  1-sigma level  0.084
Q1    1   0.5544  0.3296 -0.0365  11.00000  0.05    0.75
Q2    1   0.5822  0.2064  0.0197  11.00000  0.05    0.57
Q3    1   0.5613  0.2536 -0.0010  11.00000  0.05    0.55
Q4    1   1.1832  0.2003  0.4275  11.00000  0.05    0.51
Q5    1   1.2500  0.1241  0.5000  10.50000  0.05    0.50
Q6    1   0.8206  0.1737  0.0782  11.00000  0.05    0.49
Q7    1   1.4624  0.2577  0.4063  11.00000  0.05    0.47
Q8    1   0.8965  0.1840  0.1949  11.00000  0.05    0.46
Q9    1   0.8375  0.1270  0.1368  11.00000  0.05    0.46
Q10   1   0.5565  0.2327 -0.0011  11.00000  0.05    0.45
Q11   1   0.7127  0.1455  0.1136  11.00000  0.05    0.44
Q12   1   1.2411  0.1565  0.2985  11.00000  0.05    0.43
Q13   1   1.0620  0.1729  0.4546  11.00000  0.05    0.42
Q14   1   0.9780  0.1128  0.1310  11.00000  0.05    0.41
Q15   1   1.0747  0.1213  0.4939  11.00000  0.05    0.40
Q16   1   1.1207  0.1429  0.4739  11.00000  0.05    0.40
Q17   1   1.0625  0.1325  0.4620  11.00000  0.05    0.40
Q18   1   0.7528  0.3038  0.0823  11.00000  0.05    0.40
Q19   1   1.0423  0.1307  0.1416  11.00000  0.05    0.38
Q20   1   1.1950  0.0281  0.0898  11.00000  0.05    0.37
;
_shelx_res_checksum              88852
_shelx_fab_file                  
;
0 0 -36 -1.8980 -0.0233
0 0 -34 0.3656 -0.0359
0 0 -32 4.7463 -0.0136
0 0 -30 -6.3092 0.0316
0 0 -28 -0.9760 0.0187
0 0 -26 -7.9645 0.0015
0 0 -24 4.3563 -0.0097
0 0 -22 -0.6419 0.0104
0 0 -20 -7.8761 0.0153
0 0 -18 14.6065 -0.0377
0 0 -16 1.8744 -0.0992
0 0 -14 26.6408 -0.0048
0 0 -12 99.9585 -0.2565
0 0 -10 14.3545 -0.1034
0 0 -8 16.2582 -0.1191
0 0 -6 144.8389 -0.1891
0 0 -4 198.7573 0.0215
0 0 -2 147.1701 -0.0045
0 1 -35 -0.2274 0.0452
0 1 -33 2.6973 0.0067
0 1 -31 3.2986 0.0403
0 1 -29 -0.4695 0.0053
0 1 -27 -1.1379 0.0061
0 1 -25 -0.6731 0.0408
0 1 -23 0.5232 -0.0179
0 1 -21 -4.9040 -0.0160
0 1 -19 0.5253 0.0051
0 1 -17 -1.8211 0.0307
0 1 -15 -24.5741 0.1097
0 1 -13 13.3788 0.0777
0 1 -11 1.2055 -0.1248
0 1 -9 -92.1014 0.1515
0 1 -7 16.7165 -0.0744
0 1 -5 37.3897 0.0031
0 1 -3 -156.0459 -0.0541
0 1 -1 227.4184 0.0994
0 2 -36 0.9893 -0.0127
0 2 -34 0.2101 0.0279
0 2 -32 -2.8807 -0.0219
0 2 -30 5.4826 -0.0009
0 2 -28 1.2395 -0.0169
0 2 -26 7.6112 0.0282
0 2 -24 -2.2461 0.0254
0 2 -22 -3.0648 0.0136
0 2 -20 8.0113 -0.0083
0 2 -18 -8.3915 -0.0021
0 2 -16 -3.2923 0.0468
0 2 -14 -19.4648 0.0173
0 2 -12 23.6577 0.0454
0 2 -10 -25.7683 -0.0584
0 2 -8 -6.3119 -0.0430
0 2 -6 179.4409 0.0384
0 2 -4 -148.1599 -0.2147
0 2 -2 -21.1326 -0.0397
0 2 0 -239.9017 -0.0209
0 3 -35 -0.4514 0.0041
0 3 -33 0.9424 0.0053
0 3 -31 -1.6075 -0.0146
0 3 -29 2.1471 -0.0102
0 3 -27 0.9775 -0.0045
0 3 -25 -1.0763 -0.0040
0 3 -23 -0.8624 0.0028
0 3 -21 3.4603 -0.0116
0 3 -19 1.4743 0.0050
0 3 -17 -1.1575 -0.0286
0 3 -15 -8.3887 0.0553
0 3 -13 -13.2325 -0.0108
0 3 -11 -39.4855 0.0451
0 3 -9 -36.7386 -0.0441
0 3 -7 4.0117 0.0292
0 3 -5 -51.4106 -0.0487
0 3 -3 -185.9717 -0.1928
0 3 -1 -370.8714 -0.3534
0 4 -36 -1.4788 0.0190
0 4 -34 -3.1620 -0.0259
0 4 -32 -1.6684 0.0009
0 4 -30 -5.5577 -0.0073
0 4 -28 -0.0014 -0.0041
0 4 -26 -1.8449 -0.0046
0 4 -24 -3.3150 -0.0119
0 4 -22 2.6381 0.0346
0 4 -20 5.4679 0.0436
0 4 -18 9.3971 -0.0179
0 4 -16 -3.4241 -0.0268
0 4 -14 37.5702 0.0219
0 4 -12 -6.2114 -0.0267
0 4 -10 -2.2580 0.0274
0 4 -8 7.2694 0.0267
0 4 -6 -26.9025 0.0305
0 4 -4 31.1752 0.2221
0 4 -2 -102.2458 0.0956
0 4 0 -19.1036 -0.0886
0 5 -35 0.4779 0.0046
0 5 -33 -1.9297 0.0070
0 5 -31 -0.2348 0.0124
0 5 -29 -2.1424 0.0150
0 5 -27 -0.8480 -0.0093
0 5 -25 5.4898 -0.0301
0 5 -23 -1.3398 -0.0139
0 5 -21 3.2024 0.0026
0 5 -19 -2.9560 -0.0032
0 5 -17 -11.0748 -0.0009
0 5 -15 -1.1922 0.0061
0 5 -13 17.5946 0.0049
0 5 -11 29.7560 -0.0384
0 5 -9 -36.0583 -0.0076
0 5 -7 -18.4224 -0.0279
0 5 -5 -65.3333 -0.0915
0 5 -1 111.0671 0.0117
0 6 -36 0.7346 -0.0060
0 6 -34 -0.2830 -0.0064
0 6 -32 -1.2572 -0.0240
0 6 -30 1.0945 0.0034
0 6 -28 -0.0312 -0.0017
0 6 -26 2.0719 -0.0014
0 6 -24 2.8327 0.0059
0 6 -22 -0.9769 -0.0138
0 6 -20 -6.8975 -0.0285
0 6 -18 5.8564 -0.0073
0 6 -16 -10.4052 -0.0115
0 6 -14 -17.7749 0.0399
0 6 -12 26.0723 0.0067
0 6 -10 9.6675 -0.0049
0 6 -8 -6.4411 0.0156
0 6 -6 -38.2404 0.0073
0 6 -4 -45.4859 -0.0133
0 6 -2 5.5298 0.0742
0 6 0 193.9172 0.1969
0 7 -35 1.2690 0.0002
0 7 -33 -0.4570 -0.0036
0 7 -31 1.7036 -0.0015
0 7 -29 0.4177 -0.0021
0 7 -27 1.8738 0.0034
0 7 -25 -0.1970 0.0068
0 7 -23 -0.8010 0.0049
0 7 -21 1.8405 -0.0213
0 7 -19 2.3259 -0.0065
0 7 -17 -2.2297 0.0092
0 7 -15 -6.2855 0.0001
0 7 -13 0.1684 -0.0130
0 7 -11 16.0532 0.0230
0 7 -9 65.9452 -0.0561
0 7 -7 36.7162 0.0569
0 7 -5 95.0613 0.0530
0 7 -3 83.0137 -0.0714
0 7 -1 105.0565 0.1652
0 8 -34 -1.5059 -0.0084
0 8 -32 2.3940 0.0140
0 8 -30 2.3341 -0.0081
0 8 -28 0.0554 0.0044
0 8 -26 -1.2065 -0.0085
0 8 -24 -6.6827 0.0117
0 8 -22 -5.1995 0.0226
0 8 -20 2.1230 0.0044
0 8 -18 -6.0292 0.0217
0 8 -16 3.8415 0.0051
0 8 -14 -8.4831 -0.0190
0 8 -12 -35.2818 0.0117
0 8 -10 13.8894 0.0399
0 8 -8 27.6882 0.0139
0 8 -6 48.8763 0.1672
0 8 -4 86.3115 0.0238
0 8 -2 124.4237 0.0234
0 8 0 -137.0180 0.0274
0 9 -35 -0.5090 -0.0051
0 9 -33 -3.5514 -0.0028
0 9 -31 -2.2569 0.0078
0 9 -29 -0.5461 -0.0138
0 9 -27 3.7913 -0.0001
0 9 -25 -0.4493 -0.0170
0 9 -23 -2.1592 -0.0005
0 9 -21 5.0526 -0.0013
0 9 -19 2.1457 -0.0029
0 9 -17 4.1683 0.0005
0 9 -15 -0.7097 -0.0022
0 9 -13 -14.9734 0.0114
0 9 -11 -24.3081 0.0053
0 9 -9 -18.0894 0.0460
0 9 -7 -17.8729 -0.0326
0 9 -5 14.2786 0.0584
0 9 -3 160.4809 0.0418
0 9 -1 -31.9421 -0.0349
0 10 -34 -0.4190 0.0054
0 10 -32 -1.3926 0.0008
0 10 -30 -2.4231 0.0030
0 10 -28 -1.7163 0.0019
0 10 -26 0.5129 0.0051
0 10 -24 -0.7583 -0.0053
0 10 -22 4.7005 0.0076
0 10 -20 -2.5093 0.0025
0 10 -18 1.8975 -0.0199
0 10 -16 2.0010 0.0095
0 10 -14 5.2311 0.0024
0 10 -12 1.3822 -0.0068
0 10 -10 -26.3234 -0.0194
0 10 -8 -30.2564 -0.0011
0 10 -6 -133.1352 -0.0531
0 10 -4 -22.2480 -0.0214
0 10 -2 -106.7115 -0.0469
0 10 0 -120.2496 -0.0443
0 11 -35 4.1920 0.0127
0 11 -33 1.0224 0.0100
0 11 -31 -1.8605 -0.0034
0 11 -29 -1.0307 0.0095
0 11 -27 -2.9549 0.0151
0 11 -25 2.1111 0.0042
0 11 -23 4.5595 -0.0033
0 11 -21 5.8521 -0.0102
0 11 -19 8.8319 0.0004
0 11 -17 5.7625 -0.0079
0 11 -15 7.1337 0.0125
0 11 -13 23.0256 0.0132
0 11 -11 28.7246 0.0120
0 11 -9 22.4048 -0.0089
0 11 -7 -32.9572 0.0335
0 11 -5 -45.7835 -0.0293
0 11 -3 -34.2837 -0.0529
0 11 -1 -8.9007 0.0007
0 12 -34 1.1166 0.0003
0 12 -32 0.5262 0.0047
0 12 -30 3.7237 -0.0020
0 12 -28 -4.1289 0.0036
0 12 -26 -3.2374 0.0018
0 12 -24 2.9513 0.0060
0 12 -22 1.1290 0.0015
0 12 -20 3.9910 0.0065
0 12 -18 -4.9457 0.0095
0 12 -16 -3.3142 -0.0140
0 12 -14 -6.3913 -0.0316
0 12 -12 12.1306 -0.0220
0 12 -10 16.7707 -0.0339
0 12 -8 -8.4146 -0.0344
0 12 -6 5.5652 -0.0103
0 12 -4 -51.2748 -0.0713
0 12 -2 -41.0752 -0.1105
0 12 0 18.6097 0.0478
0 13 -35 -1.1941 -0.0058
0 13 -33 1.5388 0.0027
0 13 -31 6.6957 0.0022
0 13 -29 0.1736 0.0015
0 13 -27 -1.5616 0.0016
0 13 -25 -0.3654 -0.0118
0 13 -23 0.9260 0.0037
0 13 -21 -4.9530 0.0023
0 13 -19 -0.9539 0.0025
0 13 -17 -5.6057 0.0061
0 13 -15 -2.9656 -0.0037
0 13 -13 -9.8599 -0.0203
0 13 -11 -5.5404 0.0158
0 13 -9 -14.9276 -0.0261
0 13 -7 17.7707 -0.0155
0 13 -5 8.1925 0.0036
0 13 -3 -19.9921 -0.0533
0 13 -1 2.3794 -0.0370
0 14 -34 -3.4066 0.0011
0 14 -32 1.8136 0.0031
0 14 -30 -0.7841 0.0063
0 14 -28 -0.4642 0.0027
0 14 -26 1.8012 0.0019
0 14 -24 -1.5147 0.0067
0 14 -22 -5.4050 0.0050
0 14 -20 -3.4421 -0.0127
0 14 -18 -0.2524 0.0053
0 14 -16 1.2840 0.0044
0 14 -14 -2.5609 0.0291
0 14 -12 -7.1512 -0.0216
0 14 -10 -33.0752 0.0218
0 14 -8 5.0230 -0.0202
0 14 -6 17.7206 0.0093
0 14 -4 11.7317 0.0351
0 14 -2 5.1739 0.0557
0 14 0 -63.7527 -0.0033
0 15 -33 -0.9898 -0.0062
0 15 -31 0.8786 0.0007
0 15 -29 -2.2272 -0.0087
0 15 -27 0.8442 -0.0014
0 15 -25 -2.7047 0.0056
0 15 -23 0.4217 -0.0097
0 15 -21 -6.7805 -0.0057
0 15 -19 -5.6178 -0.0082
0 15 -17 0.8041 -0.0106
0 15 -15 5.2368 0.0055
0 15 -13 14.1931 -0.0134
0 15 -11 -3.3070 -0.0402
0 15 -9 23.3722 -0.0347
0 15 -7 18.3444 -0.0431
0 15 -5 43.0170 -0.0275
0 15 -3 34.1118 -0.0134
0 15 -1 10.7446 -0.0013
0 16 -34 -0.5639 -0.0024
0 16 -32 -2.7618 0.0054
0 16 -30 -1.0841 -0.0178
0 16 -28 0.8101 -0.0090
0 16 -26 1.0773 0.0049
0 16 -24 1.1015 0.0029
0 16 -22 -0.5512 -0.0087
0 16 -20 -1.4050 -0.0059
0 16 -18 0.5122 -0.0036
0 16 -16 -3.8187 -0.0001
0 16 -14 1.5103 0.0026
0 16 -12 0.5859 0.0102
0 16 -10 20.2007 0.0051
0 16 -8 3.7719 0.0326
0 16 -6 13.6590 0.0260
0 16 -4 8.9426 -0.0368
0 16 -2 53.3369 -0.0006
0 16 0 35.0112 0.0192
0 17 -33 -2.6960 0.0025
0 17 -31 2.6825 -0.0033
0 17 -29 2.3447 -0.0033
0 17 -27 2.5858 0.0000
0 17 -25 2.4783 0.0021
0 17 -23 2.6240 0.0034
0 17 -21 -0.5220 -0.0092
0 17 -19 3.8793 0.0121
0 17 -17 -5.6868 -0.0019
0 17 -15 -6.4690 -0.0084
0 17 -13 1.3717 0.0030
0 17 -11 4.4064 -0.0084
0 17 -9 -2.6210 0.0182
0 17 -7 2.8492 0.0119
0 17 -5 -40.6426 0.0284
0 17 -3 12.4664 -0.0100
0 17 -1 39.7339 0.0250
0 18 -32 2.4490 0.0049
0 18 -30 0.9428 0.0030
0 18 -28 0.1623 -0.0002
0 18 -26 1.8506 -0.0046
0 18 -24 5.0320 -0.0094
0 18 -22 -4.0790 -0.0004
0 18 -20 5.6290 0.0090
0 18 -18 9.1193 0.0034
0 18 -16 -0.0894 0.0211
0 18 -14 7.2458 0.0091
0 18 -12 -4.8851 0.0096
0 18 -10 -14.2271 0.0240
0 18 -8 6.5834 0.0093
0 18 -6 -21.1051 0.0187
0 18 -4 -18.7113 0.0293
0 18 -2 -25.8850 0.0040
0 18 0 22.8584 -0.0106
0 19 -33 -0.7157 -0.0155
0 19 -31 2.4402 -0.0036
0 19 -29 -3.6439 0.0015
0 19 -27 -3.7163 0.0019
0 19 -25 0.9270 -0.0074
0 19 -23 -2.2224 -0.0028
0 19 -21 -2.2100 -0.0007
0 19 -19 5.3148 0.0046
0 19 -17 5.5265 0.0010
0 19 -15 6.0373 0.0283
0 19 -13 0.1502 0.0204
0 19 -11 -11.9855 0.0245
0 19 -9 -17.8815 0.0387
0 19 -7 4.7991 0.0010
0 19 -5 0.8766 0.0157
0 19 -3 -30.1065 0.0631
0 19 -1 -26.6692 0.0324
0 20 -32 1.0256 -0.0048
0 20 -30 -2.0577 0.0030
0 20 -28 -5.2841 -0.0028
0 20 -26 -4.1969 -0.0021
0 20 -24 0.7738 0.0052
0 20 -22 -3.5390 -0.0038
0 20 -20 -3.0164 0.0081
0 20 -18 3.5718 0.0045
0 20 -16 4.6322 -0.0122
0 20 -14 1.1638 0.0060
0 20 -12 6.5113 -0.0041
0 20 -10 -7.2100 0.0136
0 20 -8 -5.2436 0.0243
0 20 -6 28.1172 -0.0346
0 20 -4 0.5298 0.0038
0 20 -2 -4.5437 0.0119
0 20 0 -12.4355 0.0456
0 21 -31 -1.2937 -0.0009
0 21 -29 -1.9211 0.0002
0 21 -27 -3.9566 0.0012
0 21 -25 -0.0269 0.0089
0 21 -23 1.0256 0.0083
0 21 -21 -1.4252 0.0059
0 21 -19 -5.2463 0.0032
0 21 -17 -0.2857 -0.0036
0 21 -15 -7.3929 -0.0112
0 21 -13 -1.0538 -0.0095
0 21 -11 9.7629 0.0067
0 21 -9 -13.5498 0.0121
0 21 -7 3.9174 0.0349
0 21 -5 -1.1852 -0.0116
0 21 -3 -5.5773 -0.0047
0 21 -1 -6.6886 0.0249
0 22 -32 1.0118 0.0099
0 22 -30 1.8125 0.0046
0 22 -28 -1.2812 0.0041
0 22 -26 2.0301 -0.0019
0 22 -24 3.2054 0.0038
0 22 -22 3.0177 -0.0057
0 22 -20 -2.4929 -0.0073
0 22 -18 2.7630 0.0070
0 22 -16 -5.8772 -0.0202
0 22 -14 -3.1347 -0.0130
0 22 -12 7.3410 -0.0278
0 22 -10 10.5467 -0.0214
0 22 -8 1.8388 -0.0322
0 22 -6 6.3205 -0.0060
0 22 -4 4.0622 -0.0276
0 22 -2 16.5866 -0.0036
0 22 0 16.5055 -0.0178
0 23 -31 1.5069 0.0076
0 23 -29 3.0577 0.0050
0 23 -27 -3.7506 0.0087
0 23 -25 6.6112 0.0082
0 23 -23 -1.6999 0.0054
0 23 -21 -5.7468 0.0025
0 23 -19 3.1516 -0.0003
0 23 -17 -6.2104 0.0040
0 23 -15 -5.0168 0.0024
0 23 -13 -0.7516 0.0094
0 23 -11 -1.9770 -0.0028
0 23 -9 3.0696 -0.0014
0 23 -7 -7.3899 -0.0209
0 23 -5 7.5617 0.0099
0 23 -3 -16.8077 0.0069
0 23 -1 1.3997 -0.0138
0 24 -30 3.4990 -0.0053
0 24 -28 1.5293 0.0056
0 24 -26 2.0894 0.0066
0 24 -24 1.7417 -0.0008
0 24 -22 -4.4261 -0.0033
0 24 -20 -1.7624 -0.0112
0 24 -18 0.5516 -0.0157
0 24 -16 -3.1049 -0.0043
0 24 -14 -2.4942 -0.0015
0 24 -12 4.5456 -0.0046
0 24 -10 -8.0069 0.0181
0 24 -8 -1.8498 0.0017
0 24 -6 13.9592 -0.0135
0 24 -4 4.4440 0.0007
0 24 -2 -7.8506 -0.0166
0 24 0 28.7624 -0.0461
0 25 -31 -0.5179 -0.0092
0 25 -29 0.3111 0.0007
0 25 -27 0.3272 0.0034
0 25 -25 1.4178 0.0006
0 25 -23 2.6524 0.0038
0 25 -21 -4.0932 -0.0096
0 25 -19 -1.7500 -0.0028
0 25 -17 4.4413 -0.0141
0 25 -15 -4.8017 -0.0090
0 25 -13 3.1470 -0.0223
0 25 -11 -6.5898 -0.0260
0 25 -9 -20.6609 -0.0027
0 25 -7 3.0486 -0.0058
0 25 -5 2.5528 -0.0127
0 25 -3 -13.0362 -0.0211
0 25 -1 -2.1531 -0.0319
0 26 -30 -1.8791 -0.0012
0 26 -28 3.0850 -0.0083
0 26 -26 -2.8500 -0.0071
0 26 -24 4.7969 -0.0047
0 26 -22 0.0609 -0.0008
0 26 -20 2.8484 0.0057
0 26 -18 3.4125 0.0059
0 26 -16 5.5436 0.0086
0 26 -14 6.7936 -0.0062
0 26 -12 5.9809 0.0047
0 26 -10 -3.0843 -0.0192
0 26 -8 5.2336 0.0134
0 26 -6 5.6514 0.0076
0 26 -4 1.0238 -0.0129
0 26 -2 -1.7012 -0.0099
0 26 0 -4.0959 0.0073
0 27 -29 -0.4393 0.0047
0 27 -27 0.3504 0.0026
0 27 -25 -2.7810 -0.0069
0 27 -23 2.3300 -0.0084
0 27 -21 1.3056 -0.0147
0 27 -19 5.3306 -0.0007
0 27 -17 6.4249 0.0025
0 27 -15 9.6907 -0.0062
0 27 -13 9.5515 0.0060
0 27 -11 -4.0663 -0.0041
0 27 -9 9.2919 -0.0286
0 27 -7 -3.0989 -0.0193
0 27 -5 -5.4205 -0.0194
0 27 -3 1.9759 -0.0153
0 27 -1 -0.3237 -0.0050
0 28 -28 -0.1254 -0.0089
0 28 -26 -1.8758 -0.0035
0 28 -24 -5.6863 -0.0014
0 28 -22 -0.3470 0.0051
0 28 -20 -4.9132 0.0003
0 28 -18 2.3863 0.0167
0 28 -16 -9.2952 0.0044
0 28 -14 1.0482 0.0100
0 28 -12 -4.6795 0.0111
0 28 -10 4.6872 0.0080
0 28 -8 3.9812 -0.0161
0 28 -6 -9.0469 -0.0142
0 28 -4 -1.4147 0.0064
0 28 -2 -5.1794 0.0001
0 28 0 2.6165 0.0140
0 29 -29 3.5041 -0.0014
0 29 -27 2.1976 -0.0028
0 29 -25 -1.8265 -0.0006
0 29 -23 -2.0269 0.0007
0 29 -21 -3.6096 0.0043
0 29 -19 -0.2724 0.0026
0 29 -17 0.2140 0.0101
0 29 -15 -8.1011 0.0172
0 29 -13 -4.2600 0.0069
0 29 -11 -0.8186 0.0286
0 29 -9 -1.8090 0.0143
0 29 -7 3.1508 0.0095
0 29 -5 2.5497 0.0067
0 29 -3 -3.7681 0.0178
0 29 -1 3.5584 0.0123
0 30 -28 1.1500 -0.0065
0 30 -26 -1.7775 -0.0064
0 30 -24 1.6898 -0.0009
0 30 -22 -2.0829 0.0072
0 30 -20 1.5890 0.0076
0 30 -18 -4.9296 0.0063
0 30 -16 -2.8693 0.0013
0 30 -14 -13.2541 0.0065
0 30 -12 2.0189 0.0064
0 30 -10 -7.7822 0.0073
0 30 -8 -2.2424 0.0074
0 30 -6 13.7330 0.0097
0 30 -4 -2.2554 0.0022
0 30 -2 5.3970 0.0220
0 30 0 1.0576 0.0221
0 31 -27 -0.6001 0.0002
0 31 -25 -1.7451 -0.0037
0 31 -23 0.7320 0.0017
0 31 -21 3.2574 0.0047
0 31 -19 4.1645 -0.0014
0 31 -17 3.2070 0.0016
0 31 -15 4.2806 -0.0103
0 31 -13 4.8040 0.0108
0 31 -11 0.4264 -0.0006
0 31 -9 -1.4800 0.0015
0 31 -7 -0.1642 0.0125
0 31 -5 4.1178 0.0097
0 31 -3 -2.5035 0.0009
0 31 -1 -1.9387 0.0216
0 32 -26 -0.5253 0.0048
0 32 -24 -1.9871 0.0063
0 32 -22 5.8806 0.0012
0 32 -20 2.2475 0.0007
0 32 -18 -2.5015 -0.0015
0 32 -16 -2.2189 -0.0074
0 32 -14 5.5472 -0.0081
0 32 -12 -1.1260 0.0046
0 32 -10 3.0456 -0.0025
0 32 -8 -0.6092 -0.0036
0 32 -6 -9.4897 0.0194
0 32 -4 -1.5574 0.0132
0 32 -2 -2.5953 0.0158
0 32 0 -1.2421 0.0093
0 33 -25 -1.2173 0.0100
0 33 -23 -1.2963 0.0067
0 33 -21 4.0814 0.0013
0 33 -19 2.3163 0.0001
0 33 -17 3.2933 -0.0075
0 33 -15 5.0777 -0.0072
0 33 -13 4.9425 -0.0103
0 33 -11 3.7886 0.0020
0 33 -9 7.3620 -0.0001
0 33 -7 1.9285 -0.0023
0 33 -5 -4.2784 0.0145
0 33 -3 3.8056 0.0041
0 33 -1 -1.9620 -0.0070
0 34 -24 -1.1959 -0.0037
0 34 -22 -3.7230 0.0058
0 34 -20 -1.8994 0.0023
0 34 -18 -0.6742 -0.0095
0 34 -16 0.3955 0.0039
0 34 -14 -3.7509 -0.0110
0 34 -12 -2.0169 0.0053
0 34 -10 0.7768 0.0100
0 34 -8 3.7797 0.0164
0 34 -6 1.3098 0.0050
0 34 -4 5.6951 0.0074
0 34 -2 -1.8681 -0.0101
0 34 0 3.2013 -0.0075
0 35 -25 -1.1774 -0.0044
0 35 -23 -2.1777 -0.0071
0 35 -21 -0.5130 -0.0044
0 35 -19 -2.4886 -0.0050
0 35 -17 0.8132 -0.0051
0 35 -15 -1.3264 -0.0042
0 35 -13 -9.7640 -0.0038
0 35 -11 -1.9462 -0.0066
0 35 -9 -7.2663 -0.0055
0 35 -7 3.2945 0.0088
0 35 -5 6.6873 -0.0135
0 35 -3 3.5228 -0.0084
0 35 -1 2.3860 -0.0109
0 36 -24 -4.7167 -0.0102
0 36 -22 3.2853 -0.0090
0 36 -20 -3.2753 0.0032
0 36 -18 -4.6757 0.0091
0 36 -16 -3.1622 0.0026
0 36 -14 -5.3175 0.0120
0 36 -12 -3.0119 0.0022
0 36 -10 -3.4231 -0.0083
0 36 -8 -2.3206 -0.0012
0 36 -6 6.1119 -0.0003
0 36 -4 4.5652 -0.0086
0 36 -2 0.3315 -0.0023
0 36 0 -5.3616 -0.0044
0 37 -23 1.5730 -0.0139
0 37 -21 7.8232 -0.0078
0 37 -19 -3.4354 -0.0152
0 37 -17 -0.6619 -0.0108
0 37 -15 -2.8813 -0.0043
0 37 -13 3.2087 -0.0058
0 37 -11 1.7929 -0.0060
0 37 -9 0.2399 -0.0182
0 37 -7 -4.8304 -0.0196
0 37 -5 -0.5915 -0.0179
0 37 -3 -3.4819 -0.0130
0 37 -1 -5.9524 -0.0197
0 38 -22 1.5352 0.0107
0 38 -20 2.4876 0.0084
0 38 -18 -1.4469 0.0030
0 38 -16 2.7399 -0.0002
0 38 -14 -2.6624 0.0009
0 38 -12 3.3587 -0.0070
0 38 -10 0.5356 0.0030
0 38 -8 -0.4222 -0.0179
0 38 -6 -3.0930 -0.0117
0 38 -4 -3.0270 0.0013
0 38 -2 0.2603 -0.0002
0 38 0 -0.0387 -0.0094
0 39 -21 1.3897 0.0128
0 39 -19 2.2751 0.0006
0 39 -17 5.1759 0.0078
0 39 -15 2.6781 0.0092
0 39 -13 -1.7136 -0.0013
0 39 -11 2.2147 -0.0050
0 39 -9 3.3871 -0.0031
0 39 -7 1.6582 -0.0077
0 39 -5 -5.7308 -0.0019
0 39 -3 -4.1548 0.0020
0 39 -1 -2.4091 0.0034
0 40 -20 -2.5723 0.0019
0 40 -18 5.2199 -0.0006
0 40 -16 5.9699 0.0078
0 40 -14 -2.4463 0.0055
0 40 -12 -3.0283 0.0017
0 40 -10 -0.5502 -0.0129
0 40 -8 3.7733 0.0045
0 40 -6 0.9778 -0.0041
0 40 -4 2.6117 -0.0141
0 40 -2 0.6003 0.0002
0 40 0 7.3678 -0.0063
0 41 -19 -0.9200 0.0083
0 41 -17 2.6032 -0.0067
0 41 -15 1.0949 0.0025
0 41 -13 1.4698 0.0139
0 41 -11 -2.2494 0.0025
0 41 -9 -1.4734 0.0124
0 41 -7 0.6129 0.0123
0 41 -5 0.5871 0.0012
0 41 -3 -3.5792 0.0064
0 41 -1 -0.6961 0.0094
0 42 -16 -4.5529 -0.0062
0 42 -14 7.1038 -0.0097
0 42 -12 3.0148 -0.0004
0 42 -10 2.7206 0.0078
0 42 -8 -2.1027 0.0076
0 42 -6 2.5222 0.0017
0 42 -4 -2.9201 0.0060
0 42 -2 7.1853 -0.0034
0 42 0 2.2928 -0.0082
0 43 -15 2.6964 -0.0002
0 43 -13 2.3837 -0.0106
0 43 -11 2.2675 0.0096
0 43 -9 -1.0763 0.0044
0 43 -7 3.2628 0.0034
0 43 -5 -3.2419 0.0120
0 43 -3 1.8857 0.0136
0 43 -1 -2.1410 0.0072
0 44 -14 -2.1918 0.0051
0 44 -12 -2.7911 -0.0035
0 44 -10 -2.5568 0.0017
0 44 -8 3.8237 0.0039
0 44 -6 -0.3812 0.0079
0 44 -4 1.8826 0.0064
0 44 -2 1.6062 0.0067
0 44 0 2.1501 0.0127
0 45 -11 -10.5813 0.0014
0 45 -9 0.1776 0.0069
0 45 -7 -3.0471 0.0136
0 45 -5 -0.3572 -0.0001
0 45 -3 -1.9008 0.0028
0 45 -1 0.9046 0.0092
0 46 -10 0.6534 0.0008
0 46 -8 2.3495 -0.0024
0 46 -6 2.1174 0.0015
0 46 -4 -3.0377 -0.0071
0 46 -2 5.7216 -0.0006
0 46 0 0.4946 -0.0064
0 47 -5 -4.7780 0.0046
0 47 -3 -3.4508 -0.0010
0 47 -1 -4.7478 -0.0004
1 1 -36 0.5101 0.0173
1 1 -34 1.0453 0.0034
1 1 -32 -0.3294 0.0243
1 1 -30 5.4279 0.0005
1 1 -28 4.7277 -0.0073
1 1 -26 3.7898 0.0172
1 1 -24 2.1739 0.0159
1 1 -22 -3.8456 -0.0245
1 1 -20 -0.9651 0.0068
1 1 -18 -2.0657 -0.0324
1 1 -16 2.9133 0.0430
1 1 -14 4.2751 -0.0244
1 1 -12 -30.4085 -0.0181
1 1 -10 76.5507 0.1738
1 1 -8 -35.1263 0.0292
1 1 -6 80.6419 -0.0236
1 1 -4 82.2738 0.0462
1 1 -2 -128.3080 -0.1650
1 1 0 -179.6223 -0.1144
1 1 2 116.5029 0.1161
1 1 4 -5.4582 -0.1379
1 1 6 -29.6327 -0.1707
1 1 8 82.6459 0.0231
1 1 10 -44.2079 -0.1458
1 1 12 -36.3305 -0.0661
1 1 14 0.7896 -0.0326
1 1 16 -20.3973 -0.0191
1 1 18 3.0439 0.0495
1 1 20 -0.8951 0.0409
1 1 22 1.4608 -0.0344
1 1 24 -5.8830 -0.0090
1 1 26 4.5004 -0.0023
1 1 28 -0.8616 -0.0090
1 1 30 -4.3984 0.0557
1 1 32 0.3915 0.0186
1 1 34 1.2485 0.0186
1 1 36 0.0473 -0.0210
1 2 -35 -1.3820 -0.0292
1 2 -33 -1.4749 -0.0158
1 2 -31 1.5743 -0.0163
1 2 -29 2.3816 -0.0006
1 2 -27 0.4226 0.0125
1 2 -25 -4.0504 0.0053
1 2 -23 -4.4073 0.0054
1 2 -21 0.8370 0.0202
1 2 -19 -3.7655 0.0412
1 2 -17 5.5058 0.0141
1 2 -15 26.5991 0.0121
1 2 -13 -23.4201 -0.0408
1 2 -11 26.1964 0.0052
1 2 -9 10.2491 0.0152
1 2 -7 -20.4810 -0.1149
1 2 -5 21.8017 0.0520
1 2 -3 80.5591 0.2018
1 2 -1 -340.1925 -0.3450
1 2 1 119.1857 0.1825
1 2 3 32.1089 0.0885
1 2 5 -86.5441 -0.3489
1 2 7 9.5812 0.0332
1 2 9 -23.5847 -0.0395
1 2 11 -77.2171 -0.1007
1 2 13 -27.3129 0.1296
1 2 15 -12.6977 -0.0983
1 2 17 -15.7442 -0.1157
1 2 19 11.7480 -0.0471
1 2 21 -1.6512 -0.0391
1 2 23 -7.3472 -0.0055
1 2 25 1.8224 -0.0098
1 2 27 -2.1272 -0.0421
1 2 29 0.4663 -0.0038
1 2 31 -0.8409 -0.0465
1 2 33 0.9851 -0.0501
1 2 35 0.6747 -0.0112
1 3 -36 -0.8504 -0.0030
1 3 -34 -1.4470 -0.0007
1 3 -32 0.3986 0.0024
1 3 -30 -2.8244 0.0176
1 3 -28 -2.1304 -0.0097
1 3 -26 -1.3654 -0.0228
1 3 -24 -7.7735 -0.0294
1 3 -22 4.8871 -0.0268
1 3 -20 -1.5380 0.0149
1 3 -18 6.1916 -0.0159
1 3 -16 1.1419 -0.0226
1 3 -14 5.2864 -0.0532
1 3 -12 40.2748 -0.0699
1 3 -10 18.8923 -0.0476
1 3 -8 38.7056 -0.0612
1 3 -6 -53.0478 -0.1092
1 3 -4 241.9810 0.1575
1 3 -2 56.6824 0.0150
1 3 0 148.1108 -0.0376
1 3 2 307.3272 0.3941
1 3 4 43.8614 -0.1265
1 3 6 38.8286 0.1280
1 3 8 30.1940 0.0298
1 3 10 11.9575 0.1340
1 3 12 -6.6337 0.1086
1 3 14 44.8522 0.1244
1 3 16 12.4707 -0.0019
1 3 18 -1.5289 -0.0092
1 3 20 7.6870 0.0246
1 3 22 -0.0250 0.0347
1 3 24 0.8789 0.0307
1 3 26 -2.3341 0.0062
1 3 28 -1.5824 0.0248
1 3 30 1.2429 -0.0159
1 3 32 -1.9194 -0.0050
1 3 34 0.6328 0.0041
1 3 36 -1.1857 0.0450
1 4 -35 1.7121 -0.0050
1 4 -33 2.2883 0.0001
1 4 -31 0.8446 0.0012
1 4 -29 1.2516 -0.0050
1 4 -27 -1.5238 -0.0032
1 4 -25 -0.2624 0.0099
1 4 -23 0.9142 -0.0019
1 4 -21 -0.7242 0.0088
1 4 -19 8.6297 -0.0258
1 4 -17 -8.5163 -0.0261
1 4 -15 -16.3149 0.0292
1 4 -13 -2.9816 -0.0287
1 4 -11 -5.1867 0.0192
1 4 -9 -4.8858 -0.0161
1 4 -7 -171.1990 -0.0469
1 4 -5 3.0044 0.0689
1 4 -3 -117.4881 -0.0007
1 4 -1 97.2875 0.0527
1 4 1 -63.2988 0.0289
1 4 3 87.4321 0.0989
1 4 5 -218.8275 -0.0442
1 4 7 -9.8268 0.0836
1 4 9 3.4013 0.0457
1 4 11 -45.2438 0.0988
1 4 13 8.3696 0.0016
1 4 15 7.7112 0.0108
1 4 17 -2.6328 -0.0143
1 4 19 -17.9655 0.0066
1 4 21 5.9690 0.0243
1 4 23 -2.1710 0.0195
1 4 25 -0.0671 0.0155
1 4 27 0.5954 0.0041
1 4 29 -1.0167 -0.0053
1 4 31 3.9678 -0.0077
1 4 33 -1.8408 -0.0004
1 4 35 -1.8749 0.0041
1 5 -36 2.0226 0.0067
1 5 -34 1.9116 -0.0004
1 5 -32 1.6236 0.0040
1 5 -30 -2.8120 -0.0127
1 5 -28 3.7204 -0.0114
1 5 -26 1.0320 0.0033
1 5 -24 6.7093 0.0241
1 5 -22 0.4725 0.0001
1 5 -20 6.6543 -0.0174
1 5 -18 -5.5499 -0.0233
1 5 -16 -9.5756 -0.0025
1 5 -14 -6.7364 0.0044
1 5 -12 -8.3288 0.0073
1 5 -10 36.7271 -0.0244
1 5 -8 -50.2920 -0.0231
1 5 -6 5.7852 -0.0670
1 5 -4 22.5901 -0.0635
1 5 -2 20.7629 -0.0650
1 5 0 -6.4849 0.0429
1 5 2 39.5094 0.0507
1 5 4 -7.6087 0.0895
1 5 6 -61.8474 0.0047
1 5 8 150.5083 0.0947
1 5 10 0.2608 -0.0300
1 5 12 4.8650 -0.0048
1 5 14 38.2709 -0.0037
1 5 16 -6.3312 0.0326
1 5 18 2.5384 0.0334
1 5 20 3.7163 0.0281
1 5 22 8.1609 -0.0264
1 5 24 2.7452 0.0240
1 5 26 1.7396 0.0001
1 5 28 0.0742 -0.0030
1 5 30 -1.5888 -0.0025
1 5 32 -2.9121 -0.0098
1 5 34 -1.8612 -0.0014
1 5 36 0.5085 -0.0032
1 6 -35 -0.7088 0.0015
1 6 -33 -0.6642 -0.0025
1 6 -31 2.7137 0.0104
1 6 -29 -2.4747 -0.0063
1 6 -27 0.4287 -0.0131
1 6 -25 2.7558 0.0260
1 6 -23 -0.6521 0.0149
1 6 -21 2.1840 -0.0045
1 6 -19 -10.1330 -0.0137
1 6 -17 1.0470 -0.0001
1 6 -15 -2.2853 0.0169
1 6 -13 -9.5218 -0.0015
1 6 -11 -7.8639 -0.0124
1 6 -9 -32.4369 -0.0048
1 6 -7 8.9097 0.0479
1 6 -5 -28.1251 -0.0616
1 6 -3 51.7349 -0.0398
1 6 -1 -384.1499 -0.2827
1 6 1 -36.4174 -0.0106
1 6 3 -170.0956 -0.0823
1 6 5 -110.5979 0.0023
1 6 7 13.7407 -0.0071
1 6 9 62.1514 -0.0036
1 6 11 -44.5787 -0.0345
1 6 13 -16.2956 -0.0187
1 6 15 13.8271 -0.0221
1 6 17 -8.6804 -0.0033
1 6 19 8.0666 0.0346
1 6 21 -2.8610 -0.0238
1 6 23 -1.1094 -0.0341
1 6 25 -1.4511 0.0018
1 6 27 -1.8361 -0.0098
1 6 29 0.7569 0.0078
1 6 31 2.7307 -0.0049
1 6 33 3.2817 -0.0018
1 6 35 3.1223 -0.0096
1 7 -36 -1.0702 0.0100
1 7 -34 -1.2574 0.0042
1 7 -32 -1.8884 0.0145
1 7 -30 -1.7193 0.0018
1 7 -28 -2.9734 -0.0016
1 7 -26 2.7209 -0.0213
1 7 -24 1.6668 -0.0008
1 7 -22 -0.2422 -0.0131
1 7 -20 -1.4330 0.0123
1 7 -18 3.4611 0.0081
1 7 -16 10.9563 0.0335
1 7 -14 4.6208 0.0066
1 7 -12 2.1127 -0.0019
1 7 -10 -10.4979 0.0120
1 7 -8 12.6909 0.0043
1 7 -6 57.5368 0.0215
1 7 -4 218.2722 0.1324
1 7 -2 -57.4767 -0.0111
1 7 0 -75.7811 -0.0377
1 7 2 166.6849 0.0731
1 7 4 -19.9465 -0.0065
1 7 6 41.4504 0.0082
1 7 8 87.6831 0.0389
1 7 10 14.8989 -0.0300
1 7 12 -12.7549 0.0612
1 7 14 10.8962 0.0169
1 7 16 19.8156 0.0018
1 7 18 1.2597 0.0287
1 7 20 10.2015 0.0222
1 7 22 -2.3464 -0.0126
1 7 24 -9.0783 0.0071
1 7 26 0.1795 -0.0000
1 7 28 0.3313 0.0141
1 7 30 1.4427 0.0192
1 7 32 1.8733 0.0042
1 7 34 -1.1636 0.0036
1 8 -35 -1.8886 -0.0101
1 8 -33 -0.3847 -0.0061
1 8 -31 -0.2416 -0.0007
1 8 -29 1.1249 0.0129
1 8 -27 2.4986 0.0049
1 8 -25 -2.7070 -0.0014
1 8 -23 4.6407 0.0067
1 8 -21 -3.6144 0.0063
1 8 -19 0.1167 -0.0024
1 8 -17 -2.7571 0.0166
1 8 -15 -2.8250 0.0035
1 8 -13 -10.3243 -0.0063
1 8 -11 -10.4432 -0.0257
1 8 -9 0.7684 -0.0030
1 8 -7 -79.0957 -0.0693
1 8 -5 76.6505 -0.0007
1 8 -3 -24.9384 0.0014
1 8 -1 -112.5627 -0.0672
1 8 1 -12.2660 -0.0417
1 8 3 47.4036 -0.0286
1 8 5 -138.7539 -0.0763
1 8 7 -21.7926 -0.0054
1 8 9 -29.2090 -0.0358
1 8 11 -38.5460 0.0058
1 8 13 10.8010 0.0051
1 8 15 3.1966 -0.0176
1 8 17 -8.4963 0.0017
1 8 19 -11.9002 -0.0124
1 8 21 -7.1299 -0.0004
1 8 23 -9.6919 -0.0171
1 8 25 -3.1450 -0.0113
1 8 27 4.2810 -0.0097
1 8 29 0.2939 0.0105
1 8 31 4.5254 0.0024
1 8 33 -0.4481 -0.0063
1 8 35 -1.9231 -0.0101
1 9 -34 -0.7080 0.0033
1 9 -32 -0.6100 -0.0185
1 9 -30 0.4929 -0.0024
1 9 -28 1.1222 0.0030
1 9 -26 3.1028 0.0090
1 9 -24 -4.2283 -0.0066
1 9 -22 -2.2520 -0.0006
1 9 -20 1.0196 0.0137
1 9 -18 -0.2687 -0.0014
1 9 -16 -1.3089 0.0161
1 9 -14 -6.1332 0.0174
1 9 -12 10.4245 0.0317
1 9 -10 36.9095 0.0602
1 9 -8 -4.8701 0.0078
1 9 -6 -39.6601 -0.0086
1 9 -4 -16.7026 -0.0011
1 9 -2 -7.1212 0.0167
1 9 0 55.8916 0.0126
1 9 2 99.4478 0.0291
1 9 4 10.4126 0.0162
1 9 6 -61.1138 0.0073
1 9 8 -0.6743 -0.0395
1 9 10 -20.3055 -0.0010
1 9 12 14.6237 -0.0298
1 9 14 3.0324 0.0031
1 9 16 -3.8992 0.0120
1 9 18 -10.0175 -0.0143
1 9 20 -2.2326 0.0094
1 9 22 -0.6241 0.0172
1 9 24 0.5317 -0.0087
1 9 26 2.6196 -0.0024
1 9 28 0.7281 -0.0044
1 9 30 -1.4634 0.0036
1 9 32 -1.6054 0.0016
1 9 34 -0.6001 -0.0091
1 10 -35 0.7574 -0.0035
1 10 -33 -0.2682 -0.0057
1 10 -31 -2.5173 -0.0113
1 10 -29 -4.4814 -0.0004
1 10 -27 1.2485 0.0025
1 10 -25 0.7710 0.0070
1 10 -23 -6.9202 0.0029
1 10 -21 -0.4919 0.0067
1 10 -19 2.2390 0.0078
1 10 -17 -6.1873 -0.0020
1 10 -15 -3.6491 0.0029
1 10 -13 11.5690 -0.0088
1 10 -11 32.3478 -0.0024
1 10 -9 33.2558 0.0126
1 10 -7 7.2002 0.0288
1 10 -5 -56.8709 0.0029
1 10 -3 -24.1788 0.0001
1 10 -1 87.0425 0.0977
1 10 1 55.4376 0.0887
1 10 3 38.6994 0.0866
1 10 5 15.8765 -0.0120
1 10 7 -0.3791 -0.0377
1 10 9 2.0730 -0.0072
1 10 11 12.5497 -0.0128
1 10 13 0.6256 -0.0066
1 10 15 -9.9254 0.0185
1 10 17 -13.6279 -0.0292
1 10 19 -2.2206 0.0111
1 10 21 2.6855 0.0003
1 10 23 10.5094 0.0064
1 10 25 0.5820 0.0053
1 10 27 1.8252 -0.0061
1 10 29 5.0871 0.0039
1 10 31 -0.8724 -0.0001
1 10 33 2.0588 0.0077
1 10 35 -0.7712 -0.0002
1 11 -34 1.6479 0.0086
1 11 -32 1.5879 0.0017
1 11 -30 -3.5680 0.0040
1 11 -28 -1.4138 -0.0047
1 11 -26 3.0489 -0.0148
1 11 -24 3.3551 -0.0008
1 11 -22 -0.2773 -0.0030
1 11 -20 5.6060 0.0088
1 11 -18 -5.0782 0.0063
1 11 -16 1.0867 0.0036
1 11 -14 2.9616 -0.0038
1 11 -12 5.1572 -0.0077
1 11 -10 -0.9533 -0.0121
1 11 -8 31.5618 0.0347
1 11 -6 11.9576 0.0064
1 11 -4 11.7442 -0.0003
1 11 -2 75.0481 0.0114
1 11 0 61.3555 0.0071
1 11 2 45.0289 -0.0032
1 11 4 19.9947 -0.0834
1 11 6 73.0539 -0.0732
1 11 8 25.9805 -0.1012
1 11 10 19.4242 -0.0454
1 11 12 -4.1026 -0.0300
1 11 14 -10.7417 -0.0334
1 11 16 -4.4973 -0.0462
1 11 18 6.0959 -0.0258
1 11 20 4.8246 0.0048
1 11 22 5.6626 -0.0124
1 11 24 0.3076 0.0097
1 11 26 -7.1607 -0.0016
1 11 28 -2.3747 -0.0038
1 11 30 2.3219 0.0009
1 11 32 0.2045 0.0021
1 11 34 -2.1948 0.0098
1 12 -35 -0.7387 0.0047
1 12 -33 2.4009 -0.0047
1 12 -31 -2.9233 0.0026
1 12 -29 -4.7071 0.0030
1 12 -27 1.6033 -0.0048
1 12 -25 2.2761 0.0129
1 12 -23 2.2718 0.0052
1 12 -21 3.1713 -0.0001
1 12 -19 9.2613 -0.0153
1 12 -17 2.6688 -0.0152
1 12 -15 2.8059 -0.0010
1 12 -13 0.6166 -0.0112
1 12 -11 -34.5261 0.0011
1 12 -9 -34.1786 0.0023
1 12 -7 -19.5935 0.0093
1 12 -5 7.8178 0.0247
1 12 -3 45.5276 0.0457
1 12 -1 -36.1120 0.0406
1 12 1 -9.7033 0.0207
1 12 3 -27.1971 -0.0215
1 12 5 24.8268 -0.0152
1 12 7 22.7693 -0.0067
1 12 9 -3.8240 -0.0043
1 12 11 -14.6004 0.0388
1 12 13 -13.7674 0.0213
1 12 15 -0.6831 -0.0312
1 12 17 1.1559 0.0040
1 12 19 9.7293 -0.0215
1 12 21 3.7260 -0.0049
1 12 23 -0.5435 0.0003
1 12 25 -2.2923 0.0036
1 12 27 -0.9939 -0.0081
1 12 29 3.2847 -0.0064
1 12 31 0.8077 -0.0062
1 12 33 -5.2140 0.0015
1 12 35 -1.9747 0.0007
1 13 -34 -0.4141 0.0092
1 13 -32 4.2045 0.0021
1 13 -30 -1.9114 0.0035
1 13 -28 0.5500 -0.0016
1 13 -26 -4.5445 -0.0078
1 13 -24 0.2261 -0.0061
1 13 -22 -1.8081 -0.0006
1 13 -20 -0.3650 -0.0131
1 13 -18 6.1812 -0.0167
1 13 -16 -6.4308 -0.0160
1 13 -14 6.1911 -0.0171
1 13 -12 -22.7697 0.0216
1 13 -10 -26.7322 -0.0263
1 13 -8 -38.2250 0.0039
1 13 -6 2.8215 -0.0122
1 13 -4 8.7969 -0.0303
1 13 -2 -41.2076 -0.0021
1 13 0 -84.9657 -0.0283
1 13 2 -52.2509 -0.0323
1 13 4 -7.0544 0.0298
1 13 6 -13.2033 0.0149
1 13 8 2.5086 0.0050
1 13 10 -15.2350 -0.0083
1 13 12 -4.5815 -0.0010
1 13 14 22.0883 -0.0249
1 13 16 11.7148 0.0156
1 13 18 3.4019 -0.0015
1 13 20 2.1670 -0.0096
1 13 22 -3.0874 0.0054
1 13 24 -1.7350 0.0085
1 13 26 -3.7804 -0.0032
1 13 28 -4.0361 -0.0002
1 13 30 0.5686 -0.0029
1 13 32 -1.3141 0.0042
1 13 34 -0.5329 0.0076
1 14 -33 2.0496 0.0056
1 14 -31 3.4306 -0.0029
1 14 -29 -2.4298 0.0093
1 14 -27 -1.1230 -0.0014
1 14 -25 -6.4423 0.0139
1 14 -23 -5.0361 0.0060
1 14 -21 -4.1939 -0.0015
1 14 -19 1.1337 -0.0045
1 14 -17 4.7963 -0.0157
1 14 -15 0.5686 -0.0142
1 14 -13 11.6006 0.0120
1 14 -11 1.9290 0.0207
1 14 -9 13.4407 0.0322
1 14 -7 -5.6818 0.0819
1 14 -5 -10.9925 -0.0030
1 14 -3 0.9309 0.0023
1 14 -1 -74.0290 -0.0235
1 14 1 -9.7683 -0.0272
1 14 3 6.5931 -0.0035
1 14 5 -12.8840 0.0763
1 14 7 -1.4616 0.0131
1 14 9 -5.0566 0.0306
1 14 11 -1.1997 0.0288
1 14 13 20.0106 -0.0151
1 14 15 6.6083 0.0477
1 14 17 -4.3017 -0.0065
1 14 19 -2.9942 -0.0005
1 14 21 -1.2338 -0.0030
1 14 23 2.4484 -0.0147
1 14 25 3.5359 -0.0009
1 14 27 1.7762 0.0094
1 14 29 -0.4782 0.0074
1 14 31 0.4490 0.0024
1 14 33 -0.5540 -0.0054
1 15 -34 1.3049 -0.0049
1 15 -32 0.1619 0.0026
1 15 -30 1.5318 -0.0045
1 15 -28 0.4179 -0.0077
1 15 -26 -0.0855 -0.0078
1 15 -24 -2.5286 -0.0016
1 15 -22 1.6544 -0.0187
1 15 -20 3.5504 0.0057
1 15 -18 -5.9952 -0.0062
1 15 -16 -6.3105 -0.0019
1 15 -14 3.2743 0.0005
1 15 -12 4.4879 -0.0338
1 15 -10 15.6863 -0.0229
1 15 -8 25.1624 -0.0098
1 15 -6 -14.3059 0.0086
1 15 -4 19.5679 -0.0595
1 15 -2 5.2390 -0.0238
1 15 0 -7.7702 -0.0142
1 15 2 37.8157 -0.0285
1 15 4 -46.9234 0.0345
1 15 6 -10.4965 0.0131
1 15 8 -16.2450 0.0211
1 15 10 -9.6924 0.0367
1 15 12 5.1553 -0.0002
1 15 14 -3.6671 0.0178
1 15 16 -13.2544 0.0140
1 15 18 -9.8545 -0.0092
1 15 20 -7.9278 0.0097
1 15 22 -2.9917 -0.0146
1 15 24 4.0698 -0.0045
1 15 26 -4.4530 0.0147
1 15 28 -0.9611 0.0059
1 15 30 -0.3945 -0.0028
1 15 32 -1.5455 -0.0057
1 15 34 0.6538 -0.0115
1 16 -33 1.1900 0.0026
1 16 -31 1.7207 0.0024
1 16 -29 0.7713 -0.0026
1 16 -27 4.3832 0.0058
1 16 -25 6.0750 0.0005
1 16 -23 1.8519 -0.0032
1 16 -21 7.0559 -0.0017
1 16 -19 -0.8802 0.0035
1 16 -17 -9.9360 0.0232
1 16 -15 5.6528 0.0125
1 16 -13 -3.4941 0.0050
1 16 -11 21.1726 -0.0219
1 16 -9 5.1864 -0.0038
1 16 -7 14.3852 0.0109
1 16 -5 -1.2319 -0.0084
1 16 -3 2.2103 -0.0213
1 16 -1 41.5516 -0.0016
1 16 1 -2.4716 -0.0237
1 16 3 -2.7582 0.0065
1 16 5 -34.9245 0.0295
1 16 7 1.4055 0.0323
1 16 9 -1.1199 0.0193
1 16 11 4.5700 0.0153
1 16 13 4.9112 0.0012
1 16 15 -11.5191 0.0041
1 16 17 0.4102 0.0069
1 16 19 -6.6827 0.0184
1 16 21 -0.9199 0.0049
1 16 23 2.9793 -0.0053
1 16 25 0.4656 0.0054
1 16 27 -0.0772 0.0041
1 16 29 3.2044 0.0043
1 16 31 0.0032 0.0007
1 16 33 -0.9107 -0.0062
1 17 -34 -1.4923 -0.0014
1 17 -32 0.3553 -0.0052
1 17 -30 -5.0738 0.0014
1 17 -28 -1.0073 0.0068
1 17 -26 6.8068 -0.0004
1 17 -24 0.9182 -0.0109
1 17 -22 2.4428 -0.0094
1 17 -20 2.1661 -0.0095
1 17 -18 -1.1895 -0.0067
1 17 -16 -1.3554 0.0192
1 17 -14 -1.8233 0.0024
1 17 -12 6.2832 0.0062
1 17 -10 -13.3414 -0.0192
1 17 -8 -2.9195 -0.0226
1 17 -6 2.6028 -0.0235
1 17 -4 -4.6312 -0.0114
1 17 -2 6.1396 -0.0116
1 17 0 8.6838 -0.0125
1 17 2 -36.5692 0.0005
1 17 4 7.9308 -0.0063
1 17 6 0.6943 0.0332
1 17 8 -0.1478 -0.0083
1 17 10 1.9951 -0.0013
1 17 12 -7.9061 -0.0027
1 17 14 -5.2680 -0.0005
1 17 16 3.9067 0.0110
1 17 18 5.8350 0.0166
1 17 20 1.1062 0.0037
1 17 22 4.2865 0.0068
1 17 24 0.7435 0.0039
1 17 26 -2.1139 -0.0162
1 17 28 3.7537 -0.0004
1 17 30 4.5702 0.0020
1 17 32 1.0520 0.0028
1 17 34 1.8734 0.0056
1 18 -33 -1.8809 -0.0094
1 18 -31 -1.6254 -0.0002
1 18 -29 -1.9975 0.0061
1 18 -27 -1.6306 0.0140
1 18 -25 3.1496 0.0002
1 18 -23 -4.7100 0.0064
1 18 -21 -0.5238 0.0053
1 18 -19 -7.3549 -0.0002
1 18 -17 1.7779 0.0063
1 18 -15 -3.4766 -0.0115
1 18 -13 14.2760 0.0008
1 18 -11 -7.4642 0.0022
1 18 -9 5.5817 -0.0284
1 18 -7 13.3027 -0.0367
1 18 -5 8.4603 -0.0283
1 18 -3 -5.8188 -0.0306
1 18 -1 3.4478 0.0197
1 18 1 -0.8083 -0.0208
1 18 3 16.9400 0.0003
1 18 5 42.5193 -0.0201
1 18 7 12.4715 -0.0184
1 18 9 -2.0924 -0.0245
1 18 11 13.7305 -0.0094
1 18 13 -10.2163 0.0070
1 18 15 12.5215 0.0133
1 18 17 5.5325 0.0237
1 18 19 6.2933 -0.0051
1 18 21 4.4330 0.0017
1 18 23 2.3482 0.0089
1 18 25 1.7982 -0.0182
1 18 27 -1.1453 -0.0071
1 18 29 5.4072 0.0049
1 18 31 2.0227 0.0048
1 18 33 4.1189 0.0089
1 19 -32 -0.7441 -0.0025
1 19 -30 0.1313 0.0011
1 19 -28 -3.8087 0.0027
1 19 -26 2.0881 -0.0110
1 19 -24 -1.5177 0.0062
1 19 -22 -2.8756 0.0084
1 19 -20 -9.8644 0.0059
1 19 -18 0.6271 0.0147
1 19 -16 -1.5469 0.0022
1 19 -14 -1.0894 0.0067
1 19 -12 -2.8980 0.0203
1 19 -10 -15.0892 0.0086
1 19 -8 -2.0783 0.0219
1 19 -6 0.2173 0.0046
1 19 -4 -6.2113 -0.0124
1 19 -2 -11.8483 0.0176
1 19 0 -6.5068 0.0384
1 19 2 6.7439 -0.0010
1 19 4 11.0931 0.0166
1 19 6 6.3769 -0.0138
1 19 8 -14.5839 -0.0029
1 19 10 -0.0107 0.0204
1 19 12 -4.9670 0.0112
1 19 14 -5.6220 0.0232
1 19 16 2.0976 0.0198
1 19 18 -2.3071 -0.0106
1 19 20 4.1661 0.0108
1 19 22 -3.8163 0.0015
1 19 24 -1.7743 0.0060
1 19 26 -3.2256 0.0024
1 19 28 -0.4168 -0.0024
1 19 30 -0.5297 -0.0001
1 19 32 1.9270 0.0095
1 20 -33 -2.3937 -0.0025
1 20 -31 1.2358 0.0062
1 20 -29 0.8537 0.0009
1 20 -27 -0.6467 -0.0062
1 20 -25 2.6782 0.0068
1 20 -23 2.2684 -0.0017
1 20 -21 -0.5578 0.0012
1 20 -19 2.3369 0.0131
1 20 -17 -3.2551 -0.0023
1 20 -15 0.4073 0.0134
1 20 -13 -4.6145 -0.0191
1 20 -11 2.1607 -0.0021
1 20 -9 -16.1082 -0.0083
1 20 -7 4.6668 0.0204
1 20 -5 -7.4708 -0.0022
1 20 -3 8.4367 0.0134
1 20 -1 1.3417 0.0274
1 20 1 35.8134 0.0265
1 20 3 8.7483 -0.0140
1 20 5 2.0690 -0.0137
1 20 7 -14.0621 -0.0341
1 20 9 8.0885 0.0100
1 20 11 5.0472 0.0009
1 20 13 8.1104 0.0050
1 20 15 -0.8114 -0.0081
1 20 17 2.1024 -0.0184
1 20 19 -4.5477 -0.0045
1 20 21 0.4383 -0.0005
1 20 23 -0.9239 -0.0044
1 20 25 -0.6082 0.0160
1 20 27 -5.4544 0.0015
1 20 29 2.1393 -0.0112
1 20 31 -0.2153 0.0021
1 20 33 -4.2094 0.0114
1 21 -32 1.6982 0.0088
1 21 -30 3.0399 0.0050
1 21 -28 -4.2428 -0.0074
1 21 -26 1.4393 -0.0012
1 21 -24 0.3820 -0.0017
1 21 -22 -0.0929 0.0022
1 21 -20 5.0290 0.0053
1 21 -18 -0.4250 0.0045
1 21 -16 3.9785 0.0104
1 21 -14 -0.1370 -0.0033
1 21 -12 -1.5121 -0.0034
1 21 -10 -3.7152 -0.0058
1 21 -8 -14.3081 0.0029
1 21 -6 -0.2715 0.0153
1 21 -4 -20.4348 0.0163
1 21 -2 -3.0878 0.0018
1 21 0 0.2911 0.0099
1 21 2 -13.3724 0.0045
1 21 4 -2.7105 -0.0041
1 21 6 -16.9893 -0.0157
1 21 8 -0.3620 -0.0151
1 21 10 -3.3093 -0.0210
1 21 12 2.1472 -0.0145
1 21 14 -0.7287 -0.0328
1 21 16 2.1425 -0.0283
1 21 18 2.8217 -0.0029
1 21 20 -5.7575 -0.0040
1 21 22 2.5835 -0.0040
1 21 24 -0.0659 0.0061
1 21 26 -2.9757 -0.0020
1 21 28 -1.1898 -0.0034
1 21 30 -0.1508 -0.0127
1 21 32 -2.0476 0.0015
1 22 -31 2.7207 -0.0100
1 22 -29 -1.5387 -0.0045
1 22 -27 -3.2965 0.0008
1 22 -25 -2.2086 0.0015
1 22 -23 -2.4144 0.0059
1 22 -21 3.4281 0.0026
1 22 -19 0.9329 -0.0108
1 22 -17 5.5587 -0.0083
1 22 -15 -0.1437 -0.0169
1 22 -13 13.2067 0.0025
1 22 -11 -0.3325 0.0234
1 22 -9 13.6891 0.0146
1 22 -7 0.3945 0.0005
1 22 -5 6.8138 0.0192
1 22 -3 -9.1911 0.0209
1 22 -1 24.5420 -0.0018
1 22 1 -15.1866 0.0204
1 22 3 1.8230 0.0030
1 22 5 11.4053 0.0137
1 22 7 5.9159 0.0144
1 22 9 1.4754 -0.0092
1 22 11 1.9087 -0.0020
1 22 13 -3.3425 -0.0092
1 22 15 3.0571 -0.0030
1 22 17 -0.2021 -0.0005
1 22 19 -1.6404 -0.0005
1 22 21 4.1264 -0.0030
1 22 23 1.1772 0.0056
1 22 25 -0.3343 -0.0009
1 22 27 -2.8034 -0.0066
1 22 29 1.8375 0.0013
1 22 31 -2.0591 -0.0086
1 23 -32 4.7547 0.0019
1 23 -30 2.4663 -0.0078
1 23 -28 -3.7997 0.0015
1 23 -26 -1.5880 0.0007
1 23 -24 -0.7890 -0.0038
1 23 -22 -2.0139 0.0069
1 23 -20 -4.9092 0.0062
1 23 -18 -2.0540 -0.0038
1 23 -16 3.8275 -0.0104
1 23 -14 8.9305 -0.0157
1 23 -12 2.9101 -0.0039
1 23 -10 -3.6835 0.0237
1 23 -8 11.0709 -0.0062
1 23 -6 -3.0731 0.0051
1 23 -4 5.3004 -0.0017
1 23 -2 5.3611 0.0054
1 23 0 0.5901 -0.0021
1 23 2 -13.6886 -0.0026
1 23 4 4.3764 0.0081
1 23 6 11.1825 -0.0075
1 23 8 1.8820 -0.0024
1 23 10 -1.7697 -0.0353
1 23 12 -8.1757 -0.0199
1 23 14 -6.9464 -0.0121
1 23 16 -0.4414 -0.0100
1 23 18 -2.2563 -0.0080
1 23 20 5.0444 -0.0180
1 23 22 -2.3453 0.0038
1 23 24 0.0370 -0.0090
1 23 26 -0.4496 -0.0023
1 23 28 0.3207 0.0033
1 23 30 -4.0501 0.0009
1 23 32 -0.7786 -0.0037
1 24 -31 1.7857 -0.0120
1 24 -29 -0.2998 -0.0055
1 24 -27 -3.6542 0.0033
1 24 -25 3.9686 -0.0079
1 24 -23 2.5623 -0.0025
1 24 -21 -0.3250 0.0048
1 24 -19 -6.9117 0.0014
1 24 -17 -2.6740 0.0041
1 24 -15 3.3204 0.0015
1 24 -13 -4.6818 -0.0097
1 24 -11 -6.2261 0.0049
1 24 -9 3.2879 0.0213
1 24 -7 2.0763 0.0282
1 24 -5 -0.4146 0.0088
1 24 -3 6.8313 -0.0061
1 24 -1 -6.1591 -0.0116
1 24 1 -8.4693 -0.0238
1 24 3 -14.9552 -0.0069
1 24 5 -3.2780 -0.0021
1 24 7 1.5108 0.0020
1 24 9 3.4776 0.0091
1 24 11 -6.0111 -0.0042
1 24 13 -0.8043 0.0006
1 24 15 -5.9877 0.0088
1 24 17 -9.0730 -0.0087
1 24 19 3.7085 -0.0039
1 24 21 -1.6887 -0.0098
1 24 23 0.2160 -0.0031
1 24 25 -1.4762 -0.0049
1 24 27 2.4888 0.0061
1 24 29 -3.8901 -0.0021
1 24 31 -2.4393 0.0017
1 25 -30 0.4051 0.0079
1 25 -28 2.9047 0.0055
1 25 -26 -1.0002 0.0046
1 25 -24 10.5955 0.0009
1 25 -22 3.5018 -0.0144
1 25 -20 -0.0358 -0.0016
1 25 -18 -2.2164 -0.0081
1 25 -16 2.2169 0.0157
1 25 -14 -4.8106 0.0038
1 25 -12 -9.5268 -0.0054
1 25 -10 1.0411 -0.0031
1 25 -8 -0.0543 0.0091
1 25 -6 0.9518 0.0157
1 25 -4 3.2052 0.0108
1 25 -2 0.7197 -0.0055
1 25 0 -0.8602 -0.0045
1 25 2 9.9000 0.0112
1 25 4 -6.8133 -0.0070
1 25 6 0.8203 0.0118
1 25 8 3.8407 0.0134
1 25 10 -3.9026 0.0300
1 25 12 6.3521 0.0089
1 25 14 4.4241 0.0161
1 25 16 1.2663 -0.0017
1 25 18 -0.4754 0.0128
1 25 20 2.3325 0.0092
1 25 22 1.0383 -0.0084
1 25 24 -3.0529 -0.0013
1 25 26 4.8724 0.0056
1 25 28 0.7020 0.0024
1 25 30 3.8581 0.0081
1 26 -29 -0.2486 -0.0021
1 26 -27 -0.7557 -0.0023
1 26 -25 -4.5797 0.0048
1 26 -23 5.5961 -0.0008
1 26 -21 -1.1772 -0.0053
1 26 -19 3.6780 -0.0032
1 26 -17 -2.3969 -0.0048
1 26 -15 -7.5855 0.0069
1 26 -13 -9.8458 0.0116
1 26 -11 4.4107 0.0087
1 26 -9 6.7192 0.0018
1 26 -7 -4.5477 -0.0293
1 26 -5 0.9297 0.0040
1 26 -3 -2.7962 -0.0230
1 26 -1 -2.7334 -0.0116
1 26 1 5.0027 -0.0094
1 26 3 5.2350 0.0032
1 26 5 -10.7154 -0.0129
1 26 7 -1.5937 0.0124
1 26 9 -3.8355 -0.0053
1 26 11 -0.8228 -0.0110
1 26 13 10.6622 -0.0005
1 26 15 1.9414 -0.0168
1 26 17 -0.2112 0.0099
1 26 19 -8.0917 0.0048
1 26 21 0.1815 -0.0053
1 26 23 -2.3699 -0.0020
1 26 25 -2.8103 -0.0029
1 26 27 3.9498 -0.0063
1 26 29 -0.5379 0.0072
1 27 -30 2.0793 0.0109
1 27 -28 1.3670 -0.0017
1 27 -26 -0.5003 -0.0010
1 27 -24 -4.6192 -0.0028
1 27 -22 0.1181 0.0008
1 27 -20 -2.0756 -0.0104
1 27 -18 2.4400 -0.0055
1 27 -16 -0.1048 -0.0156
1 27 -14 -2.6225 -0.0137
1 27 -12 3.3089 0.0056
1 27 -10 9.3440 0.0091
1 27 -8 0.9136 -0.0082
1 27 -6 -7.9701 -0.0195
1 27 -4 1.1308 0.0132
1 27 -2 3.1912 -0.0126
1 27 0 6.5210 -0.0003
1 27 2 6.9487 -0.0004
1 27 4 5.9864 0.0022
1 27 6 -2.9620 0.0106
1 27 8 3.4327 0.0089
1 27 10 1.8670 -0.0091
1 27 12 0.0140 0.0121
1 27 14 9.6795 0.0043
1 27 16 2.6050 0.0123
1 27 18 -0.5016 0.0106
1 27 20 2.2766 0.0020
1 27 22 -1.3820 0.0087
1 27 24 -2.4208 0.0088
1 27 26 2.4384 -0.0038
1 27 28 4.4856 0.0005
1 27 30 3.1251 0.0089
1 28 -29 0.5053 0.0068
1 28 -27 -3.9345 -0.0005
1 28 -25 0.4881 -0.0010
1 28 -23 -2.3515 -0.0043
1 28 -21 1.8047 0.0008
1 28 -19 -7.4065 0.0082
1 28 -17 1.6006 -0.0057
1 28 -15 -0.6492 -0.0070
1 28 -13 1.8032 -0.0281
1 28 -11 -0.6382 -0.0135
1 28 -9 -6.5308 -0.0290
1 28 -7 -5.3670 -0.0235
1 28 -5 -14.7656 -0.0235
1 28 -3 2.8508 0.0003
1 28 -1 -3.0081 -0.0090
1 28 1 -3.1567 -0.0013
1 28 3 -1.4075 -0.0061
1 28 5 3.1422 0.0012
1 28 7 0.1162 -0.0117
1 28 9 1.6002 -0.0045
1 28 11 -7.2367 -0.0047
1 28 13 -7.4427 0.0101
1 28 15 3.7163 0.0045
1 28 17 -2.2153 0.0012
1 28 19 2.9203 -0.0049
1 28 21 0.1047 -0.0000
1 28 23 -5.0207 0.0070
1 28 25 4.2569 -0.0046
1 28 27 -0.4341 0.0047
1 28 29 -1.0774 -0.0045
1 29 -28 -0.9108 -0.0005
1 29 -26 1.4459 -0.0001
1 29 -24 6.8411 0.0028
1 29 -22 2.1893 -0.0019
1 29 -20 -1.3683 0.0098
1 29 -18 -4.5900 0.0098
1 29 -16 8.2123 0.0148
1 29 -14 8.3455 0.0121
1 29 -12 5.1089 -0.0092
1 29 -10 -2.0255 -0.0082
1 29 -8 -1.3213 0.0007
1 29 -6 7.1327 0.0072
1 29 -4 0.7719 -0.0048
1 29 -2 1.8342 0.0133
1 29 0 -7.6118 0.0065
1 29 2 -5.7024 0.0031
1 29 4 3.2050 0.0105
1 29 6 7.8684 -0.0128
1 29 8 6.6822 0.0007
1 29 10 1.3020 0.0121
1 29 12 -7.6622 0.0079
1 29 14 3.3571 0.0071
1 29 16 5.7518 0.0046
1 29 18 6.1126 0.0069
1 29 20 5.6142 0.0184
1 29 22 -1.3079 0.0131
1 29 24 0.4114 0.0019
1 29 26 2.7434 -0.0013
1 29 28 -0.1752 0.0006
1 30 -27 -2.9795 0.0037
1 30 -25 -0.8343 0.0055
1 30 -23 6.9607 -0.0084
1 30 -21 1.4981 -0.0084
1 30 -19 -4.5004 -0.0106
1 30 -17 1.3279 -0.0117
1 30 -15 9.6543 0.0019
1 30 -13 3.9179 0.0044
1 30 -11 1.8956 -0.0064
1 30 -9 -3.6207 -0.0052
1 30 -7 -1.2251 -0.0086
1 30 -5 3.8533 -0.0110
1 30 -3 -1.5329 -0.0149
1 30 -1 -6.3931 -0.0112
1 30 1 -0.5415 -0.0033
1 30 3 -4.9673 -0.0031
1 30 5 -2.3614 -0.0026
1 30 7 -0.8980 -0.0003
1 30 9 -7.5427 0.0097
1 30 11 -6.7619 0.0077
1 30 13 -6.5876 -0.0037
1 30 15 1.6587 -0.0018
1 30 17 -4.2442 -0.0025
1 30 19 -1.5475 0.0072
1 30 21 -1.2534 -0.0014
1 30 23 -1.4207 -0.0084
1 30 25 -1.9202 -0.0009
1 30 27 -1.2570 0.0031
1 31 -28 0.8585 -0.0067
1 31 -26 -0.7112 -0.0007
1 31 -24 0.4391 0.0020
1 31 -22 3.4950 0.0051
1 31 -20 -4.1370 0.0126
1 31 -18 -1.8056 0.0035
1 31 -16 1.5947 -0.0027
1 31 -14 -0.7947 0.0024
1 31 -12 -0.8683 0.0061
1 31 -10 6.5616 0.0154
1 31 -8 -0.6475 -0.0025
1 31 -6 2.0210 0.0090
1 31 -4 6.7822 0.0055
1 31 -2 -3.3208 -0.0012
1 31 0 2.4336 0.0006
1 31 2 7.5900 0.0002
1 31 4 -3.6917 -0.0025
1 31 6 -1.0603 0.0095
1 31 8 -1.2633 0.0035
1 31 10 -4.6440 -0.0090
1 31 12 0.4974 0.0009
1 31 14 -3.0496 0.0037
1 31 16 -5.9813 0.0005
1 31 18 -5.9256 0.0070
1 31 20 1.9585 -0.0070
1 31 22 3.4324 0.0050
1 31 24 -2.2682 0.0034
1 31 26 -0.2642 -0.0013
1 32 -27 -0.2414 -0.0070
1 32 -25 -1.1814 -0.0042
1 32 -23 -1.1057 0.0017
1 32 -21 -5.4273 0.0017
1 32 -19 -1.8924 0.0048
1 32 -17 0.5216 0.0087
1 32 -15 -0.2011 -0.0148
1 32 -13 -8.2812 0.0039
1 32 -11 4.1635 0.0079
1 32 -9 2.5036 0.0128
1 32 -7 -4.9773 0.0034
1 32 -5 3.3665 0.0116
1 32 -3 -4.0590 0.0072
1 32 -1 4.1206 0.0029
1 32 1 0.9217 -0.0015
1 32 3 8.5516 -0.0004
1 32 5 -8.3856 0.0102
1 32 7 1.4040 0.0182
1 32 9 5.9626 -0.0040
1 32 11 0.8438 0.0059
1 32 13 5.1365 0.0076
1 32 15 -2.1370 0.0077
1 32 17 -3.5815 -0.0020
1 32 19 2.5666 -0.0100
1 32 21 4.8004 -0.0065
1 32 23 -3.8223 0.0051
1 32 25 -0.6299 -0.0014
1 32 27 -0.8408 -0.0028
1 33 -26 -2.7074 -0.0092
1 33 -24 0.2783 0.0041
1 33 -22 -0.0540 -0.0034
1 33 -20 -0.7738 0.0050
1 33 -18 2.7129 0.0068
1 33 -16 2.1372 -0.0010
1 33 -14 -8.6477 0.0025
1 33 -12 -1.6373 -0.0055
1 33 -10 -2.6569 -0.0080
1 33 -8 3.8567 -0.0006
1 33 -6 -4.1014 -0.0017
1 33 -4 -0.6006 -0.0042
1 33 -2 3.5022 0.0045
1 33 0 4.7171 0.0015
1 33 2 7.6276 -0.0081
1 33 4 4.0205 -0.0089
1 33 6 -0.0825 -0.0103
1 33 8 4.7669 -0.0124
1 33 10 6.8492 -0.0003
1 33 12 0.5952 -0.0111
1 33 14 4.9315 -0.0125
1 33 16 0.3926 -0.0150
1 33 18 1.4241 -0.0157
1 33 20 6.9116 -0.0078
1 33 22 -1.5781 -0.0047
1 33 24 0.4951 -0.0044
1 33 26 2.0764 -0.0136
1 34 -25 -3.2880 0.0094
1 34 -23 -1.8709 0.0030
1 34 -21 -1.2685 -0.0002
1 34 -19 -1.1268 0.0098
1 34 -17 -0.8381 0.0003
1 34 -15 -0.4057 0.0181
1 34 -13 -0.4469 0.0090
1 34 -11 -3.2889 0.0005
1 34 -9 -2.9263 0.0047
1 34 -7 2.9943 0.0138
1 34 -5 -6.0077 0.0022
1 34 -3 1.1425 0.0005
1 34 -1 -2.8655 0.0267
1 34 1 -1.1743 0.0116
1 34 3 -2.1151 0.0193
1 34 5 -1.4466 0.0111
1 34 7 -3.0872 -0.0050
1 34 9 -0.9236 0.0142
1 34 11 1.2089 -0.0015
1 34 13 -0.2492 -0.0109
1 34 15 3.7543 -0.0127
1 34 17 5.6717 0.0058
1 34 19 -0.7599 0.0054
1 34 21 0.8247 0.0122
1 34 23 -3.3795 -0.0035
1 34 25 -0.2871 0.0028
1 35 -24 2.5561 0.0042
1 35 -22 6.6210 0.0006
1 35 -20 2.6147 0.0018
1 35 -18 -2.1777 -0.0002
1 35 -16 -7.1465 0.0016
1 35 -14 3.0857 0.0037
1 35 -12 -1.5524 0.0114
1 35 -10 2.0734 0.0003
1 35 -8 1.1731 0.0115
1 35 -6 3.9203 0.0011
1 35 -4 -2.2614 0.0001
1 35 -2 -3.3823 -0.0021
1 35 0 -3.6792 0.0061
1 35 2 -5.4574 0.0000
1 35 4 1.1102 -0.0013
1 35 6 -5.3825 -0.0074
1 35 8 -3.8229 -0.0121
1 35 10 -2.0667 -0.0005
1 35 12 0.0451 -0.0051
1 35 14 2.0330 -0.0019
1 35 16 3.3905 0.0041
1 35 18 -2.9636 0.0017
1 35 20 -4.3694 0.0008
1 35 22 3.9560 -0.0044
1 35 24 0.1691 -0.0090
1 36 -23 1.6612 0.0007
1 36 -21 0.3672 0.0072
1 36 -19 -3.7077 0.0066
1 36 -17 -1.3928 0.0015
1 36 -15 -0.4938 -0.0022
1 36 -13 5.0242 0.0069
1 36 -11 0.2491 0.0174
1 36 -9 2.8166 0.0031
1 36 -7 0.5865 0.0036
1 36 -5 2.3481 0.0063
1 36 -3 -0.1596 0.0082
1 36 -1 -5.7384 0.0018
1 36 1 -2.0598 0.0056
1 36 3 -5.4671 -0.0062
1 36 5 -0.3886 -0.0012
1 36 7 -5.9731 -0.0070
1 36 9 -4.2999 -0.0152
1 36 11 -2.8153 -0.0057
1 36 13 -0.3275 0.0031
1 36 15 3.3057 -0.0017
1 36 17 -3.0496 -0.0057
1 36 19 -1.9276 -0.0078
1 36 21 1.2575 -0.0091
1 36 23 0.2548 0.0056
1 37 -22 2.1455 -0.0007
1 37 -20 -0.5832 -0.0121
1 37 -18 1.5937 0.0009
1 37 -16 1.0270 -0.0141
1 37 -14 -0.4910 -0.0049
1 37 -12 -1.1616 -0.0003
1 37 -10 -2.1502 0.0029
1 37 -8 -0.2201 -0.0058
1 37 -6 0.3856 0.0033
1 37 -4 1.8530 0.0005
1 37 -2 0.1667 0.0014
1 37 0 -1.8955 -0.0034
1 37 2 -1.7995 -0.0091
1 37 4 -3.3198 -0.0023
1 37 6 0.6392 0.0010
1 37 8 1.7216 0.0068
1 37 10 0.1013 -0.0035
1 37 12 1.9683 0.0134
1 37 14 0.1436 0.0022
1 37 16 -3.6333 0.0002
1 37 18 -3.9651 -0.0070
1 37 20 -2.1894 0.0010
1 37 22 -2.1792 0.0076
1 38 -21 -2.4266 -0.0139
1 38 -19 4.9176 -0.0047
1 38 -17 4.0851 -0.0083
1 38 -15 1.5783 -0.0006
1 38 -13 -1.3069 -0.0018
1 38 -11 -5.4549 -0.0129
1 38 -9 -2.8944 -0.0024
1 38 -7 -1.5069 0.0090
1 38 -5 -1.4300 -0.0013
1 38 -3 0.7670 -0.0019
1 38 -1 9.7458 -0.0040
1 38 1 0.8226 -0.0024
1 38 3 5.0634 -0.0019
1 38 5 4.0528 -0.0001
1 38 7 6.6080 0.0017
1 38 9 2.4687 0.0049
1 38 11 0.0402 -0.0021
1 38 13 -1.3845 -0.0106
1 38 15 -4.8554 -0.0025
1 38 17 -2.5648 -0.0052
1 38 19 1.0133 -0.0004
1 38 21 -5.7301 0.0058
1 39 -20 5.5117 -0.0015
1 39 -18 1.3747 -0.0134
1 39 -16 1.3254 -0.0006
1 39 -14 2.0031 -0.0027
1 39 -12 -5.0885 -0.0155
1 39 -10 -0.4383 -0.0149
1 39 -8 0.7574 -0.0009
1 39 -6 4.8008 0.0015
1 39 -4 -0.9521 -0.0159
1 39 -2 6.0744 -0.0050
1 39 0 0.0380 -0.0086
1 39 2 -1.0780 0.0033
1 39 4 2.8407 0.0027
1 39 6 9.9306 -0.0026
1 39 8 2.6179 -0.0003
1 39 10 -0.2727 0.0051
1 39 12 -0.0682 -0.0119
1 39 14 -0.8166 -0.0030
1 39 16 -2.9921 -0.0001
1 39 18 5.7350 0.0062
1 39 20 -1.1689 -0.0010
1 40 -19 3.5795 -0.0097
1 40 -17 -5.5549 0.0005
1 40 -15 3.7631 -0.0083
1 40 -13 0.0457 -0.0040
1 40 -11 3.1759 -0.0088
1 40 -9 2.3894 -0.0023
1 40 -7 0.5269 -0.0039
1 40 -5 0.2325 0.0008
1 40 -3 0.2986 -0.0064
1 40 -1 -0.7989 -0.0049
1 40 1 2.1628 -0.0017
1 40 3 -2.5440 0.0058
1 40 5 3.5863 0.0043
1 40 7 0.1322 0.0100
1 40 9 -0.4220 0.0046
1 40 11 -1.7719 0.0058
1 40 13 5.8011 -0.0006
1 40 15 -1.6780 0.0096
1 40 17 1.9734 0.0083
1 40 19 1.3943 0.0097
1 41 -18 -1.2222 0.0061
1 41 -16 -4.2314 0.0018
1 41 -14 1.6292 -0.0050
1 41 -12 0.9059 0.0006
1 41 -10 0.5454 0.0002
1 41 -8 -0.7186 -0.0138
1 41 -6 -4.2560 -0.0090
1 41 -4 -0.8506 0.0051
1 41 -2 -0.0302 -0.0032
1 41 0 1.2607 -0.0029
1 41 2 2.1897 -0.0053
1 41 4 -0.5131 -0.0095
1 41 6 0.8579 0.0021
1 41 8 -1.3110 0.0007
1 41 10 3.7405 -0.0002
1 41 12 0.3171 0.0094
1 41 14 5.0007 0.0021
1 41 16 -0.6359 0.0032
1 41 18 -1.3771 0.0002
1 42 -17 -3.0994 0.0055
1 42 -15 0.6755 0.0086
1 42 -13 1.5873 0.0015
1 42 -11 1.2368 0.0038
1 42 -9 6.1266 -0.0039
1 42 -7 2.5190 -0.0074
1 42 -5 -4.2070 -0.0021
1 42 -3 -0.5657 -0.0001
1 42 -1 3.0398 -0.0022
1 42 1 -1.5135 -0.0017
1 42 3 2.2287 -0.0026
1 42 5 -4.8647 -0.0043
1 42 7 -2.1728 0.0022
1 42 9 1.6367 0.0032
1 42 11 2.1253 0.0040
1 42 13 2.5730 0.0123
1 42 15 2.5118 0.0018
1 42 17 -3.5300 0.0161
1 43 -16 1.3506 0.0021
1 43 -14 -0.0586 0.0022
1 43 -12 -4.5207 -0.0050
1 43 -10 2.6080 -0.0060
1 43 -8 3.2717 0.0050
1 43 -6 -1.7617 -0.0091
1 43 -4 -5.4613 -0.0065
1 43 -2 0.5534 -0.0041
1 43 0 -1.8829 -0.0011
1 43 2 -1.7665 0.0054
1 43 4 0.1419 -0.0064
1 43 6 -7.7406 -0.0073
1 43 8 -0.4313 -0.0017
1 43 10 -8.5558 0.0092
1 43 12 -2.2130 0.0038
1 43 14 -2.9050 0.0017
1 43 16 -4.3308 -0.0012
1 44 -15 0.4245 0.0171
1 44 -13 -2.5706 0.0028
1 44 -11 -2.6355 0.0083
1 44 -9 -0.4114 0.0029
1 44 -7 0.8222 0.0060
1 44 -5 1.6175 -0.0047
1 44 -3 2.1189 0.0057
1 44 -1 -0.3775 0.0058
1 44 1 0.9038 0.0122
1 44 3 -2.5350 0.0080
1 44 5 -0.1496 -0.0035
1 44 7 -0.7011 -0.0040
1 44 9 -3.4218 0.0057
1 44 11 -5.0631 0.0048
1 44 13 -1.2305 -0.0001
1 45 -12 -0.0396 0.0001
1 45 -10 -1.4397 0.0044
1 45 -8 -4.7957 -0.0032
1 45 -6 -1.5153 0.0034
1 45 -4 -0.9879 0.0074
1 45 -2 -3.0432 0.0060
1 45 0 -2.2566 0.0054
1 45 2 -4.1202 0.0032
1 45 4 -2.5631 -0.0024
1 45 6 2.6024 -0.0016
1 45 8 1.5401 -0.0005
1 45 10 1.7996 -0.0079
1 45 12 2.6496 -0.0010
1 46 -9 -1.6137 0.0064
1 46 -7 -0.2682 -0.0019
1 46 -5 2.7510 0.0057
1 46 -3 -0.2478 0.0036
1 46 -1 -0.0287 -0.0050
1 46 1 -3.0173 -0.0004
1 46 3 -0.3515 -0.0048
1 46 5 4.5225 -0.0009
1 46 7 4.4233 0.0053
1 46 9 3.1245 -0.0109
1 47 -6 -0.3888 0.0124
1 47 -4 0.6045 0.0074
1 47 -2 -2.1636 0.0059
1 47 0 1.2948 0.0047
1 47 2 -2.0519 0.0113
1 47 4 1.5157 0.0070
1 47 6 -1.2206 0.0059
2 0 -36 2.5804 0.0131
2 0 -34 0.3769 0.0014
2 0 -32 0.1848 -0.0147
2 0 -30 2.1700 0.0073
2 0 -28 -0.5021 0.0098
2 0 -26 3.0689 0.0023
2 0 -24 3.6136 0.0427
2 0 -22 3.7034 -0.0355
2 0 -20 -6.3977 0.0793
2 0 -18 14.0225 0.0390
2 0 -16 8.3040 0.0392
2 0 -14 -10.2112 0.0551
2 0 -12 6.5476 0.0154
2 0 -10 -16.3845 -0.0282
2 0 -8 4.5680 -0.1283
2 0 -6 -14.9159 0.0239
2 0 -2 -339.1053 -0.2099
2 0 0 248.4151 0.1459
2 0 2 -47.1947 -0.0185
2 0 4 -226.7914 -0.3937
2 0 6 -40.9664 0.0257
2 0 8 -6.1435 -0.0933
2 0 10 -32.6251 -0.3381
2 0 12 -25.9823 0.0068
2 0 14 2.9498 -0.1501
2 0 16 -66.2844 0.0385
2 0 18 5.6259 -0.0006
2 0 20 -9.0559 0.1369
2 0 22 -8.0217 0.0576
2 0 24 -2.5037 0.0308
2 0 26 -2.9542 0.0383
2 0 28 -1.8940 0.0015
2 0 30 -8.3250 0.0376
2 0 32 2.8739 -0.0196
2 0 34 0.7749 -0.0198
2 0 36 -2.7097 -0.0152
2 1 -35 0.8375 -0.0074
2 1 -33 -0.9459 -0.0294
2 1 -31 0.3780 -0.0107
2 1 -29 -1.5812 0.0140
2 1 -27 0.2975 0.0376
2 1 -25 0.5087 0.0179
2 1 -23 -3.8385 0.0121
2 1 -21 -7.1606 0.0106
2 1 -19 -0.6057 0.0392
2 1 -17 -4.3676 0.0476
2 1 -15 0.3733 -0.0447
2 1 -13 -4.9231 0.0308
2 1 -11 29.9129 -0.0335
2 1 -9 -13.7697 0.0145
2 1 -7 27.6939 0.0575
2 1 -5 195.3053 -0.2386
2 1 -3 55.0970 0.0528
2 1 -1 54.3358 0.0481
2 1 1 332.4493 0.2156
2 1 3 3.1317 -0.3325
2 1 5 -28.0234 -0.1800
2 1 9 3.1670 -0.1524
2 1 11 -5.9458 -0.3100
2 1 13 72.0659 0.0942
2 1 15 -4.6843 -0.0253
2 1 17 -11.0287 -0.0679
2 1 19 10.8442 -0.1234
2 1 21 0.7554 -0.0560
2 1 23 -5.2699 -0.0851
2 1 25 5.1414 0.0099
2 1 27 -0.1557 -0.0058
2 1 29 -1.2060 -0.0401
2 1 31 0.7269 -0.0090
2 1 33 -0.3448 -0.0165
2 1 35 -0.6233 0.0232
2 2 -36 0.1498 0.0062
2 2 -34 -1.9815 0.0132
2 2 -32 0.3475 0.0008
2 2 -30 0.8082 0.0140
2 2 -28 -1.0687 0.0231
2 2 -26 -3.3946 -0.0073
2 2 -24 -1.5374 -0.0031
2 2 -22 0.9388 0.0259
2 2 -20 11.0291 -0.0044
2 2 -18 -5.0785 0.0402
2 2 -16 1.5695 0.0137
2 2 -14 -2.5221 -0.0254
2 2 -12 1.5025 0.0342
2 2 -10 10.8292 -0.0169
2 2 -8 -76.1957 0.1916
2 2 -6 53.6930 -0.0130
2 2 -4 -107.1966 -0.1339
2 2 -2 -44.7805 0.0392
2 2 0 -124.7363 -0.0331
2 2 2 76.5805 -0.0699
2 2 4 -253.3749 -0.2871
2 2 6 5.2345 -0.3788
2 2 8 4.8147 -0.3206
2 2 10 -147.2004 -0.1444
2 2 12 29.9560 -0.0281
2 2 14 13.1388 0.0455
2 2 16 -23.8839 -0.0317
2 2 18 0.3902 -0.0539
2 2 20 4.7883 -0.0726
2 2 22 -10.5086 0.0098
2 2 24 -2.7732 -0.0212
2 2 26 3.9074 0.0036
2 2 28 -2.8504 0.0024
2 2 30 9.1545 -0.0320
2 2 32 -0.3790 0.0248
2 2 34 -0.8556 0.0195
2 2 36 -0.7935 0.0222
2 3 -35 1.2499 -0.0065
2 3 -33 0.2721 0.0034
2 3 -31 0.7222 0.0036
2 3 -29 1.7082 0.0212
2 3 -27 -2.2220 -0.0021
2 3 -25 -0.7880 -0.0034
2 3 -23 -0.4634 -0.0154
2 3 -21 5.3471 0.0066
2 3 -19 -3.9399 0.0033
2 3 -17 -1.4409 0.0111
2 3 -15 -9.0790 -0.0045
2 3 -13 6.4539 -0.0210
2 3 -11 -13.4461 -0.0298
2 3 -9 27.2482 0.0664
2 3 -7 -68.0047 0.0126
2 3 -5 -21.2091 0.0770
2 3 -3 -96.1719 -0.0713
2 3 -1 -46.3535 0.0104
2 3 1 -0.7266 0.0073
2 3 3 3.0886 0.0036
2 3 5 10.9861 -0.0960
2 3 7 123.6997 0.0816
2 3 9 -22.1255 -0.0865
2 3 11 -14.1209 0.0761
2 3 13 71.1687 0.0136
2 3 15 4.4566 -0.0295
2 3 17 2.6826 -0.0174
2 3 19 6.6018 -0.0647
2 3 21 0.8655 -0.0316
2 3 23 1.8816 -0.0060
2 3 25 2.2271 -0.0194
2 3 27 3.8022 0.0218
2 3 29 3.8338 -0.0075
2 3 31 1.8600 -0.0121
2 3 33 -3.4851 0.0167
2 3 35 1.3010 0.0111
2 4 -36 2.0009 -0.0078
2 4 -34 -0.0827 -0.0078
2 4 -32 1.9680 0.0103
2 4 -30 0.7245 0.0072
2 4 -28 3.0540 -0.0057
2 4 -26 3.6125 -0.0132
2 4 -24 2.3476 -0.0014
2 4 -22 6.4755 0.0166
2 4 -20 2.6348 -0.0122
2 4 -18 6.3931 -0.0150
2 4 -16 -6.6565 -0.0137
2 4 -14 0.5501 -0.0179
2 4 -12 -10.4184 -0.0145
2 4 -10 -10.4861 0.0098
2 4 -8 -1.3860 0.0203
2 4 -6 -97.3954 0.1160
2 4 -4 -79.1323 0.0765
2 4 -2 -198.2740 -0.2826
2 4 0 -63.4838 -0.0951
2 4 2 -109.8166 -0.0925
2 4 4 -34.5571 0.0718
2 4 6 -1.5265 0.1060
2 4 8 32.4994 0.1218
2 4 10 -42.2909 0.0007
2 4 12 -12.0162 -0.0051
2 4 14 17.2039 -0.0731
2 4 16 -11.8294 -0.0287
2 4 18 -4.2778 0.0399
2 4 20 4.2833 0.0579
2 4 22 2.7172 -0.0166
2 4 24 2.3226 -0.0084
2 4 26 -0.4214 -0.0154
2 4 28 -3.2348 -0.0091
2 4 30 -6.9670 0.0075
2 4 32 1.1065 -0.0068
2 4 34 0.5428 0.0052
2 5 -35 2.5281 0.0057
2 5 -33 -2.2231 -0.0080
2 5 -31 -0.1088 -0.0104
2 5 -29 -3.3896 0.0029
2 5 -27 1.6089 -0.0156
2 5 -25 2.6946 0.0076
2 5 -23 -6.4440 0.0013
2 5 -21 -10.9405 -0.0132
2 5 -19 -6.7718 -0.0112
2 5 -17 3.9532 0.0089
2 5 -15 2.8262 -0.0165
2 5 -13 1.2659 0.0103
2 5 -11 17.5934 -0.0087
2 5 -9 -23.6188 -0.0659
2 5 -7 65.6115 -0.0423
2 5 -5 -21.4738 0.0704
2 5 -3 19.0265 -0.0273
2 5 -1 -46.6161 -0.0527
2 5 1 77.7020 0.0711
2 5 3 14.0272 0.0748
2 5 5 27.3749 0.1135
2 5 7 57.8440 0.2111
2 5 9 28.6667 0.0961
2 5 11 -9.1384 0.0526
2 5 13 -15.2741 0.0231
2 5 15 -13.0168 -0.0330
2 5 17 -15.2716 -0.0096
2 5 19 9.8891 0.0101
2 5 21 5.5547 0.0036
2 5 23 4.9398 -0.0225
2 5 25 1.2252 0.0077
2 5 27 0.9000 -0.0209
2 5 29 -7.7296 -0.0089
2 5 31 0.6924 -0.0066
2 5 33 0.9507 -0.0124
2 5 35 -0.4280 -0.0035
2 6 -36 -0.6431 0.0069
2 6 -34 -1.3038 0.0058
2 6 -32 -2.5398 -0.0067
2 6 -30 -0.2472 -0.0049
2 6 -28 -5.1080 -0.0175
2 6 -26 3.1530 -0.0152
2 6 -24 2.9981 -0.0120
2 6 -22 -5.1551 -0.0289
2 6 -20 -0.2205 -0.0290
2 6 -18 2.0551 -0.0043
2 6 -16 7.4188 0.0045
2 6 -14 -6.8700 0.0146
2 6 -12 16.3091 0.0005
2 6 -10 -5.5433 -0.0164
2 6 -8 10.3626 -0.0553
2 6 -6 58.2997 -0.0562
2 6 -4 115.0794 -0.0181
2 6 -2 42.4646 0.0014
2 6 0 113.1578 0.0852
2 6 2 62.9298 0.0596
2 6 4 41.7077 0.0885
2 6 6 7.1031 0.1215
2 6 8 11.2144 0.1415
2 6 10 -8.7018 0.0505
2 6 12 3.6474 0.0224
2 6 14 -16.8007 0.0340
2 6 16 4.1238 0.0202
2 6 18 9.5522 0.0427
2 6 20 1.3955 0.0413
2 6 22 3.1477 0.0315
2 6 24 -1.2518 0.0080
2 6 26 1.9798 0.0192
2 6 28 -5.6237 -0.0003
2 6 30 0.9615 0.0096
2 6 32 1.6089 0.0095
2 6 34 -0.5781 0.0091
2 7 -35 -2.3563 0.0118
2 7 -33 -2.4019 0.0077
2 7 -31 0.0230 -0.0019
2 7 -29 -1.9086 -0.0001
2 7 -27 2.8216 0.0204
2 7 -25 -4.5185 0.0051
2 7 -23 1.1728 -0.0055
2 7 -21 1.6735 0.0018
2 7 -19 2.4735 -0.0200
2 7 -17 -5.6049 0.0196
2 7 -15 -6.5862 0.0079
2 7 -13 7.1539 0.0143
2 7 -11 -1.5344 0.0297
2 7 -9 24.7232 0.0087
2 7 -7 -18.8437 -0.0114
2 7 -5 85.3792 0.0015
2 7 -3 23.2834 0.0483
2 7 -1 61.1985 0.0749
2 7 1 -6.4857 -0.0102
2 7 3 -11.0402 -0.0244
2 7 5 -19.7847 0.0340
2 7 7 -77.1248 0.0549
2 7 9 -1.5496 0.0635
2 7 11 2.6027 -0.0154
2 7 13 -16.3849 0.0182
2 7 15 0.7306 0.0273
2 7 17 4.3108 0.0117
2 7 19 1.1742 -0.0066
2 7 21 -7.0295 0.0161
2 7 23 -2.6307 0.0091
2 7 25 1.7068 0.0044
2 7 27 -1.0746 0.0053
2 7 29 2.5954 0.0043
2 7 31 1.0233 -0.0031
2 7 33 -0.1505 0.0002
2 7 35 0.0244 -0.0153
2 8 -34 0.3548 -0.0043
2 8 -32 -1.1905 -0.0157
2 8 -30 -0.3609 -0.0094
2 8 -28 1.8793 -0.0068
2 8 -26 -0.6736 0.0008
2 8 -24 -3.2927 -0.0097
2 8 -22 2.4909 -0.0009
2 8 -20 9.6467 0.0005
2 8 -18 -2.8735 -0.0152
2 8 -16 -11.6244 -0.0009
2 8 -14 -4.2985 -0.0138
2 8 -12 -3.8273 -0.0246
2 8 -10 26.5017 -0.0020
2 8 -8 -24.5089 -0.0212
2 8 -6 4.2612 0.0000
2 8 -4 -55.3723 -0.0018
2 8 -2 128.0262 -0.0053
2 8 0 -44.1997 0.0130
2 8 2 38.0778 0.0558
2 8 4 31.0994 -0.0084
2 8 6 -3.7125 0.0456
2 8 8 -41.2902 0.0146
2 8 10 30.9045 -0.0374
2 8 12 7.9668 0.0326
2 8 14 5.3216 -0.0142
2 8 16 15.2214 0.0579
2 8 18 -9.4261 -0.0012
2 8 20 -1.3874 -0.0025
2 8 22 0.8301 0.0141
2 8 24 1.3318 -0.0153
2 8 26 1.0967 -0.0060
2 8 28 5.1324 0.0014
2 8 30 1.2978 -0.0025
2 8 32 -0.9362 -0.0122
2 8 34 -0.5839 0.0027
2 9 -35 -0.3846 0.0026
2 9 -33 -1.6899 -0.0021
2 9 -31 -1.3365 0.0096
2 9 -29 5.3297 0.0106
2 9 -27 -1.2685 -0.0007
2 9 -25 -0.8452 -0.0050
2 9 -23 -2.3340 -0.0033
2 9 -21 -0.2429 0.0115
2 9 -19 -4.8277 0.0097
2 9 -17 -3.5950 0.0037
2 9 -15 -5.5495 0.0008
2 9 -13 -1.8507 -0.0087
2 9 -11 2.8071 0.0032
2 9 -9 -0.0943 0.0209
2 9 -7 6.5375 0.0331
2 9 -5 -71.3910 0.1177
2 9 -3 24.9590 -0.0018
2 9 -1 -9.2884 -0.0377
2 9 1 -64.0730 0.0952
2 9 3 1.2199 -0.0057
2 9 5 -14.4386 0.0358
2 9 7 -42.0962 -0.0366
2 9 9 -4.3906 0.0108
2 9 11 11.3018 0.0221
2 9 13 -13.5829 0.0382
2 9 15 2.5526 0.0107
2 9 17 0.8650 0.0258
2 9 19 -6.8589 0.0041
2 9 21 0.4875 0.0086
2 9 23 3.4398 -0.0042
2 9 25 -3.1639 0.0027
2 9 27 0.1800 0.0048
2 9 29 -1.4281 0.0102
2 9 31 -1.6029 -0.0080
2 9 33 2.1914 -0.0035
2 9 35 0.8877 0.0101
2 10 -34 2.1894 -0.0100
2 10 -32 0.3671 -0.0048
2 10 -30 0.4975 0.0080
2 10 -28 0.2073 -0.0001
2 10 -26 1.4634 -0.0026
2 10 -24 2.8302 -0.0089
2 10 -22 4.1305 -0.0049
2 10 -20 1.3805 -0.0040
2 10 -18 7.7260 0.0086
2 10 -16 11.1649 0.0187
2 10 -14 12.3687 -0.0211
2 10 -12 3.9738 0.0109
2 10 -10 -25.7089 -0.0084
2 10 -8 11.9236 -0.0415
2 10 -6 -37.2503 0.0354
2 10 -4 20.3080 0.0047
2 10 -2 -3.5468 -0.0221
2 10 0 1.5935 0.0531
2 10 2 -12.3358 0.0421
2 10 4 57.2653 -0.0656
2 10 6 -7.4861 -0.0519
2 10 8 20.9975 -0.0523
2 10 10 32.0997 0.0023
2 10 12 -7.5946 0.0035
2 10 14 5.2277 0.0105
2 10 16 -9.3662 -0.0172
2 10 18 2.6875 -0.0103
2 10 20 -0.0470 -0.0173
2 10 22 5.8510 -0.0149
2 10 24 -1.9257 0.0074
2 10 26 -2.5647 0.0136
2 10 28 2.9825 -0.0039
2 10 30 -1.1398 0.0088
2 10 32 0.1940 -0.0016
2 10 34 0.4763 0.0018
2 11 -35 0.6196 -0.0023
2 11 -33 -0.0498 -0.0090
2 11 -31 0.1564 0.0022
2 11 -29 -1.5769 0.0164
2 11 -27 -0.4684 0.0027
2 11 -25 4.8494 0.0059
2 11 -23 3.2893 -0.0027
2 11 -21 5.8743 0.0074
2 11 -19 4.8901 0.0038
2 11 -17 -0.3145 0.0228
2 11 -15 13.0524 0.0016
2 11 -13 2.3757 0.0042
2 11 -11 -12.4781 -0.0080
2 11 -9 -18.8086 -0.0039
2 11 -7 -5.5990 -0.0389
2 11 -5 24.0294 -0.0126
2 11 -3 -14.4284 -0.0321
2 11 -1 -45.0880 0.0360
2 11 1 -65.8945 0.0190
2 11 3 -39.5927 -0.0035
2 11 5 -39.4350 -0.0638
2 11 7 -44.4745 0.0212
2 11 9 3.0449 -0.0589
2 11 11 -14.7823 0.0121
2 11 13 -4.3376 -0.0130
2 11 15 -11.5652 -0.0002
2 11 17 4.4824 -0.0072
2 11 19 0.3808 -0.0023
2 11 21 1.0001 -0.0170
2 11 23 -3.2284 0.0054
2 11 25 -4.1539 0.0191
2 11 27 -3.5763 0.0024
2 11 29 -1.6685 -0.0099
2 11 31 -1.0465 -0.0007
2 11 33 -0.8595 -0.0032
2 11 35 2.1981 0.0014
2 12 -34 2.1354 -0.0021
2 12 -32 2.7721 -0.0016
2 12 -30 0.9381 -0.0048
2 12 -28 -0.5253 -0.0027
2 12 -26 0.8311 0.0098
2 12 -24 3.1964 -0.0059
2 12 -22 -1.3802 0.0193
2 12 -20 0.5687 0.0089
2 12 -18 -2.6015 0.0080
2 12 -16 -9.1288 0.0093
2 12 -14 2.4333 -0.0244
2 12 -12 -11.5164 -0.0082
2 12 -10 11.8136 0.0175
2 12 -8 -35.6464 0.0328
2 12 -6 9.4779 -0.0381
2 12 -4 -13.4253 -0.0087
2 12 -2 -79.0512 -0.0546
2 12 0 -16.4300 -0.0165
2 12 2 -0.4498 -0.0774
2 12 4 1.1309 -0.0011
2 12 6 10.5946 0.0023
2 12 8 -3.1211 -0.0162
2 12 10 16.8771 -0.0545
2 12 12 18.2328 -0.0401
2 12 14 5.6687 -0.0375
2 12 16 5.7316 -0.0265
2 12 18 6.2243 0.0046
2 12 20 4.5960 0.0015
2 12 22 -1.2901 -0.0046
2 12 24 2.0440 0.0055
2 12 26 -1.9843 -0.0093
2 12 28 0.9700 -0.0050
2 12 30 3.1791 -0.0018
2 12 32 -2.8529 0.0056
2 12 34 2.0053 0.0053
2 13 -35 3.4092 0.0010
2 13 -33 -0.7461 0.0050
2 13 -31 -0.9041 0.0064
2 13 -29 -3.0836 -0.0039
2 13 -27 -3.2178 0.0018
2 13 -25 -0.7006 -0.0022
2 13 -23 -5.3547 -0.0037
2 13 -21 -5.7644 0.0207
2 13 -19 -6.5866 0.0003
2 13 -17 -5.4700 0.0071
2 13 -15 -10.7902 0.0128
2 13 -13 -7.4790 -0.0082
2 13 -11 21.7626 -0.0115
2 13 -9 -0.2878 -0.0045
2 13 -7 9.6955 0.0067
2 13 -5 -3.6971 0.0063
2 13 -3 -24.5315 0.0007
2 13 -1 -4.4249 -0.0425
2 13 1 47.8893 -0.0151
2 13 3 35.9901 -0.0126
2 13 5 14.3340 -0.0151
2 13 7 11.8938 -0.0221
2 13 9 -16.3515 -0.0244
2 13 11 1.3805 -0.0161
2 13 13 -2.4330 -0.0243
2 13 15 -1.4703 -0.0337
2 13 17 -2.1237 0.0038
2 13 19 -3.4340 0.0016
2 13 21 0.7323 0.0112
2 13 23 2.6737 -0.0050
2 13 25 1.1803 -0.0118
2 13 27 -0.7257 -0.0079
2 13 29 1.4612 0.0060
2 13 31 0.8719 -0.0008
2 13 33 0.4754 0.0006
2 14 -34 -0.2558 0.0103
2 14 -32 -1.1588 0.0030
2 14 -30 0.4804 0.0018
2 14 -28 0.8088 -0.0031
2 14 -26 -0.0649 0.0083
2 14 -24 -1.4477 0.0156
2 14 -22 -0.3782 -0.0064
2 14 -20 -7.4742 0.0094
2 14 -18 3.1097 -0.0054
2 14 -16 0.8334 -0.0020
2 14 -14 -13.9203 0.0144
2 14 -12 15.0220 -0.0072
2 14 -10 -13.5972 0.0104
2 14 -8 25.5087 -0.0078
2 14 -6 2.0241 0.0077
2 14 -4 -18.7540 0.0186
2 14 -2 24.1699 -0.0369
2 14 0 26.1743 -0.0374
2 14 2 55.1352 -0.0190
2 14 4 22.7489 -0.0544
2 14 6 10.9108 -0.0376
2 14 8 13.0112 -0.0235
2 14 10 -2.8370 0.0014
2 14 12 -2.0716 -0.0240
2 14 14 -0.6122 -0.0265
2 14 16 5.7262 -0.0176
2 14 18 -7.3915 -0.0110
2 14 20 -2.0186 -0.0004
2 14 22 -0.2267 -0.0124
2 14 24 -0.6590 -0.0192
2 14 26 2.1531 -0.0208
2 14 28 -2.4077 0.0039
2 14 30 -1.1571 0.0060
2 14 32 0.3885 0.0031
2 14 34 -2.4210 0.0024
2 15 -33 -3.7840 0.0001
2 15 -31 -3.4662 -0.0020
2 15 -29 -3.1143 -0.0055
2 15 -27 -0.8592 0.0007
2 15 -25 -1.7468 0.0092
2 15 -23 1.7614 0.0011
2 15 -21 -2.2234 -0.0090
2 15 -19 1.0872 -0.0159
2 15 -17 14.3154 0.0007
2 15 -15 2.9292 -0.0015
2 15 -13 6.7287 0.0053
2 15 -11 -4.3464 0.0221
2 15 -9 1.5164 -0.0150
2 15 -7 12.1495 -0.0038
2 15 -5 24.1463 -0.0065
2 15 -3 18.0446 0.0009
2 15 -1 38.4978 -0.0003
2 15 1 5.3385 0.0149
2 15 3 -15.1514 -0.0306
2 15 5 -11.6280 -0.0195
2 15 7 -12.9255 -0.0131
2 15 9 13.9369 0.0296
2 15 11 -12.5824 0.0055
2 15 13 -13.1032 0.0173
2 15 15 2.8717 0.0091
2 15 17 -2.0187 -0.0028
2 15 19 -7.5914 -0.0007
2 15 21 3.6731 0.0033
2 15 23 -4.2090 -0.0018
2 15 25 0.8998 0.0090
2 15 27 -0.0329 -0.0070
2 15 29 -3.9434 0.0019
2 15 31 -0.2385 0.0019
2 15 33 -3.7836 -0.0009
2 16 -34 -1.0925 0.0062
2 16 -32 -2.4137 -0.0088
2 16 -30 5.4355 -0.0099
2 16 -28 -2.3236 0.0026
2 16 -26 2.2973 0.0016
2 16 -24 -4.6155 0.0004
2 16 -22 4.4925 0.0005
2 16 -20 -2.7459 -0.0061
2 16 -18 0.3009 0.0068
2 16 -16 5.6686 -0.0112
2 16 -14 1.3337 -0.0171
2 16 -12 -2.3921 -0.0008
2 16 -10 -4.3704 0.0049
2 16 -8 -21.0184 0.0237
2 16 -6 19.9502 -0.0234
2 16 -4 2.7219 -0.0262
2 16 -2 8.4912 0.0131
2 16 0 2.8591 0.0091
2 16 2 -29.8005 0.0008
2 16 4 -5.6318 0.0010
2 16 6 -3.8056 0.0264
2 16 8 11.5365 0.0144
2 16 10 24.2054 -0.0090
2 16 12 -6.0463 0.0061
2 16 14 12.3940 -0.0039
2 16 16 11.2431 0.0089
2 16 18 1.6929 -0.0028
2 16 20 -0.1647 0.0062
2 16 22 -3.5578 0.0034
2 16 24 -0.7399 0.0151
2 16 26 -2.4724 0.0078
2 16 28 -2.3737 -0.0104
2 16 30 -0.9352 0.0030
2 16 32 5.9776 -0.0009
2 16 34 0.9502 0.0079
2 17 -33 1.3476 -0.0014
2 17 -31 2.6121 0.0005
2 17 -29 2.1233 0.0045
2 17 -27 -2.0850 -0.0028
2 17 -25 2.8878 -0.0114
2 17 -23 -3.5173 -0.0126
2 17 -21 -1.5167 -0.0026
2 17 -19 -4.3693 -0.0009
2 17 -17 1.2438 -0.0085
2 17 -15 1.2784 -0.0070
2 17 -13 6.1768 -0.0073
2 17 -11 14.4616 -0.0220
2 17 -9 -5.2891 0.0396
2 17 -7 6.0175 0.0060
2 17 -5 10.6700 -0.0021
2 17 -3 -10.3376 0.0011
2 17 -1 3.5523 -0.0095
2 17 1 -26.9559 -0.0261
2 17 3 -4.7005 -0.0139
2 17 5 -10.4281 0.0257
2 17 7 2.2623 0.0008
2 17 9 0.3784 -0.0004
2 17 11 0.1896 0.0028
2 17 13 -4.6389 0.0036
2 17 15 1.1046 -0.0036
2 17 17 -2.9118 0.0021
2 17 19 3.1817 0.0085
2 17 21 0.5732 -0.0046
2 17 23 -3.0579 0.0126
2 17 25 4.2555 0.0063
2 17 27 -1.2157 -0.0026
2 17 29 3.6010 0.0026
2 17 31 0.8837 -0.0101
2 17 33 3.0673 -0.0028
2 18 -32 1.4346 -0.0066
2 18 -30 2.6460 0.0037
2 18 -28 0.6653 0.0027
2 18 -26 1.1538 0.0083
2 18 -24 1.4284 -0.0092
2 18 -22 -0.8030 -0.0087
2 18 -20 0.8974 -0.0017
2 18 -18 -0.1865 -0.0162
2 18 -16 -3.9034 -0.0025
2 18 -14 -4.5469 0.0013
2 18 -12 5.7188 -0.0107
2 18 -10 -1.3552 -0.0116
2 18 -8 -7.6822 -0.0094
2 18 -6 -6.0321 0.0010
2 18 -4 -2.3338 0.0192
2 18 -2 -19.1050 0.0282
2 18 0 12.5705 0.0189
2 18 2 -6.1395 0.0434
2 18 4 3.5317 0.0423
2 18 6 -11.6830 0.0162
2 18 8 4.7100 0.0176
2 18 10 -9.2176 0.0335
2 18 12 1.7663 0.0200
2 18 14 -1.6502 0.0131
2 18 16 -4.0531 0.0171
2 18 18 -4.4530 0.0127
2 18 20 -3.9652 0.0063
2 18 22 -2.3152 0.0013
2 18 24 0.0390 0.0085
2 18 26 1.0168 0.0031
2 18 28 -0.3453 0.0040
2 18 30 3.2974 -0.0016
2 18 32 2.0526 -0.0008
2 19 -33 -1.8625 0.0013
2 19 -31 -0.8792 0.0070
2 19 -29 -0.3914 0.0024
2 19 -27 1.0359 -0.0102
2 19 -25 1.7147 0.0019
2 19 -23 7.4453 -0.0155
2 19 -21 0.2731 -0.0130
2 19 -19 5.3019 0.0024
2 19 -17 2.0837 0.0043
2 19 -15 -3.0018 0.0142
2 19 -13 -4.2312 0.0158
2 19 -11 -1.7662 -0.0032
2 19 -9 -2.2150 -0.0031
2 19 -7 -0.5407 -0.0042
2 19 -5 4.4621 0.0080
2 19 -3 -4.0838 0.0160
2 19 -1 -14.0915 0.0041
2 19 1 13.6444 0.0139
2 19 3 -15.1689 0.0448
2 19 5 -1.7808 -0.0043
2 19 7 -11.6151 0.0034
2 19 9 -4.1516 0.0020
2 19 11 -3.7616 0.0029
2 19 13 5.6793 -0.0083
2 19 15 2.7604 0.0164
2 19 17 0.4159 -0.0023
2 19 19 4.5141 0.0029
2 19 21 1.2885 0.0022
2 19 23 2.3242 -0.0102
2 19 25 4.1532 0.0051
2 19 27 1.0551 0.0017
2 19 29 -0.5421 0.0026
2 19 31 -2.1143 -0.0019
2 19 33 -3.9125 -0.0012
2 20 -32 -1.0561 -0.0044
2 20 -30 -2.6669 0.0063
2 20 -28 -2.3564 -0.0041
2 20 -26 -2.9119 0.0082
2 20 -24 1.3014 0.0028
2 20 -22 2.1303 -0.0039
2 20 -20 5.5274 -0.0113
2 20 -18 6.0160 -0.0026
2 20 -16 1.0139 -0.0028
2 20 -14 -4.2880 -0.0021
2 20 -12 -5.5948 0.0176
2 20 -10 -0.3937 0.0092
2 20 -8 -14.5117 0.0410
2 20 -6 -1.4913 0.0046
2 20 -4 -8.2346 0.0282
2 20 -2 -10.5774 0.0126
2 20 0 -6.1487 0.0141
2 20 2 4.9713 -0.0030
2 20 4 -10.0710 0.0220
2 20 6 5.7918 0.0134
2 20 8 -1.2792 0.0294
2 20 10 -7.2092 0.0148
2 20 12 4.8201 0.0012
2 20 14 1.7888 0.0303
2 20 16 -1.2431 -0.0047
2 20 18 -0.4563 0.0113
2 20 20 3.1442 -0.0043
2 20 22 -0.7753 -0.0114
2 20 24 1.0981 -0.0056
2 20 26 0.0826 0.0029
2 20 28 -1.0182 -0.0021
2 20 30 1.8736 0.0050
2 20 32 -0.5584 0.0048
2 21 -31 0.8193 -0.0035
2 21 -29 -1.6162 0.0059
2 21 -27 -1.7871 -0.0030
2 21 -25 -1.3643 -0.0048
2 21 -23 -0.2955 0.0007
2 21 -21 3.5010 0.0004
2 21 -19 -6.3060 -0.0036
2 21 -17 2.9314 0.0049
2 21 -15 -1.7066 -0.0064
2 21 -13 1.5810 -0.0024
2 21 -11 5.0168 -0.0164
2 21 -9 5.3109 -0.0004
2 21 -7 -5.1519 0.0016
2 21 -5 17.9104 -0.0407
2 21 -3 2.1848 0.0118
2 21 -1 12.6643 0.0052
2 21 1 18.0385 -0.0199
2 21 3 25.8221 -0.0021
2 21 5 13.7085 0.0254
2 21 7 23.9991 0.0297
2 21 9 -3.3651 0.0143
2 21 11 -4.0439 0.0085
2 21 13 3.1108 0.0120
2 21 15 -2.0380 -0.0018
2 21 17 4.1488 -0.0009
2 21 19 7.1726 -0.0006
2 21 21 2.0482 -0.0004
2 21 23 -0.0650 -0.0062
2 21 25 1.0826 0.0038
2 21 27 -0.5311 -0.0037
2 21 29 -0.9174 0.0066
2 21 31 2.3769 0.0063
2 22 -32 1.7228 -0.0056
2 22 -30 1.2839 -0.0006
2 22 -28 -1.2938 0.0014
2 22 -26 -2.8551 -0.0019
2 22 -24 -0.7820 0.0041
2 22 -22 -4.0789 0.0111
2 22 -20 -11.9920 0.0202
2 22 -18 -4.2630 0.0119
2 22 -16 3.8717 0.0030
2 22 -14 0.5799 0.0204
2 22 -12 3.0747 -0.0014
2 22 -10 8.2068 0.0096
2 22 -8 -7.4047 0.0190
2 22 -6 -4.1898 -0.0048
2 22 -4 7.9652 0.0007
2 22 -2 2.8948 0.0230
2 22 0 1.8247 -0.0114
2 22 2 1.5225 -0.0052
2 22 4 -8.9188 0.0128
2 22 6 7.0627 0.0098
2 22 8 5.1970 0.0043
2 22 10 -9.3631 0.0034
2 22 12 -6.2722 -0.0089
2 22 14 -6.7756 -0.0104
2 22 16 -9.8069 0.0049
2 22 18 -0.4082 -0.0020
2 22 20 -1.2227 0.0043
2 22 22 -7.1835 0.0069
2 22 24 -0.4185 -0.0011
2 22 26 2.2339 -0.0068
2 22 28 -3.0795 -0.0022
2 22 30 -0.4362 0.0077
2 22 32 -0.3798 -0.0028
2 23 -31 -2.8591 0.0009
2 23 -29 4.1039 -0.0053
2 23 -27 0.4893 -0.0050
2 23 -25 3.3896 0.0005
2 23 -23 3.6645 -0.0113
2 23 -21 -9.6977 0.0049
2 23 -19 -2.8091 0.0036
2 23 -17 0.4758 0.0043
2 23 -15 4.2925 0.0062
2 23 -13 1.2208 -0.0061
2 23 -11 0.2153 -0.0163
2 23 -9 -1.6788 -0.0211
2 23 -7 -3.4449 -0.0246
2 23 -5 7.9399 -0.0149
2 23 -3 5.9839 -0.0057
2 23 -1 -4.4728 -0.0127
2 23 1 15.4183 0.0159
2 23 3 -14.6119 -0.0005
2 23 5 2.8852 -0.0113
2 23 7 3.2597 -0.0334
2 23 9 0.1430 0.0088
2 23 11 -1.7071 -0.0033
2 23 13 4.0555 -0.0026
2 23 15 1.9095 -0.0034
2 23 17 -3.7008 -0.0080
2 23 19 5.6647 -0.0088
2 23 21 -1.0115 0.0038
2 23 23 0.6897 0.0015
2 23 25 4.2874 -0.0076
2 23 27 0.1257 -0.0051
2 23 29 -1.8240 -0.0021
2 23 31 1.9114 -0.0022
2 24 -30 -0.4066 0.0053
2 24 -28 5.3274 -0.0002
2 24 -26 -3.7957 0.0057
2 24 -24 5.0488 0.0101
2 24 -22 -2.7958 0.0073
2 24 -20 -0.8633 0.0077
2 24 -18 1.5070 0.0172
2 24 -16 0.1018 0.0097
2 24 -14 -1.5999 -0.0004
2 24 -12 -1.7375 0.0068
2 24 -10 -8.5875 -0.0026
2 24 -8 -5.1441 -0.0108
2 24 -6 -0.6400 -0.0047
2 24 -4 -4.3463 -0.0085
2 24 -2 -30.3191 -0.0022
2 24 0 -10.6539 0.0018
2 24 2 -14.1057 0.0213
2 24 4 -24.1892 -0.0245
2 24 6 -6.5210 -0.0308
2 24 8 -10.7998 -0.0206
2 24 10 -10.0199 -0.0073
2 24 12 3.0495 -0.0099
2 24 14 5.4033 -0.0054
2 24 16 -5.6965 -0.0033
2 24 18 -2.3346 -0.0103
2 24 20 -2.8433 0.0035
2 24 22 0.5813 -0.0007
2 24 24 -1.8113 -0.0080
2 24 26 4.0930 0.0005
2 24 28 -4.6465 -0.0048
2 24 30 0.2944 -0.0028
2 25 -31 -2.1708 -0.0057
2 25 -29 2.3479 0.0066
2 25 -27 1.9297 -0.0060
2 25 -25 -3.7346 0.0052
2 25 -23 1.3048 0.0153
2 25 -21 3.8891 -0.0021
2 25 -19 5.4848 -0.0025
2 25 -17 3.0340 0.0024
2 25 -15 -5.6639 -0.0172
2 25 -13 -2.5570 0.0033
2 25 -11 4.8111 0.0037
2 25 -9 -2.3433 0.0053
2 25 -7 9.3410 -0.0043
2 25 -5 6.7814 -0.0093
2 25 -3 -3.7871 -0.0125
2 25 -1 -9.5635 0.0081
2 25 1 2.6382 -0.0148
2 25 3 4.5051 -0.0160
2 25 5 -7.1982 -0.0251
2 25 7 6.4317 -0.0135
2 25 9 -5.5846 -0.0110
2 25 11 8.0563 -0.0110
2 25 13 19.1932 -0.0048
2 25 15 1.9958 -0.0046
2 25 17 -1.4942 -0.0137
2 25 19 0.4780 0.0027
2 25 21 0.9726 -0.0055
2 25 23 0.8590 0.0027
2 25 25 -3.1569 0.0071
2 25 27 -2.5208 -0.0030
2 25 29 2.5316 -0.0134
2 26 -30 1.1889 0.0055
2 26 -28 -1.7127 0.0044
2 26 -26 -2.6854 0.0019
2 26 -24 -6.8734 0.0032
2 26 -22 2.1031 0.0111
2 26 -20 0.7949 0.0053
2 26 -18 3.5516 -0.0032
2 26 -16 0.5240 -0.0043
2 26 -14 -0.5186 -0.0142
2 26 -12 6.7294 0.0081
2 26 -10 2.3752 -0.0010
2 26 -8 2.3912 0.0105
2 26 -6 1.3638 -0.0090
2 26 -4 3.8097 -0.0085
2 26 -2 3.4883 0.0081
2 26 0 -1.3347 -0.0106
2 26 2 8.2223 -0.0328
2 26 4 -4.5759 -0.0159
2 26 6 3.2558 -0.0185
2 26 8 1.6005 -0.0222
2 26 10 -2.4955 -0.0256
2 26 12 0.6847 -0.0025
2 26 14 -1.1077 -0.0029
2 26 16 -2.9901 0.0001
2 26 18 -2.3494 0.0000
2 26 20 1.9572 -0.0037
2 26 22 -6.9553 -0.0031
2 26 24 -0.3672 0.0070
2 26 26 -5.3805 0.0037
2 26 28 0.9068 -0.0029
2 26 30 -1.5396 0.0039
2 27 -29 0.3051 0.0002
2 27 -27 2.0571 0.0004
2 27 -25 0.4171 -0.0064
2 27 -23 1.5407 -0.0085
2 27 -21 -0.4918 0.0001
2 27 -19 -2.2179 -0.0041
2 27 -17 1.8598 -0.0059
2 27 -15 -0.7738 -0.0050
2 27 -13 -4.5286 -0.0031
2 27 -11 -2.4698 -0.0056
2 27 -9 -1.2129 0.0077
2 27 -7 1.5080 0.0007
2 27 -5 0.7430 0.0049
2 27 -3 7.6026 0.0001
2 27 -1 3.6732 -0.0120
2 27 1 0.6966 -0.0182
2 27 3 -6.1845 -0.0050
2 27 5 -2.2731 -0.0088
2 27 7 9.9172 -0.0113
2 27 9 5.9687 -0.0172
2 27 11 -6.6669 -0.0031
2 27 13 -1.6512 -0.0041
2 27 15 2.9174 0.0022
2 27 17 2.3156 0.0008
2 27 19 4.2438 -0.0127
2 27 21 2.8564 -0.0010
2 27 23 -0.8515 0.0098
2 27 25 0.5875 0.0023
2 27 27 -0.1557 0.0083
2 27 29 0.3929 0.0039
2 28 -28 2.6212 0.0044
2 28 -26 2.4414 0.0084
2 28 -24 3.3856 0.0008
2 28 -22 5.1703 -0.0051
2 28 -20 -6.7022 -0.0145
2 28 -18 0.3085 -0.0165
2 28 -16 2.6138 -0.0071
2 28 -14 2.0872 -0.0011
2 28 -12 -4.8082 -0.0056
2 28 -10 -3.1930 0.0052
2 28 -8 0.8584 -0.0073
2 28 -6 0.7506 0.0117
2 28 -4 3.9309 0.0125
2 28 -2 0.9608 -0.0271
2 28 0 9.7211 -0.0040
2 28 2 -1.3104 0.0011
2 28 4 2.9581 0.0012
2 28 6 7.3041 0.0010
2 28 8 7.6970 0.0071
2 28 10 -1.1852 0.0174
2 28 12 -10.1747 -0.0016
2 28 14 8.7273 0.0102
2 28 16 -1.4394 0.0047
2 28 18 5.9214 0.0042
2 28 20 0.8090 0.0031
2 28 22 2.7928 0.0040
2 28 24 -2.2702 0.0012
2 28 26 -1.1112 0.0057
2 28 28 2.5843 0.0184
2 29 -29 -0.4261 -0.0000
2 29 -27 0.8888 -0.0043
2 29 -25 -1.2046 -0.0013
2 29 -23 1.6660 -0.0004
2 29 -21 -0.9523 -0.0012
2 29 -19 -0.7211 -0.0102
2 29 -17 -1.9018 0.0023
2 29 -15 -2.1528 0.0003
2 29 -13 -3.8957 -0.0008
2 29 -11 -5.4463 0.0170
2 29 -9 -4.3294 -0.0099
2 29 -7 5.0355 0.0100
2 29 -5 -0.8881 0.0079
2 29 -3 -5.9014 -0.0025
2 29 -1 0.2307 -0.0073
2 29 1 4.8518 0.0136
2 29 3 2.3006 0.0071
2 29 5 5.5585 0.0096
2 29 7 2.0060 0.0216
2 29 9 -3.5384 0.0039
2 29 11 -2.0778 -0.0129
2 29 13 -0.1569 -0.0179
2 29 15 -0.8964 -0.0104
2 29 17 -9.4696 -0.0053
2 29 19 -4.8740 -0.0045
2 29 21 -0.2715 0.0054
2 29 23 1.4552 -0.0117
2 29 25 -1.0317 0.0027
2 29 27 2.4894 -0.0049
2 30 -28 1.9027 0.0016
2 30 -26 -2.0668 -0.0155
2 30 -24 0.2039 -0.0023
2 30 -22 -4.4859 -0.0022
2 30 -20 2.8423 -0.0099
2 30 -18 -0.9937 0.0004
2 30 -16 1.9768 -0.0090
2 30 -14 1.7620 -0.0141
2 30 -12 9.1065 0.0015
2 30 -10 -1.2409 0.0012
2 30 -8 2.1003 0.0030
2 30 -6 6.0952 0.0088
2 30 -4 -4.9657 0.0011
2 30 -2 2.7381 0.0034
2 30 0 -0.8699 0.0054
2 30 2 10.2086 -0.0012
2 30 4 0.4490 0.0139
2 30 6 1.5754 0.0322
2 30 8 -3.1561 0.0223
2 30 10 -2.5326 0.0034
2 30 12 6.2068 0.0039
2 30 14 -3.1196 0.0070
2 30 16 -4.1541 0.0061
2 30 18 -5.3172 0.0121
2 30 20 1.2437 0.0092
2 30 22 1.1304 0.0000
2 30 24 0.6626 -0.0049
2 30 26 -1.5465 0.0003
2 30 28 5.7568 -0.0065
2 31 -27 0.1510 -0.0021
2 31 -25 -2.4681 -0.0064
2 31 -23 -0.0666 -0.0082
2 31 -21 -0.4286 0.0050
2 31 -19 3.3085 0.0033
2 31 -17 2.6548 0.0166
2 31 -15 -1.0150 0.0058
2 31 -13 2.7796 0.0026
2 31 -11 -2.1036 0.0024
2 31 -9 0.3884 -0.0046
2 31 -7 -8.5287 -0.0006
2 31 -5 -8.5408 0.0017
2 31 -3 -5.1214 0.0108
2 31 -1 -7.6763 0.0190
2 31 1 1.7517 0.0165
2 31 3 -0.4779 0.0017
2 31 5 0.0325 0.0236
2 31 7 0.8613 0.0006
2 31 9 -1.6778 0.0121
2 31 11 2.0552 0.0062
2 31 13 -1.6582 0.0200
2 31 15 -0.4505 0.0026
2 31 17 0.8978 0.0086
2 31 19 -0.7641 -0.0014
2 31 21 1.1845 -0.0056
2 31 23 -1.0816 -0.0041
2 31 25 0.0682 -0.0059
2 31 27 0.3356 -0.0077
2 32 -26 2.6490 0.0009
2 32 -24 -2.9240 -0.0095
2 32 -22 2.0511 -0.0032
2 32 -20 -4.0603 0.0006
2 32 -18 1.2884 -0.0015
2 32 -16 3.2745 0.0126
2 32 -14 6.0065 0.0139
2 32 -12 0.8275 0.0043
2 32 -10 2.9639 0.0048
2 32 -8 4.1961 -0.0148
2 32 -6 -7.0619 0.0036
2 32 -4 4.0278 -0.0021
2 32 -2 1.1103 0.0095
2 32 0 -2.0711 0.0060
2 32 2 -1.5340 0.0148
2 32 4 -7.4230 0.0001
2 32 6 0.3633 -0.0074
2 32 8 4.1892 -0.0032
2 32 10 0.1141 0.0111
2 32 12 -1.8903 0.0151
2 32 14 1.1089 -0.0010
2 32 16 11.4245 0.0066
2 32 18 4.9595 -0.0008
2 32 20 5.7167 0.0000
2 32 22 1.8184 0.0013
2 32 24 -3.5389 0.0004
2 32 26 0.6614 -0.0035
2 33 -25 -2.0798 0.0062
2 33 -23 -1.1948 -0.0020
2 33 -21 2.3663 -0.0013
2 33 -19 -0.6523 -0.0048
2 33 -17 -2.4440 -0.0094
2 33 -15 2.4838 0.0044
2 33 -13 -2.7519 0.0008
2 33 -11 -3.0028 0.0033
2 33 -9 1.7280 -0.0007
2 33 -7 -0.3909 -0.0096
2 33 -5 -2.7356 0.0195
2 33 -3 1.6497 -0.0064
2 33 -1 2.0969 0.0092
2 33 1 -3.6307 0.0118
2 33 3 -0.9416 0.0120
2 33 5 -5.9556 -0.0045
2 33 7 5.0121 0.0070
2 33 9 8.1452 0.0154
2 33 11 -5.5751 0.0259
2 33 13 2.4612 0.0082
2 33 15 2.3373 0.0115
2 33 17 0.4590 0.0027
2 33 19 -1.4313 0.0076
2 33 21 -0.1463 0.0032
2 33 23 -1.7681 0.0019
2 33 25 -4.9650 0.0082
2 34 -24 -0.3200 0.0009
2 34 -22 1.4740 0.0112
2 34 -20 0.6063 0.0129
2 34 -18 -1.8007 -0.0006
2 34 -16 -4.8503 0.0045
2 34 -14 -0.3485 -0.0097
2 34 -12 -4.6192 0.0056
2 34 -10 2.2240 -0.0075
2 34 -8 4.3812 -0.0034
2 34 -6 7.7377 -0.0022
2 34 -4 3.8171 0.0018
2 34 -2 1.4872 -0.0044
2 34 0 3.3653 0.0096
2 34 2 -2.6477 -0.0006
2 34 4 3.8740 -0.0008
2 34 6 -1.9147 -0.0030
2 34 8 2.8680 -0.0029
2 34 10 -0.0075 -0.0057
2 34 12 -5.3917 0.0013
2 34 14 2.1558 -0.0026
2 34 16 -3.7078 -0.0052
2 34 18 -0.5503 -0.0069
2 34 20 2.3104 -0.0028
2 34 22 4.7813 -0.0014
2 34 24 -1.6363 -0.0022
2 35 -25 -1.6626 -0.0081
2 35 -23 0.2831 0.0071
2 35 -21 0.5438 0.0062
2 35 -19 -0.9032 0.0106
2 35 -17 -2.8989 0.0071
2 35 -15 -3.7143 -0.0030
2 35 -13 -0.4963 -0.0003
2 35 -11 -0.1749 -0.0008
2 35 -9 1.6218 0.0004
2 35 -7 8.7407 0.0009
2 35 -5 4.5092 -0.0054
2 35 -3 0.4628 0.0057
2 35 -1 -3.8905 0.0088
2 35 1 -1.0780 -0.0029
2 35 3 -0.4453 -0.0040
2 35 5 1.1092 0.0048
2 35 7 -2.3502 -0.0026
2 35 9 -1.9116 -0.0138
2 35 11 1.4650 -0.0072
2 35 13 -4.3461 0.0037
2 35 15 0.7697 -0.0024
2 35 17 -0.9446 -0.0027
2 35 19 -1.4081 -0.0002
2 35 21 3.1046 -0.0001
2 35 23 4.2301 -0.0030
2 36 -24 -1.2362 0.0000
2 36 -22 -0.2741 0.0010
2 36 -20 0.9977 0.0041
2 36 -18 -0.8031 -0.0056
2 36 -16 -0.3049 -0.0041
2 36 -14 0.9098 0.0032
2 36 -12 0.8740 -0.0061
2 36 -10 1.1571 -0.0009
2 36 -8 3.0332 -0.0053
2 36 -6 1.8979 -0.0068
2 36 -4 -3.0091 -0.0091
2 36 -2 -1.8727 -0.0050
2 36 0 -6.1270 -0.0064
2 36 2 0.9697 -0.0155
2 36 4 -0.6571 -0.0011
2 36 6 -0.9147 -0.0097
2 36 8 -5.0236 -0.0110
2 36 10 -2.4041 -0.0121
2 36 12 -3.0388 -0.0076
2 36 14 -3.8735 -0.0047
2 36 16 -0.4538 -0.0104
2 36 18 1.4578 -0.0034
2 36 20 -4.7582 -0.0029
2 36 22 3.5831 -0.0024
2 37 -23 -3.0348 -0.0011
2 37 -21 1.3305 0.0108
2 37 -19 -4.0682 0.0009
2 37 -17 -0.0908 -0.0027
2 37 -15 1.1841 0.0133
2 37 -13 0.3843 0.0012
2 37 -11 -0.4386 0.0075
2 37 -9 -2.8529 0.0010
2 37 -7 -2.3818 0.0065
2 37 -5 -4.0768 -0.0036
2 37 -3 -1.0522 -0.0086
2 37 -1 -0.2242 -0.0134
2 37 1 1.8051 -0.0112
2 37 3 -0.6977 -0.0004
2 37 5 4.9013 -0.0136
2 37 7 -0.0119 -0.0132
2 37 9 -0.2522 -0.0076
2 37 11 -0.9095 -0.0111
2 37 13 -2.0044 -0.0102
2 37 15 -6.1950 -0.0074
2 37 17 1.0953 0.0017
2 37 19 -0.4049 -0.0051
2 37 21 -3.7304 0.0042
2 37 23 -0.9455 0.0007
2 38 -22 1.1599 -0.0004
2 38 -20 7.8131 -0.0003
2 38 -18 -2.9050 -0.0110
2 38 -16 3.2344 -0.0111
2 38 -14 -2.5570 -0.0025
2 38 -12 -0.0355 -0.0030
2 38 -10 -1.6151 0.0082
2 38 -8 -4.5371 0.0057
2 38 -6 2.0270 0.0105
2 38 -4 -5.8878 -0.0044
2 38 -2 -1.9626 -0.0197
2 38 0 -3.0814 -0.0184
2 38 2 -1.0883 -0.0070
2 38 4 -2.9069 -0.0061
2 38 6 -1.1132 -0.0061
2 38 8 -0.7939 -0.0022
2 38 10 -2.9374 0.0038
2 38 12 2.2632 -0.0067
2 38 14 -0.9040 -0.0035
2 38 16 -1.4672 -0.0014
2 38 18 1.1902 -0.0006
2 38 20 -1.2630 0.0029
2 38 22 -5.8028 0.0004
2 39 -21 1.6763 0.0042
2 39 -19 3.5378 0.0019
2 39 -17 -2.0152 0.0018
2 39 -15 2.3101 -0.0031
2 39 -13 -3.1196 -0.0002
2 39 -11 1.5180 -0.0041
2 39 -9 -4.9793 -0.0033
2 39 -7 -2.7536 -0.0020
2 39 -5 0.8289 -0.0042
2 39 -3 -1.0171 -0.0036
2 39 -1 0.2950 -0.0038
2 39 1 1.0415 -0.0087
2 39 3 5.0405 -0.0116
2 39 5 -1.2505 -0.0007
2 39 7 1.3482 -0.0070
2 39 9 2.1504 -0.0030
2 39 11 -2.8202 -0.0041
2 39 13 4.2502 -0.0018
2 39 15 0.2059 -0.0041
2 39 17 -0.9923 -0.0048
2 39 19 4.7068 -0.0025
2 39 21 -1.2575 0.0006
2 40 -20 1.6474 -0.0047
2 40 -18 0.9629 -0.0004
2 40 -16 -0.5708 -0.0033
2 40 -14 -3.1620 0.0033
2 40 -12 -1.1657 0.0004
2 40 -10 -2.1405 -0.0038
2 40 -8 -4.3065 -0.0006
2 40 -6 -1.0743 -0.0042
2 40 -4 6.9855 -0.0019
2 40 -2 -0.8121 0.0211
2 40 0 0.0175 0.0035
2 40 2 0.2262 0.0009
2 40 4 -3.6585 0.0091
2 40 6 -2.2731 0.0105
2 40 8 3.0946 0.0050
2 40 10 1.7365 -0.0044
2 40 12 4.3144 0.0063
2 40 14 4.3136 -0.0048
2 40 16 3.7467 0.0025
2 40 18 0.4451 0.0015
2 41 -19 0.5840 0.0022
2 41 -17 0.5314 -0.0009
2 41 -15 0.0618 0.0076
2 41 -13 0.9002 0.0010
2 41 -11 1.5668 -0.0102
2 41 -9 0.5109 0.0010
2 41 -7 -2.5840 -0.0071
2 41 -5 2.4520 -0.0017
2 41 -3 0.5925 -0.0002
2 41 -1 2.4019 0.0089
2 41 1 4.4404 -0.0051
2 41 3 1.7692 0.0016
2 41 5 -2.5288 -0.0003
2 41 7 4.5973 -0.0009
2 41 9 0.5953 0.0003
2 41 11 3.0900 0.0004
2 41 13 -0.4851 0.0065
2 41 15 -0.0189 0.0017
2 41 17 2.5798 -0.0005
2 42 -16 1.1712 0.0026
2 42 -14 4.0117 -0.0015
2 42 -12 0.8245 0.0001
2 42 -10 1.2917 -0.0019
2 42 -8 2.6098 0.0048
2 42 -6 4.5721 0.0006
2 42 -4 0.5587 0.0068
2 42 -2 -0.3531 0.0020
2 42 0 -0.1775 0.0095
2 42 2 -0.5755 0.0130
2 42 4 -1.5790 0.0081
2 42 6 -2.2130 -0.0007
2 42 8 0.5529 0.0074
2 42 10 -1.6806 0.0073
2 42 12 -2.7415 -0.0004
2 42 14 -2.5268 0.0070
2 42 16 -1.4020 0.0011
2 43 -15 4.8655 -0.0001
2 43 -13 0.2054 -0.0018
2 43 -11 2.2999 -0.0038
2 43 -9 1.2024 -0.0049
2 43 -7 6.5015 0.0002
2 43 -5 1.6109 0.0084
2 43 -3 -1.3440 0.0050
2 43 -1 -0.8733 0.0032
2 43 1 2.4558 0.0067
2 43 3 4.0081 0.0089
2 43 5 -0.3612 -0.0028
2 43 7 0.0837 0.0105
2 43 9 1.1594 0.0047
2 43 11 2.1854 0.0050
2 43 13 -3.3277 0.0010
2 43 15 -3.5079 0.0125
2 44 -14 -0.0502 0.0051
2 44 -12 -1.3869 0.0086
2 44 -10 -3.7585 0.0077
2 44 -8 -0.7616 0.0070
2 44 -6 1.3926 0.0054
2 44 -4 1.7075 0.0091
2 44 -2 -5.0538 0.0076
2 44 0 2.7551 0.0084
2 44 2 -2.5283 -0.0018
2 44 4 5.9746 0.0019
2 44 6 -0.7697 0.0060
2 44 8 5.5486 0.0033
2 44 10 4.5796 -0.0040
2 44 12 1.5336 0.0060
2 45 -11 -2.0391 -0.0038
2 45 -9 -1.0830 -0.0009
2 45 -7 0.4270 0.0037
2 45 -5 3.3385 -0.0103
2 45 -3 -2.0312 0.0001
2 45 -1 1.8997 0.0002
2 45 1 2.7313 -0.0003
2 45 3 -0.1413 -0.0025
2 45 5 2.8811 0.0097
2 45 7 -3.0449 0.0057
2 45 9 4.7791 0.0017
2 45 11 0.2533 -0.0000
2 46 -8 -0.9047 0.0075
2 46 -6 -0.5760 0.0077
2 46 -4 -3.9338 -0.0058
2 46 -2 -2.4519 -0.0022
2 46 0 -4.1190 -0.0006
2 46 2 1.4591 0.0024
2 46 4 -4.2948 0.0019
2 46 6 -0.5671 0.0060
2 46 8 -3.7831 0.0040
2 47 -5 0.1247 0.0045
2 47 -3 1.2299 -0.0047
2 47 -1 2.2712 -0.0031
2 47 1 -0.1058 0.0050
2 47 3 4.1747 -0.0006
2 47 5 -5.4760 -0.0100
3 1 -36 -0.6816 -0.0169
3 1 -34 -0.6964 -0.0129
3 1 -32 0.6203 -0.0233
3 1 -30 0.9291 -0.0390
3 1 -28 -2.3569 -0.0154
3 1 -26 -7.5678 0.0090
3 1 -24 -0.0241 -0.0085
3 1 -22 -3.4921 -0.0173
3 1 -20 -6.1378 -0.0433
3 1 -18 2.7859 -0.0249
3 1 -16 -2.9264 -0.0124
3 1 -14 23.1212 0.0168
3 1 -12 -28.0857 -0.1102
3 1 -10 64.2849 0.0342
3 1 -8 -32.3384 -0.0407
3 1 -4 -44.4210 -0.0996
3 1 -2 51.2255 0.0146
3 1 0 -95.5486 -0.0267
3 1 2 10.5361 0.0594
3 1 4 54.6046 0.1190
3 1 6 -92.3815 -0.2592
3 1 8 -42.4810 0.1193
3 1 10 -50.2654 -0.0634
3 1 12 -38.0379 0.0296
3 1 14 -3.8962 -0.1358
3 1 16 6.1876 -0.0571
3 1 18 -15.8945 -0.0390
3 1 20 -1.9629 -0.0458
3 1 22 0.0837 -0.0449
3 1 24 -3.5858 -0.0100
3 1 26 1.7428 0.0015
3 1 28 1.3888 -0.0353
3 1 30 3.7628 0.0243
3 1 32 3.5731 0.0185
3 1 34 3.0070 0.0081
3 2 -35 -2.2066 0.0136
3 2 -33 1.1919 0.0344
3 2 -31 -1.4827 0.0344
3 2 -29 2.4853 0.0313
3 2 -27 -4.3415 -0.0038
3 2 -25 -3.7656 -0.0090
3 2 -23 1.0736 0.0331
3 2 -21 2.6543 -0.0087
3 2 -19 -0.7597 0.0757
3 2 -17 8.1581 0.0262
3 2 -15 12.8456 0.0876
3 2 -13 10.5043 0.0575
3 2 -11 8.1418 0.0012
3 2 -9 -9.9959 0.0778
3 2 -7 48.5670 0.1238
3 2 -5 -72.0559 0.1846
3 2 -3 123.5838 0.1896
3 2 -1 -70.8713 -0.0735
3 2 1 56.2958 -0.1002
3 2 3 128.3097 0.2283
3 2 5 20.5498 0.0090
3 2 7 -14.3377 0.1430
3 2 9 -9.8308 0.2276
3 2 11 -15.7678 -0.0434
3 2 13 2.8459 0.0939
3 2 15 44.5782 -0.1629
3 2 17 -1.2777 0.0806
3 2 19 2.4722 0.0581
3 2 21 -0.5039 0.0613
3 2 23 2.4118 0.0211
3 2 25 -2.8527 -0.0077
3 2 27 -1.5709 -0.0124
3 2 29 1.1541 0.0041
3 2 31 2.3664 -0.0047
3 2 33 2.0683 -0.0192
3 2 35 1.4638 -0.0218
3 3 -36 1.4548 -0.0117
3 3 -34 1.0003 -0.0112
3 3 -32 2.3735 -0.0039
3 3 -30 0.7614 0.0164
3 3 -28 1.3739 -0.0194
3 3 -26 0.6882 -0.0122
3 3 -24 -5.4113 -0.0100
3 3 -22 1.9305 0.0040
3 3 -20 4.2152 0.0123
3 3 -18 5.9786 -0.0037
3 3 -16 10.8799 0.0006
3 3 -14 -1.1620 0.0061
3 3 -12 18.9285 -0.0330
3 3 -10 -45.5724 -0.1476
3 3 -8 27.8210 -0.2046
3 3 -6 -148.1725 0.0897
3 3 -4 20.5601 -0.0067
3 3 -2 -24.6756 -0.0195
3 3 0 -95.4332 -0.1316
3 3 2 37.3594 -0.0413
3 3 4 -21.2167 -0.2062
3 3 6 -163.4189 -0.0117
3 3 8 -20.4280 -0.1660
3 3 10 2.0728 0.0259
3 3 12 -33.3418 0.0070
3 3 14 3.4596 0.0456
3 3 16 7.9308 -0.0599
3 3 18 -24.2332 -0.0046
3 3 20 -3.0667 0.0206
3 3 22 0.1596 0.0241
3 3 24 -5.9652 -0.0042
3 3 26 -1.6575 0.0190
3 3 28 -1.9628 0.0164
3 3 30 1.0138 0.0118
3 3 32 1.7726 -0.0132
3 3 34 -1.4118 0.0049
3 4 -35 1.1745 -0.0034
3 4 -33 2.5482 -0.0008
3 4 -31 4.8779 0.0048
3 4 -29 -2.8857 -0.0052
3 4 -27 9.2244 0.0027
3 4 -25 0.9290 0.0027
3 4 -23 -2.5365 0.0113
3 4 -21 -5.6948 0.0412
3 4 -19 -1.4705 0.0004
3 4 -17 -3.2546 -0.0215
3 4 -15 -11.4157 -0.0174
3 4 -13 -1.1326 -0.0147
3 4 -11 -22.6451 0.0501
3 4 -9 10.4871 0.0344
3 4 -7 -99.1570 0.0790
3 4 -5 44.8565 0.0963
3 4 -3 54.8561 -0.0387
3 4 -1 140.0494 0.1130
3 4 1 0.2954 0.0332
3 4 3 240.5662 0.0056
3 4 5 -29.8422 -0.0354
3 4 7 -15.4146 -0.0547
3 4 9 153.2899 -0.0770
3 4 11 -3.6570 0.0829
3 4 13 3.2384 0.0743
3 4 15 56.2060 0.0559
3 4 17 -4.4383 0.0073
3 4 19 -7.8816 0.0255
3 4 21 12.0323 0.0094
3 4 23 1.9160 -0.0049
3 4 25 -5.2940 -0.0040
3 4 27 -2.3247 -0.0061
3 4 29 -2.3466 -0.0159
3 4 31 -1.4651 -0.0028
3 4 33 -3.9611 0.0093
3 4 35 -2.4748 0.0030
3 5 -36 -3.8461 -0.0077
3 5 -34 0.3924 -0.0019
3 5 -32 -0.7647 -0.0045
3 5 -30 0.5926 -0.0097
3 5 -28 4.2274 0.0044
3 5 -26 0.9577 0.0136
3 5 -24 0.4089 0.0070
3 5 -22 -0.1011 0.0107
3 5 -20 1.9765 0.0140
3 5 -18 -8.0460 -0.0090
3 5 -16 -7.8665 -0.0297
3 5 -14 0.7688 -0.0237
3 5 -12 -23.8621 -0.0532
3 5 -10 10.8915 0.0601
3 5 -8 -9.8098 0.0672
3 5 -6 45.0811 -0.0773
3 5 -4 29.7594 -0.0394
3 5 -2 45.8311 0.0297
3 5 0 -140.2349 -0.0109
3 5 2 -23.1813 -0.0201
3 5 4 -8.5676 -0.0184
3 5 6 -189.7491 -0.1620
3 5 8 42.6968 0.0118
3 5 10 26.5573 -0.0468
3 5 12 -76.8155 0.0756
3 5 14 12.5618 0.0112
3 5 16 0.0200 0.0120
3 5 18 -18.2791 -0.0021
3 5 20 3.0018 -0.0175
3 5 22 4.3778 0.0160
3 5 24 -2.5259 0.0087
3 5 26 -1.7390 -0.0051
3 5 28 1.2049 -0.0260
3 5 30 -2.2846 0.0114
3 5 32 -0.1431 0.0194
3 5 34 -3.0519 0.0148
3 6 -35 -1.1366 0.0081
3 6 -33 0.0778 0.0052
3 6 -31 -4.0468 0.0031
3 6 -29 0.9550 -0.0086
3 6 -27 -0.9056 0.0132
3 6 -25 3.3079 0.0103
3 6 -23 3.4532 -0.0186
3 6 -21 6.9403 -0.0066
3 6 -19 -1.5550 0.0161
3 6 -17 -11.3103 0.0090
3 6 -15 5.1183 0.0448
3 6 -13 -10.2710 -0.0384
3 6 -11 11.3894 -0.0266
3 6 -9 -0.4302 0.0957
3 6 -7 99.5087 -0.0404
3 6 -5 1.0192 -0.1258
3 6 -3 124.8083 0.0184
3 6 -1 -125.0308 -0.0390
3 6 1 -26.2360 -0.0022
3 6 3 57.6850 0.0261
3 6 5 34.1785 -0.0825
3 6 7 23.0713 -0.0424
3 6 9 106.8007 -0.0108
3 6 11 8.2775 -0.0140
3 6 13 -13.6287 -0.0294
3 6 15 45.0824 0.0328
3 6 17 -0.3592 -0.0078
3 6 19 1.2574 -0.0043
3 6 21 9.1080 -0.0015
3 6 23 -1.5554 0.0139
3 6 25 -1.9541 0.0252
3 6 27 0.4573 -0.0090
3 6 29 2.8288 -0.0020
3 6 31 -1.1300 0.0047
3 6 33 1.6665 -0.0076
3 6 35 0.4303 -0.0043
3 7 -34 -0.8937 -0.0161
3 7 -32 -3.7307 -0.0083
3 7 -30 -1.2977 -0.0066
3 7 -28 -1.3148 -0.0019
3 7 -26 0.2973 -0.0055
3 7 -24 1.2148 -0.0002
3 7 -22 2.5852 -0.0190
3 7 -20 3.6947 -0.0009
3 7 -18 0.1145 -0.0169
3 7 -16 0.6755 -0.0120
3 7 -14 4.8228 0.0190
3 7 -12 -0.4867 -0.0344
3 7 -10 5.7344 -0.0149
3 7 -8 14.4281 0.0021
3 7 -6 8.8036 0.0355
3 7 -4 -37.4415 0.0082
3 7 -2 -59.0392 -0.0039
3 7 0 -170.2306 -0.0451
3 7 2 -27.2890 0.0087
3 7 4 -29.0671 0.0350
3 7 6 -24.4792 -0.0477
3 7 8 -5.2505 0.0337
3 7 10 4.4337 -0.0209
3 7 12 -57.4293 0.0025
3 7 14 -9.9159 0.0032
3 7 16 9.5341 -0.0012
3 7 18 -12.0339 0.0025
3 7 20 1.4234 0.0002
3 7 22 -0.6284 0.0011
3 7 24 -0.2365 -0.0103
3 7 26 1.4184 0.0083
3 7 28 1.7429 0.0069
3 7 30 -0.4611 0.0058
3 7 32 1.8204 -0.0026
3 7 34 3.9074 0.0051
3 8 -35 1.4604 0.0140
3 8 -33 0.6842 0.0015
3 8 -31 -2.2609 0.0092
3 8 -29 -0.9791 0.0013
3 8 -27 -0.9473 -0.0040
3 8 -25 -1.6994 0.0089
3 8 -23 -2.5395 0.0111
3 8 -21 -8.9503 -0.0084
3 8 -19 -7.1506 -0.0047
3 8 -17 -3.4255 -0.0003
3 8 -15 -0.3169 -0.0071
3 8 -13 3.4240 0.0506
3 8 -11 -7.1690 -0.0004
3 8 -9 15.2696 -0.0586
3 8 -7 -37.6394 0.0105
3 8 -5 -31.5887 0.0259
3 8 -3 -31.6976 -0.0962
3 8 -1 6.5226 0.0078
3 8 1 -1.0294 -0.0031
3 8 3 92.3783 -0.0155
3 8 5 9.6859 0.0169
3 8 7 24.5981 0.0087
3 8 9 41.0000 -0.0103
3 8 11 -17.5248 -0.0030
3 8 13 4.7421 0.0091
3 8 15 3.2311 -0.0236
3 8 17 1.4259 0.0156
3 8 19 -8.2069 0.0065
3 8 21 3.6523 0.0189
3 8 23 -3.1131 -0.0071
3 8 25 -3.1261 0.0040
3 8 27 1.1025 0.0142
3 8 29 0.9734 0.0060
3 8 31 2.3082 -0.0139
3 8 33 2.4384 -0.0086
3 8 35 -1.7152 0.0058
3 9 -34 -1.5257 -0.0110
3 9 -32 2.6969 -0.0064
3 9 -30 -2.2311 -0.0006
3 9 -28 -2.6057 -0.0096
3 9 -26 -0.4511 0.0026
3 9 -24 -5.6818 -0.0007
3 9 -22 -2.1197 0.0053
3 9 -20 -3.1401 -0.0141
3 9 -18 6.1835 -0.0099
3 9 -16 6.7416 0.0024
3 9 -14 9.5029 0.0179
3 9 -12 7.5291 0.0652
3 9 -10 0.2122 0.0130
3 9 -8 -7.8746 -0.0303
3 9 -6 -68.3850 0.0739
3 9 -4 -17.0563 -0.0266
3 9 -2 6.9605 0.0149
3 9 0 28.3631 0.0648
3 9 2 14.1065 0.0213
3 9 4 14.2333 0.0448
3 9 6 -52.5128 0.1218
3 9 8 -10.4427 -0.0207
3 9 10 -11.2105 0.0277
3 9 12 -33.5969 -0.0142
3 9 14 -5.0010 -0.0350
3 9 16 -8.7667 -0.0194
3 9 18 -13.6952 0.0137
3 9 20 -3.2164 0.0017
3 9 22 -1.1870 -0.0138
3 9 24 0.3928 -0.0187
3 9 26 2.3931 0.0036
3 9 28 1.3453 0.0000
3 9 30 0.7886 0.0013
3 9 32 0.1971 -0.0048
3 9 34 1.7140 -0.0013
3 10 -35 -0.4067 0.0040
3 10 -33 -2.4044 0.0133
3 10 -31 1.6912 0.0025
3 10 -29 -1.0878 -0.0033
3 10 -27 1.6505 0.0014
3 10 -25 1.5461 -0.0016
3 10 -23 -0.9350 0.0068
3 10 -21 5.5322 -0.0199
3 10 -19 4.4127 -0.0033
3 10 -17 -2.9722 -0.0000
3 10 -15 -0.2653 -0.0096
3 10 -13 0.6576 -0.0036
3 10 -11 8.1937 0.0484
3 10 -9 -13.2690 0.0384
3 10 -7 0.9621 0.0505
3 10 -5 11.7529 -0.0036
3 10 -3 19.8068 0.0269
3 10 -1 52.0305 0.0255
3 10 1 -4.8062 -0.0326
3 10 3 4.7150 0.0025
3 10 5 -30.8035 0.0371
3 10 7 -25.1081 0.0500
3 10 9 7.8989 0.0149
3 10 11 11.5742 -0.0200
3 10 13 2.2618 -0.0160
3 10 15 3.3022 -0.0377
3 10 17 0.3590 0.0245
3 10 19 -3.3482 -0.0100
3 10 21 4.0614 -0.0176
3 10 23 -1.5316 -0.0162
3 10 25 1.1085 -0.0081
3 10 27 0.3962 -0.0002
3 10 29 -0.5504 -0.0054
3 10 31 -0.5690 0.0070
3 10 33 0.2436 0.0012
3 10 35 3.4984 -0.0014
3 11 -34 0.9225 -0.0145
3 11 -32 1.4905 -0.0033
3 11 -30 -0.1878 -0.0031
3 11 -28 2.5952 -0.0042
3 11 -26 -0.5512 -0.0084
3 11 -24 1.0040 -0.0002
3 11 -22 4.5386 -0.0011
3 11 -20 8.0879 -0.0036
3 11 -18 5.1530 0.0065
3 11 -16 -5.5793 0.0016
3 11 -14 -4.3804 0.0034
3 11 -12 12.8570 -0.0239
3 11 -10 -15.5383 -0.0081
3 11 -8 1.4700 0.0318
3 11 -6 10.2993 -0.0272
3 11 -4 18.3658 0.0182
3 11 -2 48.3677 0.0287
3 11 0 -9.1889 0.0161
3 11 2 17.1424 0.0329
3 11 4 -1.8245 0.0143
3 11 6 11.9086 0.0276
3 11 8 -2.7373 0.0240
3 11 10 5.1256 0.0145
3 11 12 18.9909 -0.0106
3 11 14 3.8732 -0.0104
3 11 16 4.7972 -0.0134
3 11 18 -5.3382 -0.0363
3 11 20 1.8006 -0.0245
3 11 22 4.5755 -0.0175
3 11 24 4.7546 -0.0039
3 11 26 2.2394 -0.0039
3 11 28 0.6678 -0.0037
3 11 30 3.9609 -0.0010
3 11 32 -0.6133 0.0011
3 11 34 -2.0967 0.0000
3 12 -35 -0.9605 0.0106
3 12 -33 -1.1933 0.0008
3 12 -31 -1.7723 0.0139
3 12 -29 2.7052 0.0023
3 12 -27 3.4971 -0.0077
3 12 -25 1.2870 -0.0091
3 12 -23 0.0140 -0.0073
3 12 -21 0.5516 0.0063
3 12 -19 5.4233 0.0162
3 12 -17 -9.1228 0.0065
3 12 -15 -12.1320 0.0132
3 12 -13 1.4295 -0.0115
3 12 -11 -9.3478 -0.0254
3 12 -9 -15.0386 -0.0174
3 12 -7 15.1447 -0.0025
3 12 -5 9.4185 0.0218
3 12 -3 49.0650 -0.0353
3 12 -1 13.7803 0.0159
3 12 1 14.2730 0.0024
3 12 3 28.2523 0.0149
3 12 5 26.0369 0.0119
3 12 7 10.4086 0.0242
3 12 9 -10.1379 0.0324
3 12 11 8.5835 0.0153
3 12 13 7.2061 0.0050
3 12 15 15.2009 -0.0111
3 12 17 7.2191 -0.0123
3 12 19 6.5402 -0.0071
3 12 21 2.3486 0.0247
3 12 23 1.5285 0.0012
3 12 25 2.1794 0.0048
3 12 27 -6.9049 0.0037
3 12 29 -0.8639 -0.0054
3 12 31 0.4365 -0.0016
3 12 33 -2.6401 0.0031
3 13 -34 -1.2997 -0.0004
3 13 -32 2.3132 -0.0105
3 13 -30 1.3636 0.0040
3 13 -28 -4.8868 0.0001
3 13 -26 2.2525 -0.0065
3 13 -24 -0.6175 -0.0005
3 13 -22 -3.9950 -0.0023
3 13 -20 4.4820 -0.0093
3 13 -18 10.0988 0.0100
3 13 -16 1.4011 -0.0096
3 13 -14 7.5828 0.0059
3 13 -12 6.6688 0.0214
3 13 -10 2.1426 -0.0440
3 13 -8 7.2551 -0.0499
3 13 -6 15.1109 0.0172
3 13 -4 -0.0810 -0.0339
3 13 -2 0.8112 -0.0226
3 13 0 8.9361 0.0412
3 13 2 -20.4976 -0.0230
3 13 4 34.1070 -0.0146
3 13 6 -8.9170 -0.0353
3 13 8 1.0000 -0.0123
3 13 10 -20.8521 -0.0130
3 13 12 -12.4990 0.0222
3 13 14 6.6343 -0.0034
3 13 16 -5.3522 -0.0098
3 13 18 -7.6851 -0.0112
3 13 20 -0.2936 0.0000
3 13 22 -0.4580 0.0075
3 13 24 5.4635 -0.0011
3 13 26 -0.3950 -0.0037
3 13 28 0.4036 -0.0034
3 13 30 5.4953 -0.0026
3 13 32 -2.9130 0.0033
3 13 34 -2.5750 -0.0014
3 14 -33 -3.4778 0.0002
3 14 -31 2.6735 0.0003
3 14 -29 -5.7956 0.0003
3 14 -27 -1.8259 0.0091
3 14 -25 0.4230 0.0003
3 14 -23 -0.9362 -0.0020
3 14 -21 -3.7031 -0.0015
3 14 -19 -0.9636 0.0022
3 14 -17 1.2978 0.0029
3 14 -15 -9.6641 -0.0223
3 14 -13 4.8011 -0.0085
3 14 -11 -10.6913 0.0165
3 14 -9 1.9149 -0.0442
3 14 -7 13.4013 -0.0132
3 14 -5 -8.9178 -0.0385
3 14 -3 -1.0553 -0.0351
3 14 -1 -9.8733 0.0216
3 14 1 -27.5537 0.0503
3 14 3 -13.3476 -0.0123
3 14 5 -19.1581 0.0121
3 14 7 -13.6489 -0.0179
3 14 9 0.8155 -0.0287
3 14 11 -22.6001 0.0280
3 14 13 -6.5586 0.0119
3 14 15 2.4577 0.0500
3 14 17 -6.6923 0.0058
3 14 19 1.5335 0.0188
3 14 21 -0.6896 -0.0051
3 14 23 -1.6331 0.0089
3 14 25 0.6870 0.0034
3 14 27 -6.9484 -0.0044
3 14 29 -1.8446 0.0047
3 14 31 1.0157 -0.0022
3 14 33 0.2330 0.0119
3 15 -34 -0.5424 -0.0019
3 15 -32 1.5782 0.0028
3 15 -30 3.5783 -0.0046
3 15 -28 -3.0781 0.0028
3 15 -26 1.0817 0.0049
3 15 -24 1.8269 0.0040
3 15 -22 3.0230 0.0154
3 15 -20 -3.5847 0.0064
3 15 -18 -1.1212 0.0213
3 15 -16 -4.8084 0.0075
3 15 -14 -1.0460 -0.0255
3 15 -12 5.8392 -0.0119
3 15 -10 -6.9983 0.0334
3 15 -8 -0.1423 0.0296
3 15 -6 -3.2669 0.0243
3 15 -4 -36.5092 -0.0013
3 15 -2 -16.1055 0.0137
3 15 0 -67.0517 0.0157
3 15 2 -16.0378 -0.0239
3 15 4 -28.1277 -0.0281
3 15 6 -5.8398 -0.0538
3 15 8 4.2685 -0.0299
3 15 10 6.2568 -0.0194
3 15 12 1.2175 0.0131
3 15 14 -0.5503 0.0250
3 15 16 -1.9494 0.0209
3 15 18 -1.1317 0.0080
3 15 20 5.5334 -0.0111
3 15 22 0.3339 -0.0028
3 15 24 -2.5328 0.0008
3 15 26 -0.8599 0.0053
3 15 28 -0.4455 -0.0001
3 15 30 0.7163 0.0004
3 15 32 -0.0067 -0.0011
3 15 34 -1.3095 -0.0004
3 16 -33 3.2555 0.0027
3 16 -31 1.6074 -0.0044
3 16 -29 1.0089 0.0031
3 16 -27 -3.4359 -0.0004
3 16 -25 -0.3294 -0.0065
3 16 -23 2.6266 0.0036
3 16 -21 -4.1549 -0.0119
3 16 -19 -3.6041 -0.0045
3 16 -17 -9.0820 -0.0015
3 16 -15 -3.4356 -0.0143
3 16 -13 3.1810 -0.0170
3 16 -11 11.9945 -0.0319
3 16 -9 -18.5923 -0.0007
3 16 -7 -9.4843 -0.0067
3 16 -5 -4.3277 -0.0081
3 16 -3 -20.9408 -0.0051
3 16 -1 2.4933 -0.0167
3 16 1 -10.6831 -0.0192
3 16 3 15.8096 -0.0308
3 16 5 9.3583 -0.0457
3 16 7 12.0373 -0.0434
3 16 9 4.3680 0.0003
3 16 11 10.6779 -0.0104
3 16 13 -0.3012 0.0181
3 16 15 -7.0565 -0.0103
3 16 17 0.7145 0.0102
3 16 19 -4.3904 -0.0073
3 16 21 -1.0470 -0.0020
3 16 23 -5.4840 -0.0087
3 16 25 -5.5923 0.0101
3 16 27 -4.8242 0.0056
3 16 29 -0.8849 0.0064
3 16 31 2.1660 -0.0108
3 16 33 -0.1604 -0.0027
3 17 -32 -0.7105 -0.0077
3 17 -30 3.3590 0.0046
3 17 -28 1.2214 -0.0040
3 17 -26 0.2977 0.0081
3 17 -24 4.4624 0.0083
3 17 -22 -1.9559 0.0072
3 17 -20 7.6297 -0.0035
3 17 -18 -2.9109 -0.0103
3 17 -16 2.1274 -0.0039
3 17 -14 8.6007 0.0101
3 17 -12 13.4180 0.0075
3 17 -10 3.0716 0.0009
3 17 -8 -11.3103 -0.0099
3 17 -6 10.7908 0.0301
3 17 -4 16.6233 -0.0041
3 17 -2 -9.9475 -0.0086
3 17 0 17.3632 -0.0267
3 17 2 1.3111 -0.0090
3 17 4 38.0429 -0.0144
3 17 6 18.5904 0.0168
3 17 8 -1.8920 -0.0164
3 17 10 1.7155 0.0112
3 17 12 9.2222 -0.0095
3 17 14 -5.0369 0.0063
3 17 16 2.4462 -0.0002
3 17 18 6.4857 0.0193
3 17 20 -8.2524 0.0145
3 17 22 1.4390 0.0107
3 17 24 2.8637 -0.0033
3 17 26 1.7024 0.0090
3 17 28 2.7571 0.0065
3 17 30 -1.1782 -0.0013
3 17 32 0.2508 -0.0070
3 18 -33 -4.0898 0.0024
3 18 -31 -2.1787 -0.0037
3 18 -29 -4.2958 0.0031
3 18 -27 -2.7660 0.0044
3 18 -25 1.7995 0.0050
3 18 -23 -6.4873 0.0112
3 18 -21 0.1713 0.0027
3 18 -19 -0.7584 -0.0082
3 18 -17 0.7103 -0.0155
3 18 -15 0.6643 -0.0287
3 18 -13 10.1424 0.0144
3 18 -11 -5.9831 0.0128
3 18 -9 -0.1186 -0.0155
3 18 -7 2.2814 -0.0142
3 18 -5 20.7497 -0.0077
3 18 -3 12.1441 -0.0604
3 18 -1 -2.4150 -0.0271
3 18 1 11.9396 -0.0403
3 18 3 -9.9132 -0.0077
3 18 5 7.3678 0.0250
3 18 7 -7.2899 0.0104
3 18 9 -14.8679 -0.0229
3 18 11 12.0006 -0.0125
3 18 13 -3.0907 -0.0256
3 18 15 1.3354 -0.0127
3 18 17 1.0679 0.0081
3 18 19 -2.6825 0.0048
3 18 21 -6.7872 0.0151
3 18 23 4.4613 0.0062
3 18 25 5.5990 -0.0034
3 18 27 1.5750 -0.0009
3 18 29 2.7338 -0.0001
3 18 31 -3.3535 0.0035
3 18 33 1.1466 -0.0049
3 19 -32 -0.8732 -0.0033
3 19 -30 -2.6176 -0.0034
3 19 -28 0.4419 -0.0077
3 19 -26 0.0167 0.0007
3 19 -24 3.6695 -0.0042
3 19 -22 -1.9530 0.0065
3 19 -20 0.5487 0.0051
3 19 -18 3.7135 0.0180
3 19 -16 -3.9480 0.0024
3 19 -14 2.8415 0.0003
3 19 -12 -0.2329 0.0100
3 19 -10 -6.6970 0.0204
3 19 -8 1.6883 0.0296
3 19 -6 11.5858 -0.0021
3 19 -4 3.9981 -0.0010
3 19 -2 -2.8732 -0.0057
3 19 0 -0.9579 0.0128
3 19 2 13.0387 0.0045
3 19 4 -9.5251 0.0269
3 19 6 7.3359 0.0366
3 19 8 -4.8611 0.0140
3 19 10 -0.3584 0.0073
3 19 12 6.4660 -0.0000
3 19 14 3.5480 -0.0071
3 19 16 8.3274 0.0115
3 19 18 2.7589 -0.0015
3 19 20 2.3007 0.0070
3 19 22 1.9412 0.0085
3 19 24 3.0140 0.0107
3 19 26 3.7953 -0.0038
3 19 28 -4.5315 0.0021
3 19 30 4.0842 0.0075
3 19 32 -0.6803 0.0008
3 20 -33 0.0664 0.0022
3 20 -31 0.9396 0.0141
3 20 -29 -1.1396 -0.0004
3 20 -27 -3.3445 0.0072
3 20 -25 3.3936 -0.0079
3 20 -23 3.9220 -0.0156
3 20 -21 -7.1675 -0.0022
3 20 -19 2.2527 0.0013
3 20 -17 -7.4863 0.0088
3 20 -15 0.0385 0.0217
3 20 -13 -6.0934 -0.0203
3 20 -11 2.1407 -0.0015
3 20 -9 -11.6043 0.0250
3 20 -7 -1.5855 0.0039
3 20 -5 -8.0715 0.0021
3 20 -3 -9.4163 0.0190
3 20 -1 -0.3393 0.0018
3 20 1 3.5071 -0.0014
3 20 3 -11.6513 0.0077
3 20 5 -12.8957 0.0069
3 20 7 -4.4307 0.0207
3 20 9 -2.8759 0.0221
3 20 11 -6.4531 -0.0125
3 20 13 0.4322 -0.0240
3 20 15 -6.7037 -0.0160
3 20 17 0.2727 -0.0111
3 20 19 4.1233 -0.0052
3 20 21 0.3327 -0.0102
3 20 23 -1.8566 -0.0016
3 20 25 -3.6910 -0.0047
3 20 27 0.9733 -0.0060
3 20 29 -1.4931 0.0006
3 20 31 1.7362 0.0034
3 21 -32 1.6889 0.0008
3 21 -30 2.1133 -0.0024
3 21 -28 -1.1642 0.0031
3 21 -26 0.0005 0.0110
3 21 -24 3.5383 -0.0012
3 21 -22 -0.7948 -0.0009
3 21 -20 3.2206 -0.0085
3 21 -18 0.0846 -0.0059
3 21 -16 -1.5942 0.0183
3 21 -14 1.0607 0.0175
3 21 -12 0.0434 0.0036
3 21 -10 2.8984 0.0040
3 21 -8 -3.9906 0.0042
3 21 -6 0.8087 -0.0053
3 21 -4 -4.9488 0.0316
3 21 -2 10.7458 0.0233
3 21 0 24.9530 0.0137
3 21 2 0.6730 0.0178
3 21 4 2.3564 0.0159
3 21 6 9.4487 -0.0102
3 21 8 1.8683 0.0288
3 21 10 0.6471 0.0136
3 21 12 3.4730 0.0045
3 21 14 -0.1475 -0.0070
3 21 16 1.2764 -0.0044
3 21 18 4.3138 -0.0000
3 21 20 2.6185 -0.0065
3 21 22 -0.7099 -0.0086
3 21 24 -0.9945 -0.0028
3 21 26 -2.6353 -0.0044
3 21 28 -2.4591 -0.0035
3 21 30 1.5794 0.0009
3 21 32 2.6936 0.0053
3 22 -31 2.3820 0.0053
3 22 -29 0.0415 -0.0001
3 22 -27 -3.7401 -0.0018
3 22 -25 1.1695 -0.0020
3 22 -23 -0.7787 -0.0074
3 22 -21 1.1424 -0.0005
3 22 -19 -2.4334 -0.0001
3 22 -17 -1.2504 -0.0025
3 22 -15 -0.7572 0.0063
3 22 -13 4.2356 0.0260
3 22 -11 -5.5120 0.0131
3 22 -9 -0.4009 0.0071
3 22 -7 -2.0274 -0.0033
3 22 -5 -3.8586 0.0127
3 22 -3 -4.9029 0.0266
3 22 -1 6.0020 0.0069
3 22 1 -6.6147 0.0240
3 22 3 -11.9948 0.0232
3 22 5 3.2145 0.0095
3 22 7 1.3438 -0.0100
3 22 9 -10.1054 -0.0067
3 22 11 -0.6894 -0.0026
3 22 13 -5.8036 -0.0051
3 22 15 -4.2581 0.0028
3 22 17 2.5921 -0.0105
3 22 19 -0.3948 -0.0047
3 22 21 0.4240 -0.0100
3 22 23 -0.2177 -0.0080
3 22 25 2.3626 -0.0124
3 22 27 -1.6105 -0.0045
3 22 29 0.8044 0.0036
3 22 31 -3.0820 -0.0022
3 23 -32 3.6718 0.0010
3 23 -30 3.0848 -0.0036
3 23 -28 -0.9951 -0.0023
3 23 -26 -2.4303 -0.0057
3 23 -24 0.4812 -0.0051
3 23 -22 -0.8831 -0.0048
3 23 -20 3.0041 -0.0020
3 23 -18 1.3529 -0.0030
3 23 -16 -1.2356 -0.0259
3 23 -14 0.1913 -0.0094
3 23 -12 1.1160 -0.0058
3 23 -10 -6.6010 0.0061
3 23 -8 11.5629 -0.0069
3 23 -6 -1.8668 -0.0010
3 23 -4 3.2584 0.0024
3 23 -2 -5.1756 0.0023
3 23 0 -8.6338 -0.0014
3 23 2 -2.5405 -0.0091
3 23 4 -2.8660 -0.0074
3 23 6 -2.6723 -0.0145
3 23 8 -10.3045 -0.0113
3 23 10 1.1419 0.0004
3 23 12 -3.0121 0.0184
3 23 14 1.2053 0.0126
3 23 16 -0.2851 0.0034
3 23 18 -0.3321 -0.0072
3 23 20 -2.8525 -0.0128
3 23 22 2.3271 0.0020
3 23 24 1.1298 -0.0033
3 23 26 0.9122 0.0043
3 23 28 0.2979 0.0060
3 23 30 0.2642 0.0028
3 24 -31 2.0516 0.0032
3 24 -29 1.9327 0.0054
3 24 -27 -1.4313 0.0014
3 24 -25 -0.9728 -0.0079
3 24 -23 3.0961 -0.0012
3 24 -21 0.8405 0.0039
3 24 -19 1.9552 0.0099
3 24 -17 -6.2362 0.0132
3 24 -15 3.5643 0.0013
3 24 -13 2.8906 -0.0053
3 24 -11 2.2606 -0.0079
3 24 -9 -3.1879 0.0072
3 24 -7 8.0405 -0.0075
3 24 -5 -3.9523 -0.0086
3 24 -3 3.4972 0.0274
3 24 -1 -5.9772 0.0139
3 24 1 1.9735 0.0156
3 24 3 16.7259 0.0020
3 24 5 7.2058 0.0092
3 24 7 1.6789 0.0043
3 24 9 9.6304 0.0018
3 24 11 -0.4786 0.0193
3 24 13 -1.6588 0.0169
3 24 15 0.9500 0.0052
3 24 17 -3.2261 0.0026
3 24 19 -0.1669 -0.0037
3 24 21 -0.9997 -0.0001
3 24 23 -3.9432 0.0029
3 24 25 -0.6343 -0.0008
3 24 27 0.7611 0.0053
3 24 29 -3.9295 -0.0017
3 24 31 1.7888 -0.0117
3 25 -30 0.0860 -0.0020
3 25 -28 0.3898 -0.0078
3 25 -26 -1.4457 -0.0016
3 25 -24 -0.7446 -0.0053
3 25 -22 -1.9700 -0.0035
3 25 -20 -3.2707 0.0065
3 25 -18 -1.1403 0.0012
3 25 -16 0.8254 0.0083
3 25 -14 2.6989 0.0009
3 25 -12 0.9390 -0.0201
3 25 -10 4.2026 0.0092
3 25 -8 0.6900 0.0007
3 25 -6 7.7371 -0.0192
3 25 -4 -2.8880 0.0052
3 25 -2 9.3380 0.0096
3 25 0 -3.7008 -0.0150
3 25 2 0.1757 0.0102
3 25 4 -5.4404 -0.0146
3 25 6 -6.8442 0.0054
3 25 8 3.4037 -0.0125
3 25 10 -3.6655 0.0007
3 25 12 -3.9693 -0.0172
3 25 14 -2.8109 -0.0034
3 25 16 -1.6097 -0.0043
3 25 18 -4.6065 0.0032
3 25 20 -0.7615 0.0036
3 25 22 -4.7921 -0.0061
3 25 24 0.4822 0.0033
3 25 26 4.1160 -0.0059
3 25 28 1.6034 -0.0008
3 25 30 -4.5632 -0.0142
3 26 -29 -2.9631 -0.0051
3 26 -27 5.5818 -0.0031
3 26 -25 0.4076 0.0001
3 26 -23 3.8470 -0.0015
3 26 -21 -2.6129 0.0043
3 26 -19 -0.9043 -0.0079
3 26 -17 1.8910 -0.0100
3 26 -15 4.8012 -0.0031
3 26 -13 4.0316 -0.0013
3 26 -11 3.1160 -0.0052
3 26 -9 4.3860 0.0097
3 26 -7 -3.0824 -0.0128
3 26 -5 0.9498 0.0050
3 26 -3 3.1871 -0.0056
3 26 -1 8.5279 -0.0089
3 26 1 -0.9223 -0.0080
3 26 3 2.5290 0.0121
3 26 5 3.2470 -0.0049
3 26 7 11.0252 -0.0022
3 26 9 3.6900 0.0034
3 26 11 0.0785 -0.0132
3 26 13 2.4060 0.0069
3 26 15 3.9758 -0.0027
3 26 17 3.7597 0.0101
3 26 19 0.3797 0.0046
3 26 21 0.7107 0.0029
3 26 23 1.0977 0.0004
3 26 25 -1.0600 -0.0071
3 26 27 2.2010 -0.0085
3 26 29 -2.3066 0.0033
3 27 -30 -5.0362 -0.0121
3 27 -28 0.0592 0.0089
3 27 -26 1.5733 0.0009
3 27 -24 -1.0555 0.0028
3 27 -22 0.3491 0.0050
3 27 -20 -1.8349 0.0038
3 27 -18 -2.6836 -0.0024
3 27 -16 0.2870 -0.0164
3 27 -14 0.3010 -0.0021
3 27 -12 -6.2941 0.0005
3 27 -10 -5.2047 -0.0090
3 27 -8 2.6497 -0.0060
3 27 -6 -13.0349 -0.0186
3 27 -4 -5.1425 -0.0057
3 27 -2 -2.8942 -0.0267
3 27 0 -5.4587 -0.0099
3 27 2 -6.4552 -0.0047
3 27 4 0.6478 0.0009
3 27 6 -1.0656 -0.0050
3 27 8 -0.0049 -0.0031
3 27 10 0.1811 -0.0139
3 27 12 -5.0582 -0.0066
3 27 14 5.5565 -0.0007
3 27 16 2.2016 0.0015
3 27 18 -0.2477 -0.0034
3 27 20 -0.4316 -0.0003
3 27 22 1.6256 0.0061
3 27 24 1.7012 -0.0003
3 27 26 -0.5821 -0.0053
3 27 28 1.5336 0.0104
3 28 -29 1.3114 0.0106
3 28 -27 -3.8206 -0.0021
3 28 -25 3.4583 0.0089
3 28 -23 2.5576 0.0034
3 28 -21 2.6629 0.0058
3 28 -19 2.1005 0.0099
3 28 -17 -2.3325 -0.0106
3 28 -15 4.8778 -0.0070
3 28 -13 2.5991 -0.0068
3 28 -11 -4.1383 -0.0008
3 28 -9 3.2963 -0.0023
3 28 -7 -1.5063 0.0018
3 28 -5 -2.7356 -0.0033
3 28 -3 6.0384 -0.0049
3 28 -1 -0.5282 -0.0183
3 28 1 0.4480 -0.0179
3 28 3 10.5021 -0.0190
3 28 5 3.4702 -0.0115
3 28 7 -0.6642 0.0022
3 28 9 10.0471 -0.0120
3 28 11 2.9536 -0.0038
3 28 13 4.3698 -0.0042
3 28 15 5.7607 0.0036
3 28 17 -0.9960 -0.0049
3 28 19 -0.7917 0.0032
3 28 21 3.7492 0.0090
3 28 23 -0.8461 0.0081
3 28 25 -2.1190 -0.0006
3 28 27 -1.7037 0.0007
3 28 29 -0.4137 0.0024
3 29 -28 -1.3524 0.0007
3 29 -26 -6.5876 0.0081
3 29 -24 -0.0273 0.0015
3 29 -22 -2.5741 0.0012
3 29 -20 0.7140 -0.0033
3 29 -18 -1.6917 0.0055
3 29 -16 -2.5098 -0.0002
3 29 -14 2.8268 -0.0124
3 29 -12 -6.5501 -0.0118
3 29 -10 2.0857 -0.0112
3 29 -8 -6.5053 0.0006
3 29 -6 -3.0043 -0.0207
3 29 -4 1.5104 -0.0054
3 29 -2 -1.6336 -0.0080
3 29 0 -7.0658 -0.0078
3 29 2 2.4432 -0.0120
3 29 4 0.8992 -0.0079
3 29 6 -14.5412 -0.0015
3 29 8 -0.4539 0.0139
3 29 10 1.2749 0.0039
3 29 12 -4.5731 0.0133
3 29 14 -1.2981 0.0015
3 29 16 1.3571 0.0010
3 29 18 -4.7783 0.0023
3 29 20 0.6874 0.0108
3 29 22 -1.7730 0.0034
3 29 24 -0.5962 0.0120
3 29 26 3.0405 0.0035
3 29 28 -0.2224 0.0066
3 30 -27 4.4976 0.0020
3 30 -25 1.3764 -0.0014
3 30 -23 2.8203 0.0026
3 30 -21 0.3210 0.0003
3 30 -19 -0.0155 0.0024
3 30 -17 -0.1997 0.0092
3 30 -15 1.6273 0.0056
3 30 -13 -3.1604 0.0038
3 30 -11 -3.5311 0.0003
3 30 -9 4.4091 0.0069
3 30 -7 -4.3002 -0.0068
3 30 -5 2.3286 -0.0116
3 30 -3 7.0723 0.0037
3 30 -1 -6.0523 -0.0119
3 30 1 0.6031 0.0131
3 30 3 -3.1336 -0.0010
3 30 5 -6.9081 0.0051
3 30 7 -6.6722 -0.0041
3 30 9 -6.5084 0.0049
3 30 11 -6.7041 -0.0031
3 30 13 -9.0776 -0.0038
3 30 15 7.3607 -0.0023
3 30 17 0.8358 -0.0002
3 30 19 0.8535 0.0071
3 30 21 -1.3865 0.0033
3 30 23 1.6277 0.0004
3 30 25 3.6314 0.0086
3 30 27 1.5022 -0.0092
3 31 -26 2.8733 0.0025
3 31 -24 -1.8552 0.0095
3 31 -22 -0.7219 0.0011
3 31 -20 -4.7223 -0.0013
3 31 -18 -2.1245 -0.0058
3 31 -16 -3.2583 -0.0050
3 31 -14 -0.2557 0.0063
3 31 -12 -2.6371 0.0083
3 31 -10 5.1121 0.0060
3 31 -8 2.0295 -0.0050
3 31 -6 -4.7967 0.0106
3 31 -4 2.9400 -0.0024
3 31 -2 1.3399 0.0019
3 31 0 -0.4383 0.0049
3 31 2 -0.6601 0.0064
3 31 4 -6.3143 0.0089
3 31 6 -1.5454 0.0040
3 31 8 -2.7303 0.0047
3 31 10 -8.0539 0.0029
3 31 12 -2.0095 -0.0020
3 31 14 0.1034 0.0049
3 31 16 6.3586 -0.0052
3 31 18 0.7005 0.0059
3 31 20 -4.0419 -0.0055
3 31 22 -0.0060 0.0009
3 31 24 -0.8054 -0.0049
3 31 26 0.7787 0.0009
3 32 -27 -0.3871 -0.0122
3 32 -25 -0.8743 -0.0048
3 32 -23 2.6985 -0.0010
3 32 -21 -1.9470 0.0016
3 32 -19 0.0974 0.0053
3 32 -17 -1.1387 0.0019
3 32 -15 -0.6909 -0.0047
3 32 -13 1.6602 0.0202
3 32 -11 4.9790 0.0031
3 32 -9 3.3218 -0.0036
3 32 -7 -0.4370 0.0084
3 32 -5 0.5500 0.0131
3 32 -3 0.6151 0.0064
3 32 -1 5.1933 0.0112
3 32 1 -2.2143 0.0033
3 32 3 3.4814 -0.0017
3 32 5 1.9308 0.0005
3 32 7 4.2040 -0.0008
3 32 9 4.8790 -0.0104
3 32 11 -4.8937 -0.0036
3 32 13 -0.0504 0.0072
3 32 15 -2.0374 0.0100
3 32 17 -1.4401 -0.0050
3 32 19 -5.4931 -0.0060
3 32 21 -1.5034 -0.0039
3 32 23 -3.7870 0.0029
3 32 25 -4.1050 -0.0097
3 33 -26 -5.1690 -0.0037
3 33 -24 0.6362 -0.0025
3 33 -22 1.0862 -0.0098
3 33 -20 1.3252 -0.0008
3 33 -18 -1.7400 0.0033
3 33 -16 -2.6363 -0.0032
3 33 -14 2.1665 0.0013
3 33 -12 4.5460 0.0059
3 33 -10 -0.0265 -0.0001
3 33 -8 -2.9714 0.0058
3 33 -6 -1.4884 0.0098
3 33 -4 -0.5592 0.0063
3 33 -2 3.6619 0.0074
3 33 0 -2.3924 0.0022
3 33 2 4.3037 -0.0042
3 33 4 3.3891 -0.0106
3 33 6 -0.6295 0.0065
3 33 8 7.9749 -0.0028
3 33 10 7.2116 -0.0034
3 33 12 -0.3201 -0.0033
3 33 14 2.9841 0.0007
3 33 16 -1.6005 -0.0022
3 33 18 -2.3577 -0.0105
3 33 20 1.0043 0.0029
3 33 22 2.7187 -0.0019
3 33 24 -5.1234 -0.0025
3 34 -25 -1.0303 -0.0005
3 34 -23 0.3362 -0.0039
3 34 -21 6.4319 -0.0078
3 34 -19 4.8614 -0.0037
3 34 -17 0.8389 0.0082
3 34 -15 3.6295 0.0056
3 34 -13 2.8741 0.0037
3 34 -11 -0.5621 0.0069
3 34 -9 -3.1850 0.0093
3 34 -7 0.0561 0.0107
3 34 -5 -1.2223 0.0111
3 34 -3 0.7762 0.0042
3 34 -1 -7.9210 0.0155
3 34 1 -3.9241 0.0025
3 34 3 6.9662 0.0023
3 34 5 -0.9816 -0.0011
3 34 7 0.0030 0.0073
3 34 9 4.1202 0.0146
3 34 11 0.2952 0.0024
3 34 13 2.1383 0.0053
3 34 15 0.7108 0.0018
3 34 17 1.9976 0.0111
3 34 19 -3.3416 0.0057
3 34 21 -0.0006 0.0020
3 34 23 3.4117 -0.0076
3 34 25 -4.0590 0.0006
3 35 -24 -0.2271 0.0001
3 35 -22 -0.6957 -0.0000
3 35 -20 -2.2185 -0.0104
3 35 -18 -1.5942 -0.0042
3 35 -16 -0.9460 0.0059
3 35 -14 3.9340 0.0017
3 35 -12 -1.3523 0.0116
3 35 -10 -1.4016 0.0014
3 35 -8 0.7516 0.0091
3 35 -6 -0.0475 0.0023
3 35 -4 3.0754 0.0040
3 35 -2 -1.1911 -0.0019
3 35 0 0.1376 0.0074
3 35 2 0.1134 0.0071
3 35 4 7.8375 0.0061
3 35 6 -0.8909 0.0026
3 35 8 -2.8037 0.0053
3 35 10 1.6763 0.0003
3 35 12 0.1468 -0.0191
3 35 14 -0.5095 -0.0126
3 35 16 1.1713 0.0008
3 35 18 1.7019 0.0013
3 35 20 -2.3935 -0.0022
3 35 22 8.6079 -0.0072
3 35 24 9.4566 -0.0006
3 36 -23 -0.4684 0.0007
3 36 -21 -0.3307 0.0025
3 36 -19 -3.0280 0.0005
3 36 -17 2.4117 -0.0069
3 36 -15 -1.0619 -0.0081
3 36 -13 0.2519 -0.0019
3 36 -11 -3.8314 -0.0019
3 36 -9 1.4867 -0.0110
3 36 -7 0.9803 0.0064
3 36 -5 1.9406 0.0111
3 36 -3 0.9369 -0.0024
3 36 -1 0.7525 0.0044
3 36 1 1.9509 0.0007
3 36 3 -2.3942 0.0080
3 36 5 2.4470 0.0082
3 36 7 -0.8531 0.0058
3 36 9 -1.1722 0.0071
3 36 11 7.1995 0.0042
3 36 13 -0.2690 -0.0006
3 36 15 1.8050 0.0056
3 36 17 3.3403 -0.0002
3 36 19 0.2502 0.0005
3 36 21 0.4761 -0.0062
3 36 23 5.0621 0.0049
3 37 -22 1.2883 0.0074
3 37 -20 -0.7111 0.0093
3 37 -18 -1.4338 0.0138
3 37 -16 1.1020 -0.0003
3 37 -14 -6.9756 0.0047
3 37 -12 0.3500 0.0061
3 37 -10 -2.6271 -0.0091
3 37 -8 -0.0958 -0.0023
3 37 -6 -1.2521 0.0011
3 37 -4 -2.2123 -0.0014
3 37 -2 -1.0217 -0.0010
3 37 0 3.5989 0.0107
3 37 2 3.3703 -0.0027
3 37 4 -0.6664 0.0090
3 37 6 -0.1255 -0.0046
3 37 8 -0.7578 -0.0012
3 37 10 0.6224 -0.0046
3 37 12 2.8029 0.0043
3 37 14 -6.9408 -0.0043
3 37 16 1.5908 -0.0120
3 37 18 3.7962 -0.0129
3 37 20 3.7182 -0.0084
3 37 22 -0.2209 -0.0014
3 38 -21 -0.9634 -0.0043
3 38 -19 2.4956 -0.0003
3 38 -17 -2.0829 0.0005
3 38 -15 -2.8929 -0.0047
3 38 -13 -0.6080 -0.0087
3 38 -11 3.4884 -0.0101
3 38 -9 -0.3703 -0.0128
3 38 -7 2.3655 -0.0098
3 38 -5 2.5599 -0.0209
3 38 -3 -1.8080 -0.0024
3 38 -1 2.2994 -0.0016
3 38 1 0.3732 0.0070
3 38 3 -1.7712 -0.0071
3 38 5 -1.3754 -0.0027
3 38 7 -4.3917 -0.0099
3 38 9 0.4380 -0.0049
3 38 11 0.9655 0.0002
3 38 13 -3.1398 -0.0030
3 38 15 0.9906 -0.0087
3 38 17 4.5745 -0.0043
3 38 19 2.3001 -0.0005
3 38 21 -2.8327 0.0087
3 39 -20 2.8916 -0.0044
3 39 -18 0.2320 -0.0082
3 39 -16 -3.7416 0.0047
3 39 -14 2.7159 -0.0053
3 39 -12 1.1196 -0.0061
3 39 -10 3.9039 0.0058
3 39 -8 -0.1781 -0.0063
3 39 -6 2.7688 -0.0029
3 39 -4 -1.6045 -0.0160
3 39 -2 -1.9310 0.0026
3 39 0 -1.6410 -0.0053
3 39 2 -2.5371 -0.0018
3 39 4 -1.1744 -0.0083
3 39 6 0.4332 -0.0073
3 39 8 -1.0393 -0.0045
3 39 10 -0.8146 0.0058
3 39 12 -3.9348 0.0007
3 39 14 -0.8226 0.0025
3 39 16 0.2634 0.0011
3 39 18 -2.6584 0.0113
3 39 20 -4.8621 0.0037
3 40 -19 0.0972 -0.0099
3 40 -17 -3.0524 0.0013
3 40 -15 0.4321 -0.0051
3 40 -13 0.2907 -0.0031
3 40 -11 1.0211 -0.0028
3 40 -9 2.0306 0.0026
3 40 -7 -2.4597 -0.0077
3 40 -5 3.2052 -0.0028
3 40 -3 -0.9794 -0.0088
3 40 -1 -1.0630 -0.0011
3 40 1 -3.1818 -0.0055
3 40 3 -3.1224 -0.0013
3 40 5 1.6139 -0.0112
3 40 7 3.4445 -0.0105
3 40 9 -0.4360 -0.0016
3 40 11 -3.2289 -0.0003
3 40 13 -1.3032 0.0048
3 40 15 -0.0852 0.0081
3 40 17 -3.4458 -0.0005
3 40 19 -8.9595 -0.0057
3 41 -18 6.6697 -0.0059
3 41 -16 2.7598 -0.0099
3 41 -14 -3.1226 -0.0053
3 41 -12 -1.1422 -0.0009
3 41 -10 -1.5705 -0.0039
3 41 -8 0.6277 -0.0033
3 41 -6 -2.7080 0.0022
3 41 -4 1.9264 0.0007
3 41 -2 -4.9143 -0.0101
3 41 0 2.6949 -0.0086
3 41 2 -5.2152 -0.0062
3 41 4 0.5089 0.0006
3 41 6 -0.7265 -0.0011
3 41 8 -1.9806 0.0048
3 41 10 1.3337 0.0064
3 41 12 -2.9841 0.0029
3 41 14 0.4230 0.0072
3 41 16 2.1906 0.0020
3 41 18 -9.9486 -0.0012
3 42 -17 7.6330 -0.0002
3 42 -15 -2.3637 0.0025
3 42 -13 -3.2543 0.0037
3 42 -11 -3.9534 -0.0034
3 42 -9 2.8173 -0.0046
3 42 -7 -0.9069 -0.0004
3 42 -5 -2.7119 0.0017
3 42 -3 -1.7442 -0.0033
3 42 -1 2.8748 -0.0038
3 42 1 -1.5101 -0.0116
3 42 3 3.1945 -0.0011
3 42 5 -0.2940 -0.0029
3 42 7 -1.2202 0.0022
3 42 9 4.2007 0.0016
3 42 11 2.6093 -0.0031
3 42 13 -0.0408 -0.0014
3 42 15 4.9068 -0.0053
3 43 -16 -1.5739 0.0099
3 43 -14 -1.4276 0.0105
3 43 -12 -5.8594 0.0043
3 43 -10 -0.3227 0.0037
3 43 -8 1.5921 0.0087
3 43 -6 -0.3069 -0.0090
3 43 -4 2.1213 -0.0012
3 43 -2 5.1681 -0.0020
3 43 0 3.2111 -0.0084
3 43 2 0.6056 0.0020
3 43 4 2.7776 0.0030
3 43 6 -5.3572 0.0036
3 43 8 0.5960 0.0058
3 43 10 0.9523 -0.0047
3 43 12 -2.9570 -0.0058
3 43 14 1.1244 -0.0107
3 44 -13 -1.0115 -0.0084
3 44 -11 0.5477 0.0059
3 44 -9 3.0239 0.0107
3 44 -7 2.7429 0.0063
3 44 -5 1.2301 0.0024
3 44 -3 -0.8542 0.0038
3 44 -1 -1.9454 0.0010
3 44 1 1.0795 -0.0027
3 44 3 -2.7499 0.0051
3 44 5 0.9005 0.0007
3 44 7 -4.4263 0.0012
3 44 9 0.5311 0.0018
3 44 11 -2.5290 0.0026
3 44 13 -2.4282 0.0046
3 45 -12 2.8179 -0.0048
3 45 -10 0.8598 0.0076
3 45 -8 1.4071 -0.0020
3 45 -6 0.2447 0.0031
3 45 -4 -1.5669 0.0053
3 45 -2 -0.1939 0.0011
3 45 0 -2.7123 0.0048
3 45 2 3.9472 -0.0035
3 45 4 -1.3296 0.0036
3 45 6 3.0938 -0.0039
3 45 8 -3.0400 0.0004
3 45 10 0.6327 0.0011
3 46 -9 3.3466 0.0004
3 46 -7 -0.1471 0.0076
3 46 -5 -4.6532 0.0145
3 46 -3 -0.0165 0.0236
3 46 -1 -3.7067 0.0094
3 46 1 3.1548 0.0145
3 46 3 1.3746 0.0023
3 46 5 1.5747 0.0026
3 46 7 0.0104 0.0038
3 47 -4 -0.5756 0.0011
3 47 -2 0.8588 0.0113
3 47 0 -1.0269 0.0019
3 47 2 1.5989 0.0101
3 47 4 -2.2217 -0.0039
4 0 -36 -3.4524 -0.0290
4 0 -34 2.6712 -0.0608
4 0 -32 -1.4185 -0.0586
4 0 -30 0.1561 -0.0018
4 0 -28 -1.8112 -0.0255
4 0 -26 2.3661 0.0032
4 0 -24 4.0500 0.0404
4 0 -22 0.5978 -0.0447
4 0 -20 -11.8306 -0.0244
4 0 -18 3.1974 0.0284
4 0 -16 -11.2852 -0.0514
4 0 -14 5.7553 0.0265
4 0 -12 -9.4113 -0.0110
4 0 -10 0.5899 0.1106
4 0 -8 150.7398 0.2860
4 0 -6 16.5489 0.4404
4 0 -4 141.8763 0.2297
4 0 -2 -32.1126 0.1147
4 0 0 52.1334 0.0743
4 0 2 100.6092 0.1725
4 0 4 4.6782 0.0549
4 0 6 19.0056 0.1775
4 0 8 167.9912 0.2102
4 0 10 24.5620 0.0245
4 0 12 -17.3736 -0.1058
4 0 14 47.8120 -0.4308
4 0 16 -13.8981 0.0363
4 0 18 -5.7407 -0.0872
4 0 20 17.5820 0.0567
4 0 22 8.8037 0.0088
4 0 24 1.8756 -0.0937
4 0 26 7.0968 -0.0554
4 0 28 3.6900 -0.0081
4 0 30 -3.4435 0.0340
4 0 32 1.3818 0.0232
4 0 34 -2.5217 0.0274
4 1 -35 -1.2529 0.0164
4 1 -33 2.6322 -0.0088
4 1 -31 -3.1033 0.0646
4 1 -29 -0.0103 0.0285
4 1 -27 -1.3555 0.0293
4 1 -25 -2.2349 0.0098
4 1 -23 -3.7125 0.0592
4 1 -21 -2.7134 -0.0206
4 1 -19 3.7032 0.1150
4 1 -17 3.9008 0.1228
4 1 -15 4.1606 0.0733
4 1 -13 -0.5464 0.1309
4 1 -11 14.8150 -0.0011
4 1 -9 18.8046 -0.0366
4 1 -7 88.1160 0.1021
4 1 -5 -1.5456 -0.0694
4 1 -3 35.3325 0.0868
4 1 -1 -118.0417 -0.0154
4 1 1 -24.0475 -0.0136
4 1 3 -18.6610 -0.0955
4 1 5 -232.1188 0.2151
4 1 7 -4.8129 -0.1198
4 1 9 16.5738 0.0790
4 1 11 -91.1278 -0.2255
4 1 13 -0.7995 -0.2477
4 1 15 5.1073 -0.1797
4 1 17 -55.9908 -0.1712
4 1 19 6.9915 0.0212
4 1 21 1.5759 -0.0351
4 1 23 -11.0283 0.0117
4 1 25 -0.3287 -0.0519
4 1 27 3.8861 -0.0080
4 1 29 -1.4453 -0.0192
4 1 31 -0.9239 -0.0077
4 1 33 1.4693 -0.0193
4 1 35 -0.8738 -0.0249
4 2 -36 1.2079 0.0084
4 2 -34 2.3119 -0.0107
4 2 -32 0.8310 0.0070
4 2 -30 -3.1333 0.0142
4 2 -28 1.9679 -0.0126
4 2 -26 -2.1734 -0.0170
4 2 -24 3.2960 0.0048
4 2 -22 0.4687 -0.0352
4 2 -20 6.6185 0.0253
4 2 -18 -0.2326 0.0008
4 2 -16 7.6877 0.0837
4 2 -14 1.3632 0.0315
4 2 -12 14.1312 0.0261
4 2 -10 8.2776 -0.0390
4 2 -8 -82.8078 -0.1346
4 2 -6 -21.6170 -0.2308
4 2 -4 -57.0761 -0.2067
4 2 -2 22.4138 -0.0205
4 2 0 -49.9625 -0.0676
4 2 2 194.2000 -0.0086
4 2 4 -28.7634 -0.0136
4 2 6 -23.4125 -0.0697
4 2 8 157.3002 -0.2116
4 2 10 -28.1412 -0.1354
4 2 12 9.4575 -0.2386
4 2 14 71.8167 -0.0967
4 2 16 -2.7986 -0.1791
4 2 18 -6.3163 -0.0839
4 2 20 24.3841 -0.0991
4 2 22 -2.8326 -0.0426
4 2 24 -5.8637 -0.0065
4 2 26 6.5952 0.0363
4 2 28 3.3396 0.0136
4 2 30 2.8676 0.0013
4 2 32 0.8682 0.0034
4 2 34 1.0271 -0.0257
4 3 -35 1.9567 0.0062
4 3 -33 -1.4477 0.0210
4 3 -31 0.7819 0.0206
4 3 -29 -0.0048 0.0051
4 3 -27 -0.7286 -0.0115
4 3 -25 -6.5652 0.0033
4 3 -23 4.3904 -0.0098
4 3 -21 1.4884 0.0302
4 3 -19 -5.4762 0.0090
4 3 -17 1.2846 -0.0196
4 3 -15 -6.5911 0.0173
4 3 -13 4.6092 -0.0195
4 3 -11 -25.6570 0.0325
4 3 -9 3.0351 0.0100
4 3 -7 -141.7383 -0.0767
4 3 -5 10.7439 -0.0354
4 3 -3 -56.1616 -0.0794
4 3 -1 -74.1811 -0.0057
4 3 1 66.0308 -0.0225
4 3 3 15.1058 -0.0185
4 3 5 -108.2845 -0.0775
4 3 7 -0.1256 0.0180
4 3 9 -16.1381 -0.0542
4 3 11 -61.9588 0.0531
4 3 13 27.4085 0.0123
4 3 15 5.0135 0.0199
4 3 17 -22.7446 0.0004
4 3 19 0.2323 -0.0394
4 3 21 4.6820 0.0173
4 3 23 -10.8937 0.0002
4 3 25 -1.7726 0.0137
4 3 27 1.9301 0.0006
4 3 29 -2.5268 -0.0116
4 3 31 0.1520 0.0032
4 3 33 -0.2608 0.0008
4 3 35 1.3547 0.0007
4 4 -36 -0.1098 -0.0029
4 4 -34 1.5767 -0.0009
4 4 -32 0.3825 0.0080
4 4 -30 0.0783 -0.0155
4 4 -28 0.5262 0.0012
4 4 -26 -0.1736 0.0068
4 4 -24 0.0577 0.0113
4 4 -22 8.3648 0.0010
4 4 -20 -4.7357 -0.0239
4 4 -18 -9.0356 0.0104
4 4 -16 -10.8116 -0.0031
4 4 -14 -17.0311 -0.0071
4 4 -12 -27.4259 -0.0544
4 4 -10 -14.6846 -0.0430
4 4 -8 -16.1040 -0.0374
4 4 -6 -8.3966 -0.0505
4 4 -4 44.9468 -0.1670
4 4 -2 -22.5301 -0.1187
4 4 0 33.2657 -0.0137
4 4 2 102.7165 -0.0013
4 4 4 16.3003 -0.0963
4 4 6 13.8442 -0.0549
4 4 8 31.6252 -0.0702
4 4 10 0.3273 0.0530
4 4 12 -19.7388 -0.0154
4 4 14 37.0307 0.0267
4 4 16 -12.9172 0.0222
4 4 18 -6.4332 0.0281
4 4 20 7.2419 -0.0271
4 4 22 0.1293 0.0156
4 4 24 1.1916 -0.0014
4 4 26 -0.5501 0.0044
4 4 28 -2.7331 0.0166
4 4 30 -3.2521 -0.0029
4 4 32 3.2124 -0.0081
4 4 34 1.5886 0.0029
4 5 -35 -3.0887 0.0166
4 5 -33 0.5536 0.0072
4 5 -31 -0.1704 0.0148
4 5 -29 1.5898 0.0072
4 5 -27 0.3770 0.0038
4 5 -25 3.1592 0.0065
4 5 -23 0.5887 0.0008
4 5 -21 4.0163 -0.0023
4 5 -19 7.7168 0.0317
4 5 -17 0.8497 0.0107
4 5 -15 14.5236 0.0053
4 5 -13 -15.1117 -0.0398
4 5 -11 16.1059 -0.0526
4 5 -9 -35.3637 -0.0022
4 5 -7 103.7653 0.1158
4 5 -5 -35.8659 0.0772
4 5 -3 25.9544 0.0652
4 5 -1 -48.3606 -0.0216
4 5 1 -12.5963 0.0359
4 5 3 9.5424 0.0121
4 5 5 11.4481 -0.0069
4 5 7 22.9041 0.0511
4 5 9 20.3978 0.0675
4 5 11 -28.7811 0.1435
4 5 13 -9.3889 0.0353
4 5 15 0.7301 0.1060
4 5 17 -2.9557 0.0936
4 5 19 1.8247 0.0313
4 5 21 0.2992 0.0258
4 5 23 3.2422 0.0252
4 5 25 1.3606 -0.0240
4 5 27 -2.6770 -0.0054
4 5 29 -8.1242 -0.0101
4 5 31 -3.2718 -0.0032
4 5 33 3.4167 -0.0183
4 5 35 -2.2937 0.0034
4 6 -34 1.2727 -0.0175
4 6 -32 0.7318 -0.0011
4 6 -30 4.5127 -0.0152
4 6 -28 0.5504 -0.0158
4 6 -26 4.4680 -0.0084
4 6 -24 2.1350 -0.0118
4 6 -22 -4.5279 -0.0278
4 6 -20 4.3230 -0.0265
4 6 -18 2.1794 -0.0308
4 6 -16 6.6696 -0.0277
4 6 -14 3.6074 -0.0326
4 6 -12 5.5621 -0.0371
4 6 -10 -25.2780 -0.0149
4 6 -8 41.6811 -0.0188
4 6 -6 16.2674 -0.0071
4 6 -4 10.7003 0.0105
4 6 -2 12.0045 0.0396
4 6 0 7.8353 0.0137
4 6 2 -27.8575 0.0310
4 6 4 4.4628 -0.0493
4 6 6 5.2419 -0.0517
4 6 8 -21.7283 -0.0710
4 6 10 4.3180 0.0658
4 6 12 -4.9635 0.0546
4 6 14 -23.9785 0.1047
4 6 16 6.6528 0.0573
4 6 18 -1.4985 0.0227
4 6 20 -0.4754 -0.0190
4 6 22 -3.0781 0.0061
4 6 24 1.0677 0.0108
4 6 26 2.3013 -0.0019
4 6 28 -2.1994 0.0175
4 6 30 -1.9765 0.0058
4 6 32 -0.1168 0.0131
4 6 34 -1.5261 -0.0002
4 7 -35 -0.6328 -0.0105
4 7 -33 2.5949 0.0020
4 7 -31 2.8796 0.0020
4 7 -29 0.9279 0.0061
4 7 -27 0.0809 0.0025
4 7 -25 0.5666 -0.0125
4 7 -23 -6.3810 0.0013
4 7 -21 -7.1885 0.0152
4 7 -19 -0.5629 -0.0122
4 7 -17 -1.7284 -0.0154
4 7 -15 1.2673 -0.0333
4 7 -13 29.1203 -0.0432
4 7 -11 -1.9315 0.0274
4 7 -9 28.0564 0.0003
4 7 -7 -46.6557 -0.0097
4 7 -5 8.3742 0.0131
4 7 -3 -36.9241 0.0055
4 7 -1 52.2949 0.0088
4 7 1 -6.8312 -0.0154
4 7 3 15.6099 0.0350
4 7 5 47.0730 0.0282
4 7 7 -9.4439 0.0074
4 7 9 13.0948 0.0325
4 7 11 29.2819 0.0278
4 7 13 6.5594 0.0522
4 7 15 7.8400 -0.0054
4 7 17 22.8390 -0.0043
4 7 19 -4.0855 0.0230
4 7 21 0.9133 0.0083
4 7 23 -2.6739 0.0114
4 7 25 4.3588 0.0106
4 7 27 1.0759 -0.0121
4 7 29 1.0506 -0.0066
4 7 31 0.3137 0.0111
4 7 33 -2.3360 0.0090
4 7 35 -0.4451 0.0012
4 8 -34 -3.5261 -0.0017
4 8 -32 0.9590 0.0003
4 8 -30 -6.5792 0.0062
4 8 -28 -0.3528 0.0048
4 8 -26 -2.1209 -0.0018
4 8 -24 -2.1959 0.0018
4 8 -22 -4.3182 0.0047
4 8 -20 -7.0136 0.0192
4 8 -18 -4.3595 0.0053
4 8 -16 -23.3988 0.0053
4 8 -14 8.3167 -0.0283
4 8 -12 11.3825 0.0057
4 8 -10 26.0572 0.0226
4 8 -8 -6.3630 0.0341
4 8 -6 18.0956 0.0242
4 8 -4 5.7200 0.0413
4 8 -2 30.1530 -0.0452
4 8 0 4.0519 -0.0096
4 8 2 2.5607 -0.0023
4 8 4 -31.3900 0.0251
4 8 6 -41.3366 0.0746
4 8 8 -72.2394 0.0771
4 8 10 -4.4430 -0.0246
4 8 12 4.2845 0.0446
4 8 14 -20.1928 -0.0728
4 8 16 -1.6399 0.0214
4 8 18 -0.5481 0.0061
4 8 20 -3.4714 0.0747
4 8 22 1.3229 0.0105
4 8 24 0.3380 0.0048
4 8 26 3.1195 -0.0069
4 8 28 1.2119 -0.0156
4 8 30 1.9734 0.0030
4 8 32 -3.2177 0.0068
4 8 34 2.5942 -0.0036
4 9 -35 -0.2407 -0.0118
4 9 -33 1.4708 -0.0094
4 9 -31 -0.6984 0.0007
4 9 -29 -1.3061 -0.0070
4 9 -27 -4.4266 -0.0039
4 9 -25 0.2264 -0.0110
4 9 -23 4.4132 -0.0096
4 9 -21 -0.0538 -0.0247
4 9 -19 5.4147 -0.0087
4 9 -17 -5.8503 0.0072
4 9 -15 -5.0655 0.0054
4 9 -13 4.0436 -0.0213
4 9 -11 12.9526 -0.0323
4 9 -9 12.7138 -0.0323
4 9 -7 7.5335 0.0015
4 9 -5 15.2531 -0.0322
4 9 -3 15.0115 -0.0423
4 9 -1 -52.0869 -0.0648
4 9 1 6.7994 0.0311
4 9 3 -5.2555 -0.0471
4 9 5 -3.2832 0.0498
4 9 7 1.4687 0.0102
4 9 9 -3.1049 0.0126
4 9 11 39.5010 -0.0275
4 9 13 1.1273 -0.0362
4 9 15 1.3818 -0.0374
4 9 17 3.5579 0.0084
4 9 19 0.4389 0.0154
4 9 21 0.0276 0.0132
4 9 23 4.7160 0.0069
4 9 25 -3.7837 -0.0127
4 9 27 -0.0982 0.0031
4 9 29 1.8539 0.0023
4 9 31 3.2471 0.0043
4 9 33 2.0474 0.0020
4 10 -34 0.0560 -0.0023
4 10 -32 -3.6454 -0.0026
4 10 -30 -2.5487 -0.0006
4 10 -28 -2.9170 0.0063
4 10 -26 3.0255 0.0109
4 10 -24 5.5934 0.0040
4 10 -22 3.2616 0.0019
4 10 -20 8.5107 -0.0052
4 10 -18 -4.0984 0.0040
4 10 -16 3.1122 0.0267
4 10 -14 -9.5601 0.0265
4 10 -12 -2.8848 0.0363
4 10 -10 -31.9383 0.0373
4 10 -8 -0.1133 0.0510
4 10 -6 2.7863 0.0547
4 10 -4 38.8377 0.0357
4 10 -2 -40.7172 0.0807
4 10 0 -20.9202 0.0590
4 10 2 -11.8575 0.0767
4 10 4 -5.1673 0.0298
4 10 6 -21.3490 0.0421
4 10 8 -6.8387 -0.0034
4 10 10 4.3581 0.0574
4 10 12 -13.6558 -0.0192
4 10 14 -29.1915 0.0253
4 10 16 -8.6599 0.0106
4 10 18 6.8496 0.0270
4 10 20 -0.3846 -0.0220
4 10 22 2.3236 0.0056
4 10 24 0.1430 -0.0026
4 10 26 -3.2838 -0.0059
4 10 28 -4.1616 0.0017
4 10 30 -3.5517 0.0071
4 10 32 -0.7172 -0.0059
4 10 34 2.2553 -0.0055
4 11 -35 1.3304 0.0016
4 11 -33 0.4188 0.0007
4 11 -31 2.7084 0.0033
4 11 -29 -4.0147 -0.0032
4 11 -27 1.1286 0.0094
4 11 -25 5.5973 0.0106
4 11 -23 -3.0260 0.0087
4 11 -21 6.6906 0.0078
4 11 -19 3.0112 -0.0019
4 11 -17 4.6346 -0.0087
4 11 -15 7.0658 0.0291
4 11 -13 2.0304 -0.0036
4 11 -11 -24.6732 0.0136
4 11 -9 -38.9192 0.0001
4 11 -7 -14.0159 -0.0063
4 11 -5 -12.5422 -0.0196
4 11 -3 -32.1514 0.0004
4 11 -1 -25.7724 0.0269
4 11 1 -13.9909 -0.0198
4 11 3 3.1409 0.0000
4 11 5 8.5860 -0.0531
4 11 7 15.4729 -0.0240
4 11 9 7.8628 -0.0229
4 11 11 23.2959 -0.0088
4 11 13 0.8449 -0.0421
4 11 15 2.9416 -0.0122
4 11 17 15.9868 -0.0266
4 11 19 3.9823 -0.0301
4 11 21 -1.4080 -0.0263
4 11 23 -1.7751 0.0051
4 11 25 -4.7492 0.0012
4 11 27 -4.8710 -0.0052
4 11 29 2.2899 -0.0050
4 11 31 0.1671 -0.0011
4 11 33 0.0504 -0.0054
4 12 -34 1.1636 -0.0005
4 12 -32 0.9454 -0.0023
4 12 -30 0.0534 -0.0182
4 12 -28 -5.7317 0.0023
4 12 -26 3.9677 -0.0046
4 12 -24 -0.3737 -0.0061
4 12 -22 -5.5268 0.0049
4 12 -20 0.6562 0.0070
4 12 -18 -0.9184 0.0027
4 12 -16 -2.4149 0.0233
4 12 -14 12.1084 0.0148
4 12 -12 -5.9851 0.0375
4 12 -10 5.4524 0.0309
4 12 -8 -7.0801 0.0114
4 12 -6 0.1056 0.0222
4 12 -4 -6.5503 0.0276
4 12 -2 -0.5080 0.0295
4 12 0 33.8172 0.0132
4 12 2 22.5809 -0.0091
4 12 4 6.0853 0.0129
4 12 6 6.0161 -0.0054
4 12 8 -6.0969 -0.0193
4 12 10 -8.7341 -0.0354
4 12 12 2.6926 -0.0304
4 12 14 -10.4241 0.0024
4 12 16 0.7414 -0.0394
4 12 18 1.7374 0.0014
4 12 20 -12.5674 -0.0203
4 12 22 -2.6935 -0.0103
4 12 24 -0.3407 -0.0077
4 12 26 -0.4259 -0.0066
4 12 28 0.7046 -0.0057
4 12 30 -3.2390 -0.0037
4 12 32 -1.9944 -0.0017
4 12 34 -2.3981 -0.0112
4 13 -33 1.0580 0.0097
4 13 -31 1.3660 -0.0088
4 13 -29 0.3503 0.0099
4 13 -27 3.9928 -0.0111
4 13 -25 1.1522 -0.0009
4 13 -23 -2.2802 -0.0013
4 13 -21 -3.8813 -0.0075
4 13 -19 3.9631 0.0033
4 13 -17 -4.0594 0.0080
4 13 -15 -3.6276 -0.0118
4 13 -13 -1.2686 -0.0164
4 13 -11 5.5108 -0.0047
4 13 -9 10.7544 -0.0120
4 13 -7 0.8433 0.0142
4 13 -5 -14.8183 0.0135
4 13 -3 -11.1014 -0.0120
4 13 -1 -0.2531 -0.0374
4 13 1 22.6790 -0.0190
4 13 3 0.2846 -0.0337
4 13 5 -1.1406 -0.0107
4 13 7 2.0446 0.0132
4 13 9 3.6562 -0.0505
4 13 11 11.4444 -0.0156
4 13 13 11.8970 -0.0234
4 13 15 6.1642 -0.0326
4 13 17 2.1356 -0.0124
4 13 19 -2.0913 -0.0023
4 13 21 -0.9485 -0.0112
4 13 23 3.7171 -0.0158
4 13 25 6.7103 -0.0065
4 13 27 7.9817 -0.0081
4 13 29 3.6424 0.0023
4 13 31 -0.4258 0.0058
4 13 33 0.3631 0.0022
4 14 -34 -0.2777 0.0085
4 14 -32 1.6040 -0.0073
4 14 -30 0.8331 0.0146
4 14 -28 -0.0244 0.0065
4 14 -26 0.7349 0.0052
4 14 -24 1.1816 0.0086
4 14 -22 -6.5716 -0.0031
4 14 -20 0.7405 0.0077
4 14 -18 -1.3297 0.0177
4 14 -16 -3.2525 0.0101
4 14 -14 -8.8154 0.0170
4 14 -12 3.1203 -0.0035
4 14 -10 13.6180 0.0003
4 14 -8 12.8177 -0.0289
4 14 -6 12.6980 -0.0214
4 14 -4 -0.3336 -0.0486
4 14 -2 15.1727 -0.0324
4 14 0 19.3912 -0.0060
4 14 2 20.3659 -0.0202
4 14 4 -4.2342 -0.0348
4 14 6 -5.5400 -0.0196
4 14 8 -1.8546 -0.0289
4 14 10 5.7041 -0.0160
4 14 12 4.6431 0.0135
4 14 14 -1.4223 -0.0333
4 14 16 -3.3113 0.0020
4 14 18 -7.7902 -0.0105
4 14 20 0.7142 -0.0100
4 14 22 4.5131 -0.0020
4 14 24 0.5170 -0.0007
4 14 26 4.5965 0.0002
4 14 28 2.1514 0.0038
4 14 30 0.0175 -0.0000
4 14 32 -1.3591 -0.0033
4 15 -33 -1.8561 0.0012
4 15 -31 0.4731 -0.0024
4 15 -29 1.7879 -0.0043
4 15 -27 -0.9659 -0.0024
4 15 -25 2.6631 -0.0128
4 15 -23 -3.2154 -0.0061
4 15 -21 0.8833 -0.0043
4 15 -19 2.2566 0.0066
4 15 -17 4.1287 0.0123
4 15 -15 1.1308 0.0143
4 15 -13 2.8491 0.0007
4 15 -11 1.4576 -0.0087
4 15 -9 -2.8959 -0.0052
4 15 -7 -18.2484 0.0077
4 15 -5 17.4250 -0.0349
4 15 -3 -1.2203 0.0054
4 15 -1 -13.7265 0.0346
4 15 1 15.3526 -0.0028
4 15 3 -5.2173 0.0069
4 15 5 10.4266 0.0179
4 15 7 -7.0590 -0.0031
4 15 9 7.8475 0.0326
4 15 11 6.8004 0.0072
4 15 13 -14.2062 -0.0108
4 15 15 -1.2493 0.0009
4 15 17 4.2862 -0.0000
4 15 19 2.6895 0.0071
4 15 21 7.3035 0.0042
4 15 23 -2.2039 0.0076
4 15 25 -4.0495 0.0007
4 15 27 0.6961 -0.0003
4 15 29 -3.3869 0.0059
4 15 31 5.0670 -0.0003
4 15 33 -0.7268 0.0015
4 16 -34 2.1051 0.0069
4 16 -32 0.7454 -0.0018
4 16 -30 0.5388 0.0022
4 16 -28 -2.4289 0.0029
4 16 -26 -1.6386 -0.0008
4 16 -24 1.3483 -0.0015
4 16 -22 0.6924 -0.0113
4 16 -20 3.0043 0.0096
4 16 -18 4.6899 -0.0215
4 16 -16 6.0016 -0.0158
4 16 -14 12.2154 -0.0064
4 16 -12 4.1924 -0.0042
4 16 -10 6.6438 -0.0229
4 16 -8 -6.6666 0.0031
4 16 -6 20.3747 -0.0242
4 16 -4 42.3281 -0.0313
4 16 -2 -9.0880 0.0303
4 16 0 14.4286 -0.0334
4 16 2 -0.8099 -0.0395
4 16 4 -10.2698 0.0040
4 16 6 1.7565 -0.0104
4 16 8 -24.1509 0.0083
4 16 10 2.4867 0.0016
4 16 12 -12.4163 -0.0093
4 16 14 -13.7172 0.0105
4 16 16 2.2420 0.0083
4 16 18 -2.4557 -0.0010
4 16 20 -3.1125 0.0148
4 16 22 -1.6110 0.0004
4 16 24 -5.8385 0.0053
4 16 26 -4.1054 -0.0018
4 16 28 -2.6170 -0.0010
4 16 30 0.7382 0.0108
4 16 32 1.3437 -0.0045
4 17 -33 0.7932 0.0048
4 17 -31 -1.9079 0.0013
4 17 -29 -1.1687 0.0015
4 17 -27 -0.4846 -0.0009
4 17 -25 3.0505 0.0061
4 17 -23 -5.8325 -0.0021
4 17 -21 1.4293 0.0082
4 17 -19 -2.0153 0.0099
4 17 -17 -2.1433 -0.0173
4 17 -15 2.4177 -0.0115
4 17 -13 -5.1798 -0.0077
4 17 -11 0.5478 -0.0049
4 17 -9 -9.4026 0.0010
4 17 -7 -9.4210 0.0124
4 17 -5 17.9250 -0.0040
4 17 -3 -19.2129 0.0084
4 17 -1 -6.6533 0.0238
4 17 1 -7.1836 -0.0081
4 17 3 -5.9920 0.0111
4 17 5 -4.8218 0.0339
4 17 7 8.5092 0.0117
4 17 9 -9.2676 0.0104
4 17 11 8.5172 -0.0041
4 17 13 -0.6912 0.0175
4 17 15 0.0916 0.0044
4 17 17 6.4380 -0.0130
4 17 19 -5.0651 0.0093
4 17 21 -4.1799 -0.0017
4 17 23 0.3985 0.0035
4 17 25 1.7393 -0.0047
4 17 27 -4.5222 0.0000
4 17 29 -0.5510 -0.0018
4 17 31 0.4643 0.0077
4 17 33 10.3140 0.0002
4 18 -32 -0.9174 -0.0009
4 18 -30 -4.8593 -0.0002
4 18 -28 2.1950 0.0042
4 18 -26 2.1618 -0.0101
4 18 -24 -0.7362 0.0023
4 18 -22 0.5282 -0.0056
4 18 -20 1.3123 -0.0010
4 18 -18 -6.7472 -0.0018
4 18 -16 4.7936 -0.0184
4 18 -14 -8.6884 -0.0315
4 18 -12 -2.7515 -0.0192
4 18 -10 2.0889 -0.0153
4 18 -8 -3.1682 -0.0044
4 18 -6 -3.5752 0.0197
4 18 -4 -6.7572 -0.0156
4 18 -2 -19.3697 0.0048
4 18 0 -10.7733 0.0057
4 18 2 -11.7412 0.0014
4 18 4 -15.2972 -0.0111
4 18 6 -5.4794 0.0075
4 18 8 -2.2001 0.0032
4 18 10 -2.9173 0.0029
4 18 12 9.7405 0.0219
4 18 14 4.8303 0.0077
4 18 16 -0.3042 0.0099
4 18 18 -0.1864 0.0090
4 18 20 -3.4493 0.0047
4 18 22 1.3693 0.0058
4 18 24 0.1036 0.0097
4 18 26 4.8602 0.0040
4 18 28 -2.7076 -0.0053
4 18 30 -1.1920 0.0069
4 18 32 -1.7361 -0.0036
4 19 -33 2.3337 0.0008
4 19 -31 -2.6710 -0.0046
4 19 -29 0.3869 -0.0057
4 19 -27 1.8104 -0.0002
4 19 -25 -5.3930 0.0027
4 19 -23 -0.2734 0.0029
4 19 -21 -4.1333 -0.0185
4 19 -19 0.1804 -0.0006
4 19 -17 -3.4728 -0.0012
4 19 -15 0.9529 -0.0049
4 19 -13 -9.2557 -0.0178
4 19 -11 0.4274 -0.0172
4 19 -9 2.4857 -0.0175
4 19 -7 -8.8887 0.0023
4 19 -5 -24.7711 -0.0101
4 19 -3 -0.2949 -0.0130
4 19 -1 -8.8234 0.0103
4 19 1 15.2133 0.0073
4 19 3 -1.8084 -0.0072
4 19 5 6.4861 -0.0389
4 19 7 -0.4368 -0.0006
4 19 9 5.3146 -0.0016
4 19 11 5.7682 0.0310
4 19 13 8.7324 0.0021
4 19 15 4.9537 0.0105
4 19 17 -8.2283 0.0201
4 19 19 4.2146 -0.0092
4 19 21 -2.0800 0.0015
4 19 23 1.6175 0.0106
4 19 25 -1.0350 0.0070
4 19 27 1.3860 -0.0001
4 19 29 -2.2051 -0.0005
4 19 31 -1.1062 -0.0016
4 20 -32 -1.8181 0.0106
4 20 -30 -0.7484 -0.0097
4 20 -28 -0.1785 0.0072
4 20 -26 -0.9950 0.0034
4 20 -24 1.3898 0.0054
4 20 -22 3.2607 -0.0031
4 20 -20 4.0023 -0.0041
4 20 -18 3.6736 -0.0039
4 20 -16 -1.0458 0.0068
4 20 -14 4.1932 0.0071
4 20 -12 4.2270 0.0073
4 20 -10 4.7532 -0.0055
4 20 -8 3.3829 0.0092
4 20 -6 -5.5390 -0.0127
4 20 -4 13.4579 -0.0078
4 20 -2 19.4243 0.0080
4 20 0 7.8386 0.0086
4 20 2 13.3618 0.0143
4 20 4 11.4693 0.0267
4 20 6 15.9223 0.0218
4 20 8 7.0206 0.0164
4 20 10 0.7510 0.0304
4 20 12 2.5881 0.0047
4 20 14 4.0348 0.0400
4 20 16 1.0775 0.0204
4 20 18 0.3030 0.0147
4 20 20 10.2213 -0.0028
4 20 22 -0.7723 0.0152
4 20 24 0.7716 0.0044
4 20 26 -2.3729 0.0022
4 20 28 2.3110 0.0033
4 20 30 -4.0078 -0.0044
4 20 32 -4.3984 -0.0053
4 21 -31 1.1924 -0.0074
4 21 -29 -2.4670 0.0040
4 21 -27 -2.9533 -0.0029
4 21 -25 -0.9732 0.0097
4 21 -23 -2.2132 -0.0000
4 21 -21 -2.1207 0.0057
4 21 -19 -6.8269 0.0067
4 21 -17 0.1689 -0.0080
4 21 -15 -2.9423 -0.0060
4 21 -13 1.4919 0.0086
4 21 -11 2.7592 0.0163
4 21 -9 0.5741 0.0133
4 21 -7 -3.1009 0.0225
4 21 -5 12.7555 -0.0063
4 21 -3 10.4071 0.0082
4 21 -1 3.1173 0.0001
4 21 1 -8.7933 -0.0358
4 21 3 3.6141 0.0084
4 21 5 -10.3069 0.0101
4 21 7 -1.7630 0.0026
4 21 9 -5.6714 -0.0025
4 21 11 -13.2157 -0.0118
4 21 13 -1.6524 0.0051
4 21 15 -8.0130 0.0111
4 21 17 -1.4854 -0.0089
4 21 19 -3.5509 0.0096
4 21 21 1.6401 0.0023
4 21 23 -2.9456 -0.0014
4 21 25 -0.2659 -0.0046
4 21 27 1.0605 -0.0073
4 21 29 2.8389 -0.0042
4 21 31 3.1517 0.0027
4 22 -32 -0.5759 -0.0038
4 22 -30 -0.6240 0.0035
4 22 -28 0.1501 -0.0003
4 22 -26 2.0176 -0.0090
4 22 -24 3.1249 -0.0009
4 22 -22 5.8570 -0.0113
4 22 -20 -3.7319 0.0051
4 22 -18 0.3921 0.0076
4 22 -16 3.2768 -0.0060
4 22 -14 -1.6766 0.0119
4 22 -12 0.6949 0.0092
4 22 -10 2.4814 0.0143
4 22 -8 -6.1137 0.0013
4 22 -6 1.4176 0.0094
4 22 -4 11.5338 0.0079
4 22 -2 -4.5776 0.0114
4 22 0 -12.9570 0.0061
4 22 2 5.7310 -0.0086
4 22 4 3.4562 0.0211
4 22 6 5.5245 0.0032
4 22 8 11.9203 0.0073
4 22 10 -2.8649 -0.0153
4 22 12 -3.7515 0.0152
4 22 14 2.3730 0.0008
4 22 16 -0.2388 0.0033
4 22 18 4.6571 -0.0068
4 22 20 1.4313 0.0090
4 22 22 -0.4849 -0.0131
4 22 24 -0.0879 0.0005
4 22 26 -3.5211 0.0004
4 22 28 -2.6952 0.0004
4 22 30 5.7832 0.0022
4 23 -31 0.6440 0.0020
4 23 -29 1.1637 0.0053
4 23 -27 2.5206 0.0060
4 23 -25 -0.5854 0.0015
4 23 -23 2.7801 -0.0030
4 23 -21 -3.4227 -0.0071
4 23 -19 -3.1527 0.0041
4 23 -17 3.0081 0.0165
4 23 -15 0.4131 0.0118
4 23 -13 -6.4127 0.0029
4 23 -11 -3.3496 0.0187
4 23 -9 -7.0810 -0.0059
4 23 -7 -5.8759 0.0125
4 23 -5 -8.0650 0.0127
4 23 -3 -6.8056 0.0069
4 23 -1 -25.0013 0.0036
4 23 1 -2.0579 0.0143
4 23 3 -8.3907 -0.0203
4 23 5 -15.7304 -0.0022
4 23 7 -4.3796 -0.0016
4 23 9 -5.9290 -0.0036
4 23 11 -8.1390 -0.0196
4 23 13 -7.5443 -0.0134
4 23 15 -4.0254 -0.0182
4 23 17 -6.6511 0.0122
4 23 19 2.0646 -0.0026
4 23 21 -0.8087 -0.0058
4 23 23 -0.4800 -0.0077
4 23 25 1.3366 -0.0039
4 23 27 2.1077 -0.0003
4 23 29 2.1014 -0.0035
4 23 31 6.5496 0.0030
4 24 -30 0.8076 -0.0022
4 24 -28 5.9840 0.0066
4 24 -26 0.3338 0.0018
4 24 -24 -0.0304 0.0127
4 24 -22 2.0235 0.0020
4 24 -20 5.1948 -0.0082
4 24 -18 6.9749 -0.0015
4 24 -16 5.7255 0.0076
4 24 -14 -1.4300 0.0025
4 24 -12 0.1191 0.0146
4 24 -10 -1.8000 0.0009
4 24 -8 3.9954 -0.0072
4 24 -6 1.6206 0.0048
4 24 -4 1.1278 -0.0134
4 24 -2 1.0566 -0.0016
4 24 0 2.9679 -0.0128
4 24 2 9.8893 -0.0021
4 24 4 -3.1548 -0.0318
4 24 6 -3.7398 0.0002
4 24 8 5.4660 -0.0036
4 24 10 3.4084 -0.0066
4 24 12 5.8363 -0.0273
4 24 14 11.1470 -0.0310
4 24 16 0.9384 -0.0062
4 24 18 -0.1946 -0.0092
4 24 20 5.0531 -0.0177
4 24 22 2.1297 0.0011
4 24 24 2.5970 -0.0050
4 24 26 0.6003 -0.0032
4 24 28 -0.9779 -0.0026
4 24 30 -4.8787 -0.0064
4 25 -29 0.7063 0.0003
4 25 -27 0.7751 -0.0087
4 25 -25 -4.7560 -0.0042
4 25 -23 -3.2776 0.0027
4 25 -21 -0.6229 0.0075
4 25 -19 -2.2842 0.0075
4 25 -17 -2.8924 0.0003
4 25 -15 -6.8260 0.0049
4 25 -13 -2.3687 0.0105
4 25 -11 -4.2194 0.0099
4 25 -9 7.7465 0.0123
4 25 -7 2.4307 -0.0042
4 25 -5 -1.7031 0.0024
4 25 -3 -1.4309 0.0042
4 25 -1 0.1089 -0.0008
4 25 1 -4.1196 -0.0055
4 25 3 -1.9464 0.0071
4 25 5 -10.8998 0.0043
4 25 7 -7.0331 0.0047
4 25 9 -4.5076 0.0098
4 25 11 -3.4415 -0.0069
4 25 13 5.1887 -0.0208
4 25 15 -1.8870 0.0006
4 25 17 -9.8919 -0.0071
4 25 19 -3.2894 0.0040
4 25 21 -0.2363 0.0081
4 25 23 3.3313 0.0067
4 25 25 1.4625 -0.0030
4 25 27 3.0465 0.0014
4 25 29 -0.6327 -0.0021
4 26 -30 0.4475 0.0036
4 26 -28 -4.6712 0.0041
4 26 -26 1.4608 -0.0007
4 26 -24 0.6269 -0.0034
4 26 -22 1.6110 0.0071
4 26 -20 0.0677 0.0165
4 26 -18 -0.8098 -0.0027
4 26 -16 0.5742 0.0003
4 26 -14 0.1595 -0.0077
4 26 -12 -0.7844 0.0002
4 26 -10 6.1339 -0.0007
4 26 -8 -2.1852 -0.0093
4 26 -6 2.7693 -0.0118
4 26 -4 1.2375 0.0025
4 26 -2 1.5119 -0.0024
4 26 0 1.0100 -0.0196
4 26 2 3.0200 -0.0041
4 26 4 1.7751 0.0047
4 26 6 2.4077 -0.0083
4 26 8 2.6581 -0.0046
4 26 10 -2.6401 -0.0091
4 26 12 5.7804 -0.0160
4 26 14 4.9432 -0.0139
4 26 16 1.5189 -0.0211
4 26 18 -4.3659 -0.0142
4 26 20 -0.4868 0.0006
4 26 22 2.6614 -0.0025
4 26 24 1.3185 0.0005
4 26 26 -1.5732 0.0018
4 26 28 -0.3854 -0.0029
4 27 -29 -3.1282 0.0012
4 27 -27 -3.4689 -0.0005
4 27 -25 0.4074 -0.0061
4 27 -23 1.8338 0.0007
4 27 -21 -1.9668 -0.0006
4 27 -19 -6.2117 0.0086
4 27 -17 -3.3173 0.0123
4 27 -15 3.1356 0.0088
4 27 -13 0.4708 -0.0038
4 27 -11 10.2601 0.0012
4 27 -9 -0.3676 -0.0048
4 27 -7 -6.2341 -0.0108
4 27 -5 8.4244 0.0165
4 27 -3 0.3793 0.0132
4 27 -1 -4.6413 0.0120
4 27 1 6.2261 0.0205
4 27 3 2.4059 0.0122
4 27 5 2.5101 -0.0072
4 27 7 11.9021 -0.0008
4 27 9 5.3242 -0.0077
4 27 11 -0.8128 0.0150
4 27 13 0.5120 0.0102
4 27 15 2.9177 -0.0023
4 27 17 -0.4860 -0.0023
4 27 19 -0.9340 -0.0076
4 27 21 0.2052 -0.0010
4 27 23 -3.2948 -0.0071
4 27 25 -4.6548 -0.0012
4 27 27 -5.8375 -0.0011
4 27 29 0.8518 -0.0003
4 28 -28 -2.5306 0.0009
4 28 -26 0.8926 -0.0014
4 28 -24 -0.8391 -0.0002
4 28 -22 0.3009 -0.0066
4 28 -20 -3.0116 -0.0151
4 28 -18 1.4039 -0.0043
4 28 -16 7.5936 0.0046
4 28 -14 5.0917 -0.0129
4 28 -12 -0.6522 -0.0054
4 28 -10 -0.1053 0.0010
4 28 -8 -6.0927 -0.0173
4 28 -6 -1.0400 0.0013
4 28 -4 9.6466 0.0028
4 28 -2 -3.4061 -0.0136
4 28 0 2.3745 0.0221
4 28 2 1.5941 0.0135
4 28 4 -0.5475 -0.0138
4 28 6 2.5749 -0.0144
4 28 8 10.3019 -0.0152
4 28 10 -1.4372 -0.0030
4 28 12 -5.4930 0.0023
4 28 14 1.4872 -0.0011
4 28 16 2.3892 -0.0043
4 28 18 2.6984 -0.0023
4 28 20 0.1198 -0.0188
4 28 22 0.1842 -0.0039
4 28 24 -2.3630 0.0015
4 28 26 -2.8239 0.0076
4 28 28 -2.5456 0.0038
4 29 -27 1.3408 0.0003
4 29 -25 1.4199 0.0007
4 29 -23 -4.6335 0.0036
4 29 -21 -0.4263 -0.0042
4 29 -19 2.7725 -0.0105
4 29 -17 1.1029 -0.0108
4 29 -15 -0.5381 -0.0159
4 29 -13 0.2087 -0.0209
4 29 -11 -3.2311 -0.0004
4 29 -9 -2.0743 -0.0101
4 29 -7 6.5789 -0.0012
4 29 -5 1.6045 0.0001
4 29 -3 4.2244 -0.0055
4 29 -1 7.0394 -0.0027
4 29 1 1.2040 -0.0000
4 29 3 5.2619 -0.0085
4 29 5 1.0940 -0.0209
4 29 7 1.8487 -0.0058
4 29 9 2.4991 -0.0021
4 29 11 2.7069 0.0140
4 29 13 2.3564 0.0099
4 29 15 6.2283 0.0073
4 29 17 2.6028 0.0096
4 29 19 2.3910 -0.0037
4 29 21 2.8498 -0.0028
4 29 23 -0.6221 -0.0007
4 29 25 -1.5981 0.0021
4 29 27 0.1775 0.0001
4 30 -28 0.0009 0.0022
4 30 -26 3.8498 0.0083
4 30 -24 -0.8710 0.0010
4 30 -22 -2.5771 0.0032
4 30 -20 1.7280 0.0044
4 30 -18 5.8277 -0.0059
4 30 -16 -1.5157 -0.0096
4 30 -14 1.2395 0.0002
4 30 -12 -2.2615 -0.0019
4 30 -10 -9.4958 0.0057
4 30 -8 3.7967 0.0033
4 30 -6 0.9518 -0.0071
4 30 -4 -7.8178 0.0138
4 30 -2 0.4658 -0.0000
4 30 0 -1.1700 -0.0001
4 30 2 -0.0201 0.0002
4 30 4 3.3007 0.0172
4 30 6 -1.9918 0.0020
4 30 8 -4.3737 0.0059
4 30 10 -0.1955 0.0053
4 30 12 -2.0375 0.0161
4 30 14 -1.3136 0.0167
4 30 16 -0.9299 0.0175
4 30 18 -3.7871 0.0031
4 30 20 0.7731 0.0081
4 30 22 0.0569 -0.0011
4 30 24 -0.2299 0.0021
4 30 26 4.0632 0.0127
4 31 -27 3.0883 -0.0009
4 31 -25 4.5116 -0.0085
4 31 -23 1.5693 -0.0085
4 31 -21 2.9635 0.0061
4 31 -19 -4.2395 -0.0041
4 31 -17 -0.7552 -0.0142
4 31 -15 -1.2317 -0.0087
4 31 -13 3.3124 -0.0084
4 31 -11 0.5224 -0.0083
4 31 -9 2.5489 -0.0050
4 31 -7 6.2286 -0.0115
4 31 -5 1.4259 -0.0043
4 31 -3 2.7956 0.0048
4 31 -1 0.2945 -0.0240
4 31 1 4.7819 -0.0120
4 31 3 -1.0008 -0.0058
4 31 5 1.7254 0.0142
4 31 7 -1.5319 -0.0062
4 31 9 -0.8582 0.0052
4 31 11 -0.8374 -0.0035
4 31 13 -3.1986 0.0101
4 31 15 -3.7638 0.0116
4 31 17 0.2260 0.0034
4 31 19 -2.9895 0.0134
4 31 21 2.4320 0.0053
4 31 23 -1.2431 -0.0023
4 31 25 1.3831 0.0037
4 32 -26 2.4263 -0.0002
4 32 -24 0.8472 0.0007
4 32 -22 1.5112 -0.0029
4 32 -20 -0.1997 -0.0009
4 32 -18 -4.9443 -0.0032
4 32 -16 1.9134 0.0045
4 32 -14 -0.7311 0.0088
4 32 -12 0.5936 0.0051
4 32 -10 -3.2201 0.0110
4 32 -8 -4.4579 -0.0025
4 32 -6 -1.7585 0.0072
4 32 -4 -5.7774 -0.0035
4 32 -2 -7.1244 -0.0036
4 32 0 -8.0314 -0.0082
4 32 2 -0.6713 0.0122
4 32 4 -9.7738 0.0003
4 32 6 -3.0969 0.0171
4 32 8 -1.2943 0.0121
4 32 10 -4.4809 0.0152
4 32 12 -3.7959 0.0131
4 32 14 -9.1475 0.0067
4 32 16 4.1869 0.0107
4 32 18 1.7699 0.0078
4 32 20 -2.4128 0.0079
4 32 22 3.4140 0.0080
4 32 24 -3.0472 0.0036
4 32 26 0.1427 0.0122
4 33 -25 4.1654 -0.0059
4 33 -23 2.9202 0.0029
4 33 -21 3.1850 -0.0043
4 33 -19 -0.7751 -0.0034
4 33 -17 -2.3253 -0.0001
4 33 -15 -1.7503 0.0045
4 33 -13 -2.4549 0.0013
4 33 -11 -2.5996 0.0060
4 33 -9 -1.0657 0.0026
4 33 -7 -0.2560 -0.0072
4 33 -5 0.0016 0.0040
4 33 -3 -4.6199 -0.0249
4 33 -1 -1.1397 -0.0038
4 33 1 -2.3912 0.0094
4 33 3 3.9483 0.0062
4 33 5 -2.8975 0.0073
4 33 7 0.9600 0.0182
4 33 9 -0.0815 0.0086
4 33 11 -7.0181 -0.0007
4 33 13 -5.3779 -0.0131
4 33 15 -1.6972 -0.0080
4 33 17 3.6445 0.0036
4 33 19 -3.5443 0.0031
4 33 21 0.1048 0.0032
4 33 23 2.1251 -0.0008
4 33 25 -2.9887 -0.0056
4 34 -24 -3.0745 0.0066
4 34 -22 -2.1653 0.0069
4 34 -20 -0.8659 0.0008
4 34 -18 -0.6137 -0.0034
4 34 -16 0.5761 0.0051
4 34 -14 0.1515 -0.0002
4 34 -12 0.6538 0.0048
4 34 -10 2.6316 -0.0020
4 34 -8 4.7371 0.0054
4 34 -6 -0.8753 0.0057
4 34 -4 -1.6772 0.0009
4 34 -2 -2.9490 -0.0065
4 34 0 3.4662 -0.0060
4 34 2 -0.5852 -0.0038
4 34 4 4.5529 -0.0002
4 34 6 -1.4793 0.0086
4 34 8 -1.0432 -0.0023
4 34 10 3.1247 0.0003
4 34 12 -4.2094 -0.0146
4 34 14 3.0541 -0.0099
4 34 16 -1.3603 -0.0079
4 34 18 -2.6154 0.0048
4 34 20 -1.9211 0.0030
4 34 22 0.9302 0.0027
4 34 24 0.8739 -0.0032
4 35 -23 -2.4230 -0.0019
4 35 -21 -1.4876 0.0053
4 35 -19 -0.7131 0.0092
4 35 -17 1.2871 0.0006
4 35 -15 0.4515 0.0059
4 35 -13 1.5284 0.0063
4 35 -11 1.4321 -0.0107
4 35 -9 6.6080 0.0009
4 35 -7 1.7430 -0.0053
4 35 -5 1.9399 0.0016
4 35 -3 -0.8961 0.0135
4 35 -1 3.4831 0.0021
4 35 1 -0.2408 -0.0118
4 35 3 2.0426 0.0029
4 35 5 2.9377 0.0047
4 35 7 1.1890 -0.0079
4 35 9 6.8386 -0.0101
4 35 11 6.9834 0.0036
4 35 13 -2.4438 0.0026
4 35 15 4.0664 0.0049
4 35 17 -1.7885 -0.0074
4 35 19 -0.5902 0.0020
4 35 21 -0.1761 0.0040
4 35 23 1.1589 0.0015
4 36 -22 -4.2841 -0.0034
4 36 -20 -0.4483 0.0102
4 36 -18 -2.3543 0.0053
4 36 -16 1.1537 0.0046
4 36 -14 0.2875 0.0172
4 36 -12 1.1704 0.0018
4 36 -10 2.9708 -0.0006
4 36 -8 -1.3224 0.0008
4 36 -6 -2.1338 -0.0088
4 36 -4 -3.0299 0.0092
4 36 -2 1.3663 0.0069
4 36 0 0.5041 0.0095
4 36 2 -3.1395 -0.0067
4 36 4 -1.4228 0.0040
4 36 6 -4.7769 -0.0125
4 36 8 1.8704 -0.0159
4 36 10 4.9714 -0.0070
4 36 12 1.8863 -0.0013
4 36 14 -1.1926 0.0013
4 36 16 7.3730 -0.0146
4 36 18 2.0827 -0.0117
4 36 20 2.0042 0.0003
4 36 22 -2.3340 -0.0059
4 37 -21 2.5865 0.0026
4 37 -19 3.4540 0.0064
4 37 -17 -1.2948 0.0011
4 37 -15 2.2313 0.0053
4 37 -13 -2.7162 0.0037
4 37 -11 0.8856 0.0041
4 37 -9 -2.8108 -0.0024
4 37 -7 -0.8651 0.0113
4 37 -5 0.6852 0.0007
4 37 -3 0.9924 0.0055
4 37 -1 -1.2946 0.0122
4 37 1 0.3143 0.0094
4 37 3 -8.6342 -0.0088
4 37 5 -3.2093 -0.0087
4 37 7 -2.2060 -0.0035
4 37 9 -0.1489 0.0008
4 37 11 0.7151 0.0033
4 37 13 1.6345 0.0045
4 37 15 2.3270 -0.0057
4 37 17 6.0078 -0.0014
4 37 19 -0.2486 -0.0054
4 37 21 -2.1787 0.0001
4 38 -20 2.0296 -0.0061
4 38 -18 -1.7251 0.0027
4 38 -16 -2.6157 -0.0031
4 38 -14 1.3849 0.0048
4 38 -12 -1.2886 0.0005
4 38 -10 -1.9072 -0.0019
4 38 -8 -2.0763 0.0021
4 38 -6 0.3661 0.0039
4 38 -4 0.9254 -0.0067
4 38 -2 -3.2992 -0.0046
4 38 0 1.7290 0.0105
4 38 2 -2.3514 -0.0025
4 38 4 -0.1924 -0.0105
4 38 6 1.0700 -0.0047
4 38 8 -0.4274 -0.0015
4 38 10 -4.4686 -0.0073
4 38 12 -2.2659 -0.0087
4 38 14 0.7004 -0.0043
4 38 16 -4.2293 -0.0059
4 38 18 -1.9351 -0.0042
4 38 20 1.6000 -0.0095
4 39 -19 2.5723 0.0034
4 39 -17 -2.0571 -0.0009
4 39 -15 -0.2820 -0.0042
4 39 -13 0.6282 0.0049
4 39 -11 -4.9328 -0.0027
4 39 -9 -1.4193 0.0016
4 39 -7 -1.2993 0.0075
4 39 -5 3.8765 0.0007
4 39 -3 -0.7910 0.0076
4 39 -1 1.8960 -0.0003
4 39 1 -2.6610 -0.0011
4 39 3 2.5497 -0.0041
4 39 5 1.5237 0.0034
4 39 7 0.8896 -0.0076
4 39 9 0.3138 -0.0031
4 39 11 -5.1850 -0.0080
4 39 13 2.9464 -0.0007
4 39 15 -1.1922 0.0015
4 39 17 -7.4188 -0.0117
4 39 19 3.9347 -0.0004
4 40 -18 1.7430 -0.0045
4 40 -16 -1.4226 -0.0061
4 40 -14 1.6631 0.0051
4 40 -12 -4.9299 0.0011
4 40 -10 0.6461 -0.0030
4 40 -8 -2.7853 0.0030
4 40 -6 -2.2353 -0.0054
4 40 -4 -2.1987 0.0001
4 40 -2 -2.6813 0.0116
4 40 0 -1.1504 -0.0092
4 40 2 7.6844 0.0008
4 40 4 2.0609 0.0070
4 40 6 4.4340 -0.0030
4 40 8 -0.7375 -0.0066
4 40 10 -1.9777 -0.0006
4 40 12 1.1409 0.0024
4 40 14 1.1319 0.0074
4 40 16 -5.0348 0.0035
4 40 18 0.2874 -0.0014
4 41 -17 -2.2194 -0.0138
4 41 -15 -0.7269 -0.0065
4 41 -13 -0.0115 0.0010
4 41 -11 1.9925 -0.0064
4 41 -9 2.8156 0.0079
4 41 -7 -1.7697 -0.0055
4 41 -5 2.8841 -0.0046
4 41 -3 2.1739 -0.0082
4 41 -1 2.6150 -0.0039
4 41 1 7.5611 -0.0072
4 41 3 4.3270 -0.0022
4 41 5 1.5318 0.0007
4 41 7 2.5663 -0.0039
4 41 9 -0.6126 0.0004
4 41 11 2.6581 -0.0062
4 41 13 1.6382 -0.0048
4 41 15 0.5258 -0.0057
4 41 17 2.9249 -0.0030
4 42 -16 -0.1202 -0.0052
4 42 -14 4.0003 -0.0072
4 42 -12 0.1329 -0.0015
4 42 -10 4.6280 -0.0031
4 42 -8 2.4092 0.0093
4 42 -6 2.3410 0.0110
4 42 -4 1.1149 -0.0052
4 42 -2 -0.8218 -0.0028
4 42 0 0.9992 0.0038
4 42 2 1.1669 0.0039
4 42 4 -0.7371 0.0014
4 42 6 0.1907 0.0123
4 42 8 0.3431 0.0134
4 42 10 3.7691 0.0106
4 42 12 0.0023 0.0018
4 42 14 0.9368 0.0057
4 43 -15 4.7127 -0.0059
4 43 -13 0.6582 -0.0076
4 43 -11 -1.3573 -0.0024
4 43 -9 8.2283 -0.0048
4 43 -7 3.3617 0.0027
4 43 -5 3.6692 -0.0031
4 43 -3 4.6643 -0.0111
4 43 -1 -3.6103 0.0010
4 43 1 0.3164 0.0018
4 43 3 -3.7526 0.0040
4 43 5 1.5275 0.0001
4 43 7 0.8371 0.0090
4 43 9 4.5035 0.0030
4 43 11 -0.5737 0.0049
4 43 13 -2.3792 0.0063
4 44 -12 -4.8648 -0.0070
4 44 -10 -2.7206 -0.0108
4 44 -8 4.4019 -0.0100
4 44 -6 -0.1811 -0.0141
4 44 -4 1.7081 0.0043
4 44 -2 -2.4813 -0.0043
4 44 0 -1.2177 0.0040
4 44 2 -3.0541 0.0014
4 44 4 -0.5512 0.0136
4 44 6 -0.3625 0.0039
4 44 8 0.0439 0.0029
4 44 10 2.3845 -0.0075
4 44 12 -0.8765 0.0015
4 45 -11 -4.1308 0.0037
4 45 -9 -5.0391 0.0006
4 45 -7 1.5762 0.0016
4 45 -5 -2.3126 -0.0056
4 45 -3 1.0499 0.0130
4 45 -1 -1.1167 -0.0061
4 45 1 0.3475 -0.0043
4 45 3 -6.0193 -0.0004
4 45 5 -1.7191 0.0068
4 45 7 -2.0225 0.0010
4 45 9 -3.1618 0.0099
4 46 -8 -10.7411 0.0036
4 46 -6 -4.3799 -0.0036
4 46 -4 -0.9720 -0.0020
4 46 -2 0.8898 -0.0007
4 46 0 -1.6131 0.0025
4 46 2 2.0378 -0.0011
4 46 4 -4.7554 -0.0045
4 46 6 -0.6658 -0.0094
5 1 -34 -3.4773 0.0129
5 1 -32 1.2383 0.0410
5 1 -30 -0.8245 0.0166
5 1 -28 -2.0872 0.0141
5 1 -26 -5.2277 0.0365
5 1 -24 6.2751 0.0441
5 1 -22 0.5725 0.0015
5 1 -20 2.0917 0.1106
5 1 -18 14.3248 0.0467
5 1 -16 12.0059 -0.0278
5 1 -14 36.4642 -0.0297
5 1 -12 1.3249 0.0773
5 1 -10 76.4393 0.1880
5 1 -8 -75.0344 0.0165
5 1 -6 98.9205 0.1147
5 1 -4 -59.6791 0.2188
5 1 -2 -28.3219 0.1385
5 1 0 26.8573 0.1474
5 1 2 -28.8536 0.0513
5 1 4 55.5760 0.0315
5 1 6 -17.1688 0.1347
5 1 8 -48.1453 0.0809
5 1 10 48.6763 0.0639
5 1 12 15.8029 0.1674
5 1 14 9.5207 0.1755
5 1 16 29.9698 -0.0590
5 1 18 0.7456 0.0569
5 1 20 0.2902 -0.0193
5 1 22 3.4185 0.0094
5 1 24 1.9721 0.0085
5 1 26 3.4223 -0.0570
5 1 28 3.2743 -0.0319
5 1 30 4.7708 -0.0241
5 1 32 0.9019 -0.0124
5 1 34 2.6099 -0.0294
5 2 -35 -1.7201 -0.0407
5 2 -33 -1.6317 -0.0072
5 2 -31 -0.6221 -0.0337
5 2 -29 -2.1705 -0.0525
5 2 -27 -2.0894 -0.0614
5 2 -25 -2.2120 -0.0089
5 2 -23 2.8162 -0.0497
5 2 -21 0.1790 -0.0833
5 2 -19 1.0184 -0.0245
5 2 -17 8.4323 -0.1341
5 2 -15 5.2641 0.0207
5 2 -13 7.6843 -0.0187
5 2 -11 18.0676 -0.0890
5 2 -9 -25.1680 -0.0561
5 2 -7 38.3450 -0.1414
5 2 -5 23.9253 -0.0951
5 2 -3 -12.4703 -0.1072
5 2 -1 -2.8760 -0.0654
5 2 1 20.5546 0.0678
5 2 3 -14.5377 -0.0559
5 2 5 -4.5754 -0.0740
5 2 7 -125.3209 -0.0980
5 2 9 -16.3195 0.0098
5 2 11 15.0953 -0.0239
5 2 13 1.4944 0.1647
5 2 15 2.2699 -0.1540
5 2 17 7.2559 0.0624
5 2 19 -18.7857 -0.0634
5 2 21 -0.3352 0.0051
5 2 23 3.8557 0.0027
5 2 25 -1.8868 0.0125
5 2 27 1.8422 0.0202
5 2 29 3.3034 0.0082
5 2 31 2.7442 0.0206
5 2 33 2.7303 0.0246
5 3 -34 -3.4215 0.0035
5 3 -32 -1.2754 0.0162
5 3 -30 -5.9800 -0.0046
5 3 -28 -2.6476 -0.0142
5 3 -26 2.6286 0.0295
5 3 -24 0.7563 -0.0056
5 3 -22 4.7024 0.0240
5 3 -20 0.4611 0.0039
5 3 -18 -6.8267 -0.0030
5 3 -16 5.0756 0.0546
5 3 -14 -14.0587 0.0861
5 3 -12 18.0564 -0.0237
5 3 -10 -27.4358 -0.0730
5 3 -8 43.2196 0.1196
5 3 -6 -19.0385 0.1332
5 3 -4 20.5162 0.0670
5 3 -2 6.0652 -0.0549
5 3 0 7.6769 0.0102
5 3 2 -9.4171 0.0069
5 3 4 48.8145 -0.1021
5 3 6 4.7746 0.0058
5 3 8 8.0722 -0.0014
5 3 10 98.8796 0.0880
5 3 12 13.1573 -0.0621
5 3 14 11.9550 -0.1149
5 3 16 46.9312 -0.0482
5 3 18 -0.1062 -0.0202
5 3 20 0.0182 0.0459
5 3 22 16.2457 -0.0063
5 3 24 3.6413 0.0105
5 3 26 -1.9468 -0.0027
5 3 28 -0.0832 0.0141
5 3 30 1.6235 -0.0047
5 3 32 2.0339 -0.0012
5 3 34 0.1530 0.0095
5 4 -35 -0.0962 -0.0034
5 4 -33 0.8730 0.0065
5 4 -31 1.3827 -0.0124
5 4 -29 -2.0083 -0.0190
5 4 -27 4.8545 -0.0006
5 4 -25 0.3806 0.0108
5 4 -23 -5.6862 -0.0125
5 4 -21 -3.0678 -0.0062
5 4 -19 -1.3922 -0.0156
5 4 -17 -6.6470 0.0030
5 4 -15 0.8506 0.0325
5 4 -13 -18.4078 0.0326
5 4 -11 -34.9583 -0.0633
5 4 -9 21.8193 -0.0644
5 4 -7 -19.3052 -0.0556
5 4 -5 44.9645 -0.1361
5 4 -3 22.9440 -0.1223
5 4 -1 58.3794 -0.0806
5 4 1 -73.2323 -0.0407
5 4 3 2.3755 -0.0780
5 4 5 -19.1314 -0.0635
5 4 7 -104.1599 -0.0600
5 4 9 18.9889 -0.0395
5 4 11 -13.8792 -0.0450
5 4 13 -79.6735 -0.1134
5 4 15 2.6789 -0.0318
5 4 17 -0.0651 -0.0327
5 4 19 -29.3882 0.0128
5 4 21 -0.5865 0.0114
5 4 23 -1.3949 0.0077
5 4 25 -6.6723 -0.0029
5 4 27 -4.1582 0.0300
5 4 29 -2.2053 0.0090
5 4 31 -1.2495 0.0051
5 4 33 -0.5369 -0.0003
5 5 -34 2.4064 0.0083
5 5 -32 3.0432 0.0025
5 5 -30 4.2421 -0.0029
5 5 -28 2.8233 -0.0109
5 5 -26 4.2660 0.0042
5 5 -24 -4.1925 0.0088
5 5 -22 0.3584 -0.0066
5 5 -20 4.7844 0.0046
5 5 -18 -4.0696 0.0138
5 5 -16 1.6887 0.0026
5 5 -14 18.1886 0.0036
5 5 -12 -18.6340 0.0560
5 5 -10 -7.9090 0.0695
5 5 -8 1.9505 -0.0402
5 5 -6 -29.4387 -0.1013
5 5 -4 -4.3381 -0.0357
5 5 -2 35.6163 -0.0291
5 5 0 -31.7169 -0.0088
5 5 2 4.5008 -0.0235
5 5 4 81.9841 -0.0327
5 5 6 12.9195 -0.0097
5 5 8 47.1287 -0.0125
5 5 10 62.3092 -0.0457
5 5 12 -19.6252 -0.0287
5 5 14 -5.1835 -0.0258
5 5 16 52.8390 -0.0375
5 5 18 0.7299 0.0051
5 5 20 -4.4982 -0.0114
5 5 22 2.9134 0.0108
5 5 24 -4.4992 0.0093
5 5 26 -5.2745 0.0012
5 5 28 -3.5727 0.0134
5 5 30 0.1163 -0.0025
5 5 32 -1.5700 0.0019
5 5 34 -0.4642 -0.0055
5 6 -35 0.4934 -0.0015
5 6 -33 3.4776 0.0007
5 6 -31 -0.6182 0.0071
5 6 -29 3.3551 -0.0088
5 6 -27 0.0903 0.0039
5 6 -25 -0.9920 -0.0035
5 6 -23 -6.6867 -0.0103
5 6 -21 2.5752 -0.0042
5 6 -19 -3.0131 0.0141
5 6 -17 -15.8554 -0.0076
5 6 -15 5.2466 -0.0417
5 6 -13 5.2717 -0.0467
5 6 -11 -19.0868 0.0967
5 6 -9 -12.5626 0.0261
5 6 -7 0.5442 -0.0672
5 6 -5 -28.7951 0.0461
5 6 -3 2.0360 0.0371
5 6 -1 -22.1520 0.0623
5 6 1 -13.5529 0.0531
5 6 3 29.3939 -0.0409
5 6 5 20.7167 0.0015
5 6 7 -51.2568 0.0659
5 6 9 -16.2288 -0.0248
5 6 11 -1.9332 -0.0047
5 6 13 -49.5310 0.0080
5 6 15 0.8305 0.0085
5 6 17 0.8774 -0.0365
5 6 19 -25.2049 0.0384
5 6 21 -1.9250 -0.0177
5 6 23 -3.5047 0.0322
5 6 25 -3.7516 0.0095
5 6 27 4.4090 -0.0134
5 6 29 -0.6552 0.0087
5 6 31 -2.8039 0.0023
5 6 33 -2.0089 0.0161
5 7 -34 -1.7882 -0.0002
5 7 -32 1.3368 0.0147
5 7 -30 -2.1350 0.0099
5 7 -28 -0.7457 0.0128
5 7 -26 -0.6397 0.0051
5 7 -24 0.4788 0.0166
5 7 -22 0.2367 0.0078
5 7 -20 3.9524 0.0185
5 7 -18 -3.1018 0.0278
5 7 -16 -13.0222 0.0120
5 7 -14 3.1489 0.0005
5 7 -12 1.1643 -0.0358
5 7 -10 18.8094 -0.0064
5 7 -8 -20.6445 0.0217
5 7 -6 24.8009 0.0326
5 7 -4 -32.6721 0.0473
5 7 -2 -51.2825 -0.0811
5 7 0 15.3069 0.0417
5 7 2 -1.6084 -0.0413
5 7 4 55.2426 -0.0442
5 7 6 1.3442 -0.0265
5 7 8 -26.3013 0.0233
5 7 10 31.3641 -0.0390
5 7 12 10.3360 0.0225
5 7 14 11.9566 -0.0051
5 7 16 24.4127 -0.0243
5 7 18 -3.1336 0.0135
5 7 20 -6.4732 -0.0053
5 7 22 14.8571 -0.0008
5 7 24 -0.6913 0.0074
5 7 26 1.7823 0.0150
5 7 28 0.3691 0.0024
5 7 30 2.4281 -0.0033
5 7 32 2.8362 -0.0084
5 7 34 3.0021 0.0051
5 8 -35 -0.7406 0.0025
5 8 -33 -1.6972 -0.0067
5 8 -31 -0.0451 -0.0055
5 8 -29 -1.3874 -0.0051
5 8 -27 2.0180 -0.0049
5 8 -25 -0.2926 -0.0063
5 8 -23 -1.8537 -0.0160
5 8 -21 0.8581 0.0061
5 8 -19 3.6138 -0.0007
5 8 -17 4.0539 -0.0004
5 8 -15 -4.1401 0.0019
5 8 -13 5.6409 0.0066
5 8 -11 19.7047 -0.0904
5 8 -9 11.3587 0.0089
5 8 -7 15.7168 0.0618
5 8 -5 38.5557 0.0595
5 8 -3 -49.8225 0.0266
5 8 -1 -2.1471 0.0152
5 8 1 -6.6035 0.0741
5 8 3 -13.7715 0.0152
5 8 5 2.2542 0.0059
5 8 7 -17.5838 -0.0273
5 8 9 -5.7301 0.0189
5 8 11 -0.7613 -0.0015
5 8 13 -22.9663 0.0183
5 8 15 -14.8466 0.0144
5 8 17 -9.5955 0.0160
5 8 19 -17.1430 -0.0087
5 8 21 0.2158 -0.0051
5 8 23 10.5148 -0.0159
5 8 25 7.2632 0.0004
5 8 27 2.0142 0.0089
5 8 29 0.9649 -0.0001
5 8 31 -0.2275 -0.0056
5 8 33 3.1215 0.0040
5 9 -34 -1.1870 -0.0047
5 9 -32 -2.1525 0.0084
5 9 -30 -0.9377 -0.0012
5 9 -28 1.4024 -0.0022
5 9 -26 4.1097 0.0132
5 9 -24 -2.3074 0.0026
5 9 -22 -1.9299 0.0066
5 9 -20 3.9353 0.0064
5 9 -18 6.2170 -0.0276
5 9 -16 12.5214 -0.0139
5 9 -14 -0.9162 0.0154
5 9 -12 2.4438 -0.0088
5 9 -10 -14.4951 -0.0232
5 9 -8 -3.4724 0.0357
5 9 -6 -4.7716 -0.0050
5 9 -4 12.1796 -0.0513
5 9 -2 -18.3350 -0.0063
5 9 0 19.1961 -0.0119
5 9 2 -38.2474 0.0241
5 9 4 -23.5785 0.0159
5 9 6 2.1320 -0.0391
5 9 8 0.1189 -0.0103
5 9 10 9.8566 0.0483
5 9 12 -4.7710 0.0103
5 9 14 -15.6676 0.0390
5 9 16 0.9446 0.0254
5 9 18 3.6698 -0.0181
5 9 20 0.5412 -0.0025
5 9 22 7.5264 -0.0114
5 9 24 3.7619 -0.0154
5 9 26 -0.1013 0.0075
5 9 28 0.5672 0.0005
5 9 30 -1.4821 -0.0040
5 9 32 1.7053 -0.0021
5 9 34 -0.2018 0.0058
5 10 -35 0.6747 -0.0101
5 10 -33 -0.6191 0.0102
5 10 -31 3.1829 0.0047
5 10 -29 -2.9576 0.0078
5 10 -27 1.7615 0.0043
5 10 -25 -2.6802 0.0105
5 10 -23 -1.0859 0.0013
5 10 -21 1.6685 -0.0046
5 10 -19 -7.1108 0.0229
5 10 -17 8.9268 -0.0056
5 10 -15 5.1077 0.0023
5 10 -13 4.4853 0.0156
5 10 -11 -3.1988 0.0456
5 10 -9 -6.5031 0.0226
5 10 -7 -2.4451 -0.0389
5 10 -5 7.9200 -0.0446
5 10 -3 20.0347 -0.0056
5 10 -1 18.1310 -0.0031
5 10 1 -7.5993 0.0056
5 10 3 -29.7521 0.0271
5 10 5 -9.3874 0.0056
5 10 7 22.7413 -0.0183
5 10 9 5.7972 0.0257
5 10 11 7.0122 0.0008
5 10 13 -16.4542 0.0189
5 10 15 -2.8786 0.0122
5 10 17 6.7071 0.0056
5 10 19 -0.4387 -0.0245
5 10 21 0.7925 -0.0015
5 10 23 -4.3424 -0.0112
5 10 25 -2.6520 -0.0008
5 10 27 1.3057 -0.0028
5 10 29 -4.8790 -0.0057
5 10 31 1.1123 -0.0009
5 10 33 -2.3440 0.0030
5 11 -34 1.0269 -0.0086
5 11 -32 -1.7237 -0.0050
5 11 -30 -4.4007 0.0117
5 11 -28 -1.6459 -0.0107
5 11 -26 -2.2791 -0.0036
5 11 -24 -0.5048 0.0015
5 11 -22 9.0564 -0.0105
5 11 -20 -3.8823 -0.0032
5 11 -18 -7.5819 0.0140
5 11 -16 -7.9801 0.0099
5 11 -14 1.8319 -0.0329
5 11 -12 -1.0556 -0.0053
5 11 -10 0.4138 0.0312
5 11 -8 -5.8461 -0.0036
5 11 -6 2.8392 0.0286
5 11 -4 -5.5738 0.0537
5 11 -2 41.3737 -0.0263
5 11 0 -8.1696 0.0300
5 11 2 2.9607 0.0012
5 11 4 -3.4856 0.0119
5 11 6 -5.4040 0.0447
5 11 8 -3.5019 0.0522
5 11 10 -5.7107 0.0665
5 11 12 7.6038 0.0207
5 11 14 2.2598 0.0451
5 11 16 9.2836 0.0263
5 11 18 4.7079 0.0178
5 11 20 3.4325 0.0040
5 11 22 -3.1852 -0.0079
5 11 24 -9.6195 -0.0026
5 11 26 -1.7406 -0.0163
5 11 28 -0.4924 -0.0055
5 11 30 -4.6210 -0.0002
5 11 32 1.4866 -0.0098
5 11 34 -0.8442 -0.0024
5 12 -33 4.4180 -0.0037
5 12 -31 3.5359 -0.0045
5 12 -29 3.0806 0.0007
5 12 -27 2.1939 -0.0051
5 12 -25 -1.7195 -0.0034
5 12 -23 5.5610 0.0039
5 12 -21 8.0266 -0.0110
5 12 -19 3.2678 -0.0282
5 12 -17 -6.7707 0.0096
5 12 -15 -4.2188 0.0012
5 12 -13 -3.8371 -0.0061
5 12 -11 3.9550 -0.0121
5 12 -9 9.5004 -0.0185
5 12 -7 13.3410 -0.0200
5 12 -5 7.7245 0.0186
5 12 -3 10.8394 -0.0336
5 12 -1 17.8976 0.0009
5 12 1 4.2662 0.0207
5 12 3 25.4809 -0.0240
5 12 5 32.5772 -0.0122
5 12 7 -7.1119 -0.0121
5 12 9 -2.2909 0.0095
5 12 11 6.2133 0.0123
5 12 13 22.7910 0.0065
5 12 15 15.3968 0.0219
5 12 17 0.8193 -0.0127
5 12 19 -3.7226 0.0110
5 12 21 -2.4516 -0.0113
5 12 23 -5.2037 -0.0046
5 12 25 -1.9795 0.0022
5 12 27 0.8332 0.0067
5 12 29 -0.0121 -0.0008
5 12 31 -0.8490 -0.0052
5 12 33 -0.9363 -0.0062
5 13 -34 -2.4252 0.0083
5 13 -32 -2.9707 -0.0001
5 13 -30 -0.4512 -0.0029
5 13 -28 -0.0516 -0.0014
5 13 -26 0.4649 -0.0013
5 13 -24 1.1252 0.0083
5 13 -22 -3.7423 0.0092
5 13 -20 4.8779 -0.0105
5 13 -18 -3.1288 -0.0189
5 13 -16 -8.0234 -0.0022
5 13 -14 -10.9440 0.0158
5 13 -12 -10.0309 -0.0037
5 13 -10 -4.5602 0.0050
5 13 -8 -26.9819 0.0179
5 13 -6 -2.0846 0.0080
5 13 -4 -6.6994 -0.0161
5 13 -2 -45.6293 0.0270
5 13 0 13.8075 0.0210
5 13 2 -14.9399 0.0320
5 13 4 32.5149 0.0287
5 13 6 4.3071 0.0237
5 13 8 -6.3261 0.0256
5 13 10 -4.0209 0.0146
5 13 12 2.2720 -0.0056
5 13 14 8.1405 -0.0143
5 13 16 -5.2645 -0.0152
5 13 18 -1.3804 0.0109
5 13 20 2.4928 0.0125
5 13 22 -2.1533 0.0074
5 13 24 5.4528 -0.0093
5 13 26 6.5732 0.0024
5 13 28 -0.3486 0.0013
5 13 30 1.7551 -0.0094
5 13 32 -4.5506 -0.0102
5 14 -33 -2.3626 -0.0042
5 14 -31 -0.4794 0.0029
5 14 -29 3.9768 -0.0117
5 14 -27 -1.6170 0.0013
5 14 -25 0.9478 0.0004
5 14 -23 -3.9245 0.0002
5 14 -21 -2.3324 0.0167
5 14 -19 2.1816 -0.0075
5 14 -17 5.1884 -0.0197
5 14 -15 3.6869 -0.0120
5 14 -13 1.2411 -0.0035
5 14 -11 2.2672 -0.0049
5 14 -9 -20.7918 0.0040
5 14 -7 -8.8949 -0.0031
5 14 -5 26.2035 -0.0405
5 14 -3 -30.3237 -0.0012
5 14 -1 -7.1487 0.0100
5 14 1 -9.0908 -0.0360
5 14 3 -23.7000 0.0080
5 14 5 5.7849 -0.0166
5 14 7 -7.4935 0.0000
5 14 9 -13.0358 -0.0255
5 14 11 -11.9807 -0.0168
5 14 13 -8.0160 -0.0667
5 14 15 -4.1246 -0.0014
5 14 17 -1.5513 -0.0082
5 14 19 5.8351 0.0187
5 14 21 0.2162 0.0033
5 14 23 1.7611 0.0134
5 14 25 2.5391 -0.0044
5 14 27 1.4505 -0.0039
5 14 29 4.8335 -0.0066
5 14 31 2.2219 -0.0105
5 14 33 -1.3383 0.0072
5 15 -32 -0.4268 0.0051
5 15 -30 -2.9565 -0.0111
5 15 -28 -1.0449 -0.0010
5 15 -26 -2.9731 -0.0104
5 15 -24 -3.4570 -0.0062
5 15 -22 3.2719 -0.0131
5 15 -20 -15.5899 0.0077
5 15 -18 0.9547 0.0139
5 15 -16 -3.1019 0.0019
5 15 -14 -4.5119 -0.0203
5 15 -12 13.7209 0.0047
5 15 -10 -8.3430 0.0001
5 15 -8 -15.3778 0.0073
5 15 -6 22.4096 -0.0244
5 15 -4 -10.9343 0.0071
5 15 -2 7.1213 -0.0080
5 15 0 -4.3622 -0.0149
5 15 2 1.9879 -0.0313
5 15 4 -18.1614 0.0183
5 15 6 15.3849 -0.0237
5 15 8 -7.7004 0.0018
5 15 10 1.5715 -0.0301
5 15 12 -7.4080 -0.0358
5 15 14 -15.2636 -0.0317
5 15 16 1.2370 0.0046
5 15 18 1.3360 -0.0086
5 15 20 2.2628 -0.0047
5 15 22 -0.0189 0.0007
5 15 24 -3.1162 0.0076
5 15 26 -0.0641 0.0003
5 15 28 -0.8756 0.0011
5 15 30 1.1747 0.0071
5 15 32 1.4680 0.0017
5 16 -33 -1.8157 -0.0033
5 16 -31 -0.8433 0.0017
5 16 -29 3.4435 0.0156
5 16 -27 1.1898 -0.0039
5 16 -25 -1.3675 0.0046
5 16 -23 10.4766 -0.0022
5 16 -21 -1.5775 0.0000
5 16 -19 0.4684 0.0084
5 16 -17 8.5834 0.0259
5 16 -15 -2.2713 0.0049
5 16 -13 12.5893 0.0018
5 16 -11 16.0822 0.0025
5 16 -9 1.0313 0.0011
5 16 -7 9.8557 -0.0027
5 16 -5 13.0864 0.0235
5 16 -3 2.7388 0.0083
5 16 -1 12.8537 -0.0199
5 16 1 -4.0588 0.0162
5 16 3 -3.0631 -0.0157
5 16 5 -2.8416 0.0134
5 16 7 6.2033 -0.0176
5 16 9 6.1178 0.0184
5 16 11 1.8600 -0.0267
5 16 13 0.8572 -0.0010
5 16 15 -1.6676 -0.0156
5 16 17 3.3183 0.0103
5 16 19 -0.4275 -0.0039
5 16 21 2.6204 0.0041
5 16 23 -1.8968 0.0053
5 16 25 -2.7114 0.0083
5 16 27 -0.1282 0.0009
5 16 29 0.5215 0.0096
5 16 31 1.0703 -0.0012
5 17 -32 -2.1298 -0.0021
5 17 -30 2.4380 0.0001
5 17 -28 0.8544 0.0080
5 17 -26 -5.0842 0.0029
5 17 -24 3.4483 0.0025
5 17 -22 -0.3436 0.0042
5 17 -20 -0.3559 -0.0127
5 17 -18 -1.5850 -0.0070
5 17 -16 0.0801 0.0139
5 17 -14 -3.6186 0.0080
5 17 -12 3.7463 -0.0022
5 17 -10 3.9955 -0.0044
5 17 -8 13.1755 -0.0137
5 17 -6 -6.4128 -0.0046
5 17 -4 2.0954 -0.0177
5 17 -2 -6.7014 -0.0184
5 17 0 13.0721 -0.0041
5 17 2 5.3141 -0.0045
5 17 4 14.9162 -0.0355
5 17 6 -5.7984 -0.0262
5 17 8 1.6105 -0.0324
5 17 10 1.7918 0.0071
5 17 12 11.4766 -0.0171
5 17 14 7.6425 -0.0147
5 17 16 -8.2213 -0.0228
5 17 18 -3.3148 -0.0147
5 17 20 -3.5670 0.0068
5 17 22 1.3822 -0.0113
5 17 24 1.3572 0.0031
5 17 26 -1.0774 0.0064
5 17 28 2.4695 0.0064
5 17 30 -3.1968 0.0041
5 17 32 2.1107 -0.0026
5 18 -33 -0.4772 0.0029
5 18 -31 1.0078 -0.0080
5 18 -29 1.0894 -0.0055
5 18 -27 0.1439 -0.0028
5 18 -25 -0.4937 -0.0074
5 18 -23 0.9798 0.0037
5 18 -21 4.6442 0.0054
5 18 -19 4.7443 -0.0114
5 18 -17 8.3267 -0.0040
5 18 -15 2.6655 0.0169
5 18 -13 5.5911 0.0116
5 18 -11 5.5658 0.0060
5 18 -9 4.3338 0.0104
5 18 -7 7.6754 0.0141
5 18 -5 -8.4275 -0.0104
5 18 -3 5.4992 0.0169
5 18 -1 -7.9047 0.0350
5 18 1 6.4524 0.0028
5 18 3 11.4165 0.0233
5 18 5 4.4334 -0.0090
5 18 7 5.4258 -0.0202
5 18 9 -4.6142 -0.0020
5 18 11 5.0831 0.0055
5 18 13 10.2090 0.0185
5 18 15 -3.5681 0.0100
5 18 17 -4.8529 0.0116
5 18 19 6.7512 0.0054
5 18 21 -1.4382 -0.0005
5 18 23 4.8952 -0.0107
5 18 25 -1.0210 0.0012
5 18 27 1.2882 0.0075
5 18 29 -0.7585 0.0110
5 18 31 -2.6264 0.0020
5 19 -32 3.6809 0.0124
5 19 -30 0.6099 0.0029
5 19 -28 -2.5805 0.0006
5 19 -26 -4.2455 0.0086
5 19 -24 1.6496 -0.0037
5 19 -22 1.2479 0.0066
5 19 -20 -4.9217 0.0122
5 19 -18 4.0939 -0.0044
5 19 -16 -2.0805 -0.0127
5 19 -14 0.0456 -0.0180
5 19 -12 1.4565 -0.0084
5 19 -10 -6.4116 -0.0033
5 19 -8 -6.9770 0.0177
5 19 -6 5.5059 -0.0171
5 19 -4 2.1209 0.0007
5 19 -2 -1.7109 0.0237
5 19 0 -3.9416 -0.0230
5 19 2 4.7312 -0.0187
5 19 4 -8.8961 -0.0081
5 19 6 -7.9357 -0.0176
5 19 8 -3.5279 -0.0181
5 19 10 -16.2501 0.0008
5 19 12 4.9263 0.0045
5 19 14 -2.1069 0.0059
5 19 16 -6.0796 0.0034
5 19 18 2.0562 -0.0070
5 19 20 2.9132 -0.0207
5 19 22 -0.1132 -0.0049
5 19 24 0.1341 -0.0001
5 19 26 0.8353 -0.0077
5 19 28 2.1786 0.0127
5 19 30 1.9138 0.0091
5 20 -31 -0.2831 0.0010
5 20 -29 -1.2116 0.0012
5 20 -27 -1.8745 -0.0054
5 20 -25 3.0098 0.0004
5 20 -23 5.2807 -0.0035
5 20 -21 -8.7961 0.0079
5 20 -19 0.5924 0.0106
5 20 -17 -2.7197 0.0078
5 20 -15 -3.8587 -0.0049
5 20 -13 0.6348 -0.0016
5 20 -11 1.5694 0.0165
5 20 -9 -9.4146 0.0057
5 20 -7 -4.8785 -0.0034
5 20 -5 11.9285 -0.0033
5 20 -3 0.6924 0.0191
5 20 -1 0.0827 0.0085
5 20 1 -4.7551 -0.0092
5 20 3 -12.7350 -0.0044
5 20 5 -3.0803 -0.0014
5 20 7 6.8934 -0.0017
5 20 9 1.9383 0.0018
5 20 11 -1.8735 0.0127
5 20 13 6.6019 0.0156
5 20 15 0.4612 0.0091
5 20 17 8.0764 -0.0061
5 20 19 1.9477 -0.0151
5 20 21 0.5209 -0.0067
5 20 23 -4.0516 0.0074
5 20 25 -5.1004 -0.0074
5 20 27 -0.3209 -0.0018
5 20 29 -1.1987 0.0035
5 20 31 -2.4891 -0.0056
5 21 -32 -1.7169 -0.0050
5 21 -30 -2.9945 -0.0005
5 21 -28 -4.2598 -0.0010
5 21 -26 1.7459 -0.0050
5 21 -24 1.8566 -0.0019
5 21 -22 -1.9963 -0.0041
5 21 -20 -9.1124 -0.0058
5 21 -18 -1.4124 0.0055
5 21 -16 -9.4292 -0.0003
5 21 -14 -0.5930 -0.0086
5 21 -12 2.1473 0.0038
5 21 -10 -7.7709 -0.0016
5 21 -8 -11.2839 0.0009
5 21 -6 -3.2528 -0.0040
5 21 -4 -9.6921 -0.0015
5 21 -2 -4.8774 -0.0030
5 21 0 -7.9362 0.0014
5 21 2 -11.2855 0.0039
5 21 4 -2.3948 0.0074
5 21 6 7.7346 0.0263
5 21 8 7.1454 0.0276
5 21 10 -2.7196 0.0084
5 21 12 -1.8687 0.0126
5 21 14 -3.5732 0.0075
5 21 16 0.7542 -0.0032
5 21 18 -0.7723 0.0115
5 21 20 -1.2881 0.0132
5 21 22 -4.1280 0.0041
5 21 24 -2.7328 -0.0041
5 21 26 -0.9714 -0.0053
5 21 28 5.7475 -0.0036
5 21 30 1.9062 -0.0002
5 22 -31 -0.4464 0.0008
5 22 -29 -1.5522 -0.0072
5 22 -27 0.9770 0.0034
5 22 -25 0.4176 0.0079
5 22 -23 -1.7663 0.0048
5 22 -21 -2.7894 0.0042
5 22 -19 -2.6976 -0.0114
5 22 -17 4.9343 -0.0038
5 22 -15 -4.3711 0.0072
5 22 -13 8.3870 0.0108
5 22 -11 -6.1869 -0.0091
5 22 -9 -3.5602 0.0063
5 22 -7 -0.1730 0.0004
5 22 -5 -7.2390 -0.0171
5 22 -3 -3.3879 -0.0148
5 22 -1 1.7767 -0.0182
5 22 1 4.6476 0.0008
5 22 3 10.6610 0.0012
5 22 5 7.0912 0.0067
5 22 7 4.4278 0.0179
5 22 9 -0.9401 -0.0015
5 22 11 -4.0727 0.0113
5 22 13 1.0282 0.0045
5 22 15 2.0947 0.0076
5 22 17 3.7706 0.0031
5 22 19 -1.6854 0.0205
5 22 21 -3.3075 -0.0005
5 22 23 -1.7963 -0.0075
5 22 25 0.1864 0.0026
5 22 27 -2.9687 -0.0054
5 22 29 -0.6724 0.0000
5 23 -30 0.5617 -0.0039
5 23 -28 1.4872 0.0048
5 23 -26 -0.1023 0.0023
5 23 -24 -1.3515 -0.0093
5 23 -22 2.7149 -0.0027
5 23 -20 4.5958 0.0075
5 23 -18 1.9892 -0.0150
5 23 -16 0.6887 0.0038
5 23 -14 0.3058 0.0114
5 23 -12 1.5005 0.0012
5 23 -10 1.1638 0.0088
5 23 -8 4.6048 0.0186
5 23 -6 0.9268 0.0029
5 23 -4 3.1074 -0.0051
5 23 -2 0.0240 0.0085
5 23 0 9.2304 -0.0028
5 23 2 9.3344 0.0235
5 23 4 15.7000 0.0442
5 23 6 -0.0837 0.0248
5 23 8 -3.1591 0.0245
5 23 10 1.2192 -0.0003
5 23 12 -2.9217 0.0080
5 23 14 3.8875 0.0022
5 23 16 -2.6485 0.0055
5 23 18 1.1464 0.0095
5 23 20 -2.4860 -0.0042
5 23 22 2.5461 -0.0014
5 23 24 -0.1138 -0.0001
5 23 26 -1.4613 -0.0018
5 23 28 -2.1901 -0.0033
5 23 30 -2.8568 0.0010
5 24 -31 0.8536 0.0006
5 24 -29 0.7083 0.0047
5 24 -27 1.7164 0.0011
5 24 -25 0.1134 0.0010
5 24 -23 0.7220 -0.0129
5 24 -21 0.8590 0.0029
5 24 -19 -0.0333 -0.0012
5 24 -17 -3.4680 -0.0135
5 24 -15 -0.9336 -0.0178
5 24 -13 -3.7451 -0.0176
5 24 -11 -1.9490 -0.0152
5 24 -9 1.9250 -0.0072
5 24 -7 6.1202 0.0035
5 24 -5 7.2216 -0.0126
5 24 -3 -1.4512 0.0257
5 24 -1 5.3900 -0.0078
5 24 1 -0.8354 -0.0146
5 24 3 -0.8832 0.0076
5 24 5 -5.5944 0.0069
5 24 7 -19.8081 -0.0028
5 24 9 -8.9673 0.0034
5 24 11 -3.4787 -0.0055
5 24 13 -1.5064 -0.0025
5 24 15 -0.7671 -0.0060
5 24 17 -5.8045 0.0094
5 24 19 -1.8481 -0.0052
5 24 21 0.5855 0.0074
5 24 23 0.5608 0.0111
5 24 25 -1.0470 -0.0018
5 24 27 1.9805 0.0021
5 24 29 -1.5081 0.0033
5 25 -30 0.6624 0.0158
5 25 -28 -0.9666 -0.0017
5 25 -26 1.5554 0.0068
5 25 -24 2.9293 -0.0002
5 25 -22 1.7848 -0.0083
5 25 -20 0.8310 0.0077
5 25 -18 1.1583 0.0076
5 25 -16 -2.9092 0.0074
5 25 -14 0.7360 -0.0047
5 25 -12 1.6235 0.0068
5 25 -10 5.5295 -0.0035
5 25 -8 0.4936 -0.0039
5 25 -6 2.9629 -0.0029
5 25 -4 -4.2870 0.0126
5 25 -2 0.2838 0.0224
5 25 0 -2.6650 -0.0047
5 25 2 -9.7770 -0.0023
5 25 4 0.6905 -0.0086
5 25 6 0.2163 -0.0016
5 25 8 1.7958 -0.0086
5 25 10 -1.5631 -0.0019
5 25 12 6.5915 -0.0072
5 25 14 -1.9084 -0.0020
5 25 16 1.9040 0.0004
5 25 18 -0.7037 -0.0098
5 25 20 5.8327 0.0010
5 25 22 4.1527 -0.0000
5 25 24 0.0489 -0.0044
5 25 26 1.6790 -0.0096
5 25 28 3.9199 0.0039
5 26 -29 -2.1131 -0.0067
5 26 -27 2.6122 0.0048
5 26 -25 2.6493 0.0034
5 26 -23 -0.3188 0.0079
5 26 -21 -3.8344 -0.0110
5 26 -19 -1.9854 -0.0069
5 26 -17 0.7106 -0.0001
5 26 -15 1.4948 -0.0026
5 26 -13 3.6785 0.0031
5 26 -11 0.7033 -0.0028
5 26 -9 -2.9763 -0.0120
5 26 -7 -4.8492 -0.0072
5 26 -5 -7.6401 -0.0016
5 26 -3 -1.2901 -0.0051
5 26 -1 -4.8890 0.0061
5 26 1 -19.4361 0.0128
5 26 3 -8.9383 0.0009
5 26 5 -6.2138 0.0017
5 26 7 0.0720 0.0041
5 26 9 -5.6059 -0.0071
5 26 11 -3.6997 -0.0118
5 26 13 -7.8156 0.0061
5 26 15 -6.4433 -0.0029
5 26 17 1.0454 0.0079
5 26 19 -1.9074 0.0022
5 26 21 2.5781 0.0054
5 26 23 -1.2272 -0.0087
5 26 25 3.2397 0.0047
5 26 27 2.4855 0.0033
5 26 29 9.3903 0.0004
5 27 -28 0.6764 -0.0020
5 27 -26 3.2337 -0.0036
5 27 -24 -2.1578 0.0039
5 27 -22 0.2890 0.0065
5 27 -20 3.2839 0.0031
5 27 -18 5.2166 -0.0029
5 27 -16 1.6283 -0.0025
5 27 -14 7.7264 0.0073
5 27 -12 7.9155 0.0093
5 27 -10 -1.7235 -0.0058
5 27 -8 8.8362 0.0033
5 27 -6 -3.5274 -0.0048
5 27 -4 6.6686 -0.0107
5 27 -2 17.2989 -0.0087
5 27 0 -0.4537 -0.0106
5 27 2 1.3899 -0.0131
5 27 4 7.1867 -0.0313
5 27 6 5.5604 -0.0056
5 27 8 7.5950 -0.0191
5 27 10 9.7100 -0.0183
5 27 12 -2.4309 -0.0049
5 27 14 4.0318 -0.0066
5 27 16 3.5760 -0.0097
5 27 18 5.6691 -0.0033
5 27 20 0.7823 -0.0023
5 27 22 -0.4822 -0.0010
5 27 24 1.0263 -0.0055
5 27 26 -0.4535 -0.0003
5 27 28 -4.6900 -0.0114
5 28 -27 -0.7639 -0.0032
5 28 -25 -2.9027 -0.0038
5 28 -23 -3.1099 -0.0059
5 28 -21 0.4939 0.0068
5 28 -19 1.4514 0.0060
5 28 -17 -5.6886 -0.0058
5 28 -15 -3.6605 0.0064
5 28 -13 -2.5667 0.0052
5 28 -11 -12.1766 0.0092
5 28 -9 -3.1385 -0.0034
5 28 -7 -4.3890 0.0004
5 28 -5 -6.0730 -0.0069
5 28 -3 2.4826 0.0030
5 28 -1 2.8605 0.0099
5 28 1 -2.6624 -0.0133
5 28 3 7.0718 -0.0007
5 28 5 -0.6510 -0.0160
5 28 7 -7.2027 0.0093
5 28 9 9.2388 -0.0088
5 28 11 1.7911 0.0144
5 28 13 4.6401 0.0042
5 28 15 3.6330 0.0066
5 28 17 -0.0392 -0.0016
5 28 19 -0.6154 0.0012
5 28 21 -4.2236 0.0003
5 28 23 -0.4362 0.0115
5 28 25 1.6865 0.0019
5 28 27 -0.6507 0.0062
5 29 -28 -0.6076 0.0025
5 29 -26 -1.4836 0.0032
5 29 -24 -2.3692 -0.0046
5 29 -22 3.0527 -0.0056
5 29 -20 1.2633 0.0125
5 29 -18 1.6342 0.0082
5 29 -16 -1.8821 0.0021
5 29 -14 3.0784 -0.0038
5 29 -12 -3.9446 0.0081
5 29 -10 -1.9333 -0.0007
5 29 -8 1.8487 -0.0045
5 29 -6 -3.9651 -0.0086
5 29 -4 0.3226 0.0053
5 29 -2 4.2096 0.0051
5 29 0 1.2351 -0.0091
5 29 2 8.9514 -0.0126
5 29 4 12.8471 -0.0041
5 29 6 -2.5816 -0.0071
5 29 8 2.6217 0.0059
5 29 10 5.6781 -0.0075
5 29 12 4.8858 -0.0071
5 29 14 3.1536 -0.0167
5 29 16 5.3186 -0.0024
5 29 18 -4.2869 -0.0069
5 29 20 -3.6619 -0.0088
5 29 22 -0.3926 0.0076
5 29 24 -0.3767 -0.0061
5 29 26 0.3871 -0.0087
5 30 -27 1.1792 0.0026
5 30 -25 1.1382 0.0059
5 30 -23 -3.9434 -0.0033
5 30 -21 -2.5132 -0.0034
5 30 -19 -3.2604 -0.0009
5 30 -17 -2.5017 0.0053
5 30 -15 -4.6605 -0.0041
5 30 -13 4.4686 0.0022
5 30 -11 -4.5238 0.0078
5 30 -9 3.0513 -0.0059
5 30 -7 1.6564 0.0001
5 30 -5 -5.5703 0.0039
5 30 -3 3.3933 0.0072
5 30 -1 -5.5670 -0.0053
5 30 1 -3.5937 0.0100
5 30 3 2.0146 -0.0070
5 30 5 -1.3614 -0.0004
5 30 7 -8.5898 -0.0095
5 30 9 -4.2299 -0.0008
5 30 11 -0.1182 -0.0089
5 30 13 -0.2040 -0.0126
5 30 15 4.0947 -0.0012
5 30 17 0.1969 -0.0025
5 30 19 -7.2657 -0.0062
5 30 21 -0.1494 0.0054
5 30 23 0.1641 -0.0006
5 30 25 1.2330 -0.0032
5 31 -26 -0.9564 -0.0112
5 31 -24 0.8055 0.0055
5 31 -22 -4.1214 0.0000
5 31 -20 -2.1848 -0.0055
5 31 -18 3.0555 -0.0009
5 31 -16 -0.5776 -0.0027
5 31 -14 4.6241 -0.0024
5 31 -12 7.0946 0.0059
5 31 -10 3.3705 0.0002
5 31 -8 3.5420 -0.0060
5 31 -6 0.4980 0.0142
5 31 -4 4.0261 -0.0088
5 31 -2 3.4489 -0.0097
5 31 0 -4.5374 0.0082
5 31 2 -6.2866 0.0117
5 31 4 0.4181 0.0006
5 31 6 -0.1755 0.0061
5 31 8 -0.2156 -0.0005
5 31 10 -5.6426 -0.0011
5 31 12 -5.9637 -0.0030
5 31 14 -1.1492 0.0035
5 31 16 0.8768 0.0040
5 31 18 1.1018 0.0070
5 31 20 -3.5205 0.0058
5 31 22 0.4949 -0.0002
5 31 24 1.8268 -0.0019
5 31 26 -2.9240 0.0101
5 32 -25 -1.6578 0.0057
5 32 -23 0.6693 0.0114
5 32 -21 -1.8237 0.0074
5 32 -19 1.2945 0.0025
5 32 -17 1.3971 -0.0011
5 32 -15 -5.9608 -0.0052
5 32 -13 -0.0279 0.0010
5 32 -11 3.8111 -0.0028
5 32 -9 1.4336 -0.0027
5 32 -7 -3.2333 0.0158
5 32 -5 1.5697 0.0076
5 32 -3 1.0342 -0.0012
5 32 -1 2.7985 -0.0015
5 32 1 -4.6282 0.0049
5 32 3 -2.3774 -0.0057
5 32 5 -2.6834 -0.0024
5 32 7 -2.0843 0.0000
5 32 9 -0.8859 -0.0051
5 32 11 -5.2691 0.0019
5 32 13 2.5468 -0.0000
5 32 15 -0.7533 -0.0077
5 32 17 3.1427 -0.0044
5 32 19 0.4715 -0.0034
5 32 21 -0.4009 0.0003
5 32 23 2.8240 -0.0076
5 32 25 -2.2098 -0.0064
5 33 -24 2.0101 -0.0019
5 33 -22 0.7819 -0.0033
5 33 -20 6.0850 0.0066
5 33 -18 2.0737 -0.0001
5 33 -16 3.0528 0.0046
5 33 -14 -0.3932 -0.0054
5 33 -12 2.9949 -0.0008
5 33 -10 2.5937 0.0001
5 33 -8 -1.2023 -0.0008
5 33 -6 -1.5515 0.0091
5 33 -4 0.5426 0.0079
5 33 -2 4.2549 0.0112
5 33 0 -2.2106 0.0018
5 33 2 5.1842 0.0081
5 33 4 -1.1807 0.0085
5 33 6 0.6181 0.0139
5 33 8 3.7129 0.0042
5 33 10 3.1969 0.0123
5 33 12 -1.8225 0.0140
5 33 14 -0.5315 0.0115
5 33 16 -1.3646 0.0088
5 33 18 -0.2395 0.0007
5 33 20 -0.0422 0.0020
5 33 22 -0.4677 0.0060
5 33 24 -3.8482 0.0028
5 34 -23 1.8209 -0.0057
5 34 -21 2.3433 -0.0042
5 34 -19 1.7325 -0.0052
5 34 -17 -2.3545 0.0013
5 34 -15 -0.4418 -0.0015
5 34 -13 -0.7156 -0.0058
5 34 -11 -0.7343 0.0107
5 34 -9 1.8968 -0.0036
5 34 -7 -1.4305 -0.0028
5 34 -5 -2.2684 0.0020
5 34 -3 3.3700 -0.0048
5 34 -1 -0.3611 -0.0017
5 34 1 2.3012 -0.0009
5 34 3 7.9381 0.0067
5 34 5 0.8455 0.0098
5 34 7 3.0780 0.0036
5 34 9 2.3358 0.0030
5 34 11 2.0215 0.0006
5 34 13 -3.1765 0.0007
5 34 15 -0.6213 -0.0004
5 34 17 -2.3569 0.0021
5 34 19 3.1405 -0.0039
5 34 21 0.6992 0.0039
5 34 23 3.5919 0.0011
5 35 -24 -0.4427 -0.0006
5 35 -22 -0.7986 -0.0032
5 35 -20 -1.3064 -0.0090
5 35 -18 -0.4452 -0.0039
5 35 -16 -3.9831 -0.0023
5 35 -14 0.2706 -0.0051
5 35 -12 -1.3100 0.0098
5 35 -10 -1.0438 0.0032
5 35 -8 -2.2086 0.0007
5 35 -6 -4.3476 0.0061
5 35 -4 -0.6314 0.0042
5 35 -2 -2.1714 0.0018
5 35 0 -0.4705 0.0123
5 35 2 -4.3433 0.0100
5 35 4 4.5586 0.0007
5 35 6 -1.4181 0.0115
5 35 8 0.4876 0.0014
5 35 10 -0.8973 0.0106
5 35 12 -0.0480 0.0003
5 35 14 -1.1650 0.0113
5 35 16 0.9735 0.0096
5 35 18 6.0560 -0.0021
5 35 20 2.9567 -0.0016
5 35 22 0.4953 -0.0022
5 36 -23 3.2002 0.0050
5 36 -21 0.9597 -0.0028
5 36 -19 2.2230 -0.0039
5 36 -17 -3.0974 -0.0090
5 36 -15 -0.8574 -0.0004
5 36 -13 -1.9197 -0.0000
5 36 -11 -0.0372 0.0043
5 36 -9 -2.2873 -0.0031
5 36 -7 -2.5273 0.0040
5 36 -5 -0.3152 0.0035
5 36 -3 -0.3359 -0.0135
5 36 -1 -0.3080 0.0053
5 36 1 -2.1198 0.0062
5 36 3 0.4883 0.0007
5 36 5 3.8964 -0.0009
5 36 7 1.2987 0.0109
5 36 9 -1.4778 -0.0001
5 36 11 -2.7766 0.0039
5 36 13 -0.8053 -0.0012
5 36 15 -3.1843 0.0100
5 36 17 0.1620 0.0014
5 36 19 -1.2671 0.0022
5 36 21 -3.2598 -0.0127
5 37 -22 0.7143 0.0039
5 37 -20 -1.5398 0.0017
5 37 -18 -1.2026 -0.0017
5 37 -16 -1.4364 -0.0001
5 37 -14 0.5641 -0.0002
5 37 -12 1.6289 -0.0077
5 37 -10 1.6425 -0.0110
5 37 -8 1.3933 -0.0054
5 37 -6 0.1295 -0.0038
5 37 -4 3.9821 -0.0007
5 37 -2 0.8109 -0.0116
5 37 0 -1.0318 -0.0017
5 37 2 -1.4157 -0.0167
5 37 4 -3.7463 -0.0037
5 37 6 1.5567 -0.0097
5 37 8 -3.1306 0.0005
5 37 10 -2.0416 -0.0082
5 37 12 0.6442 -0.0026
5 37 14 -3.5909 -0.0093
5 37 16 -0.8598 -0.0044
5 37 18 -1.5815 0.0036
5 37 20 -4.9155 -0.0019
5 38 -21 1.9714 0.0024
5 38 -19 0.6588 -0.0023
5 38 -17 3.1618 0.0048
5 38 -15 4.1001 0.0118
5 38 -13 2.3061 0.0032
5 38 -11 -2.4538 0.0074
5 38 -9 0.9958 0.0010
5 38 -7 1.3282 -0.0057
5 38 -5 -1.1136 -0.0030
5 38 -3 -0.4345 0.0057
5 38 -1 -4.6559 -0.0095
5 38 1 3.1515 -0.0044
5 38 3 -6.1954 -0.0044
5 38 5 2.1209 0.0043
5 38 7 -2.4274 -0.0022
5 38 9 -1.4708 0.0134
5 38 11 3.3707 0.0089
5 38 13 0.4330 0.0005
5 38 15 -1.6795 0.0012
5 38 17 0.2933 0.0075
5 38 19 -1.2493 0.0087
5 39 -20 -2.6576 0.0007
5 39 -18 -2.4789 -0.0070
5 39 -16 -3.3497 0.0081
5 39 -14 1.8853 0.0001
5 39 -12 -5.2973 -0.0022
5 39 -10 0.7374 0.0038
5 39 -8 2.6646 -0.0209
5 39 -6 1.4869 -0.0109
5 39 -4 -5.4215 -0.0142
5 39 -2 -0.5410 -0.0022
5 39 0 -0.6216 -0.0093
5 39 2 4.9514 -0.0004
5 39 4 -3.2158 -0.0034
5 39 6 1.5189 -0.0065
5 39 8 -3.2409 -0.0055
5 39 10 2.9872 -0.0027
5 39 12 -0.9232 -0.0114
5 39 14 4.3668 -0.0150
5 39 16 -0.3247 -0.0056
5 39 18 2.3843 0.0025
5 40 -19 1.4051 -0.0028
5 40 -17 -0.6090 0.0031
5 40 -15 1.3128 0.0023
5 40 -13 -3.6434 0.0034
5 40 -11 0.3508 -0.0016
5 40 -9 -0.6509 0.0001
5 40 -7 1.3582 0.0027
5 40 -5 -1.0979 -0.0035
5 40 -3 -1.5594 -0.0038
5 40 -1 0.3633 -0.0052
5 40 1 2.3747 -0.0014
5 40 3 0.2646 -0.0102
5 40 5 -4.7560 0.0002
5 40 7 -3.0075 -0.0021
5 40 9 0.0693 0.0035
5 40 11 1.2065 -0.0045
5 40 13 3.4828 -0.0059
5 40 15 5.2958 -0.0041
5 40 17 -0.3528 -0.0055
5 41 -16 0.1023 0.0007
5 41 -14 -6.2270 0.0027
5 41 -12 -1.7462 -0.0104
5 41 -10 2.1356 -0.0115
5 41 -8 -1.9568 -0.0000
5 41 -6 0.7899 0.0044
5 41 -4 1.3885 -0.0019
5 41 -2 -4.0729 -0.0007
5 41 0 0.9206 0.0078
5 41 2 -1.2052 -0.0037
5 41 4 -0.8701 -0.0066
5 41 6 -1.0185 -0.0034
5 41 8 1.7690 -0.0069
5 41 10 2.0976 -0.0020
5 41 12 -0.3826 -0.0013
5 41 14 1.6688 0.0029
5 41 16 2.6031 -0.0078
5 42 -15 0.3691 0.0108
5 42 -13 1.6309 -0.0057
5 42 -11 -2.0770 -0.0035
5 42 -9 3.4056 0.0016
5 42 -7 -0.5262 -0.0007
5 42 -5 -0.6818 0.0051
5 42 -3 0.4460 -0.0018
5 42 -1 -1.8539 0.0096
5 42 1 -0.8441 -0.0013
5 42 3 0.7473 0.0016
5 42 5 0.6454 -0.0086
5 42 7 2.2192 -0.0117
5 42 9 4.7464 -0.0136
5 42 11 1.1436 -0.0030
5 42 13 -1.3963 0.0022
5 43 -14 2.8124 -0.0021
5 43 -12 -0.5733 -0.0044
5 43 -10 -2.1840 0.0018
5 43 -8 10.8533 0.0037
5 43 -6 0.0158 -0.0061
5 43 -4 0.0342 0.0136
5 43 -2 -2.1405 0.0102
5 43 0 -0.7792 0.0032
5 43 2 1.2168 0.0057
5 43 4 1.5118 -0.0021
5 43 6 2.1534 -0.0117
5 43 8 0.7599 -0.0092
5 43 10 0.2168 -0.0017
5 43 12 -1.8107 0.0040
5 44 -11 0.0568 0.0070
5 44 -9 0.5212 0.0126
5 44 -7 5.9137 0.0002
5 44 -5 1.8950 0.0009
5 44 -3 1.6753 0.0015
5 44 -1 2.6168 0.0000
5 44 1 4.3441 0.0014
5 44 3 2.4525 0.0067
5 44 5 -0.6853 0.0016
5 44 7 2.3206 0.0033
5 44 9 -3.8306 0.0052
5 45 -8 0.1075 0.0133
5 45 -6 3.9611 0.0103
5 45 -4 0.3990 0.0078
5 45 -2 2.7481 0.0021
5 45 0 -1.1429 0.0064
5 45 2 2.0512 -0.0017
5 45 4 0.8994 0.0046
5 45 6 -2.5258 0.0067
5 45 8 1.0173 0.0108
5 46 -5 -2.6676 -0.0061
5 46 -3 -0.0880 0.0002
5 46 -1 -1.5025 0.0010
5 46 1 -1.6962 0.0062
5 46 3 2.3367 0.0039
6 0 -34 -0.3103 0.0064
6 0 -32 11.3757 -0.0257
6 0 -30 5.9002 0.0360
6 0 -28 7.8654 -0.0103
6 0 -26 1.2711 0.0555
6 0 -24 -8.2699 0.0386
6 0 -22 -4.3295 0.0281
6 0 -20 -9.1804 0.0067
6 0 -18 3.5438 0.0939
6 0 -16 -9.2223 0.0227
6 0 -14 2.1121 0.0964
6 0 -12 -20.6061 0.2488
6 0 -10 -4.1181 0.1031
6 0 -8 50.9694 0.0234
6 0 -6 49.3277 0.1766
6 0 -4 -13.9650 -0.0798
6 0 -2 -8.0061 -0.0430
6 0 0 10.8617 -0.0086
6 0 2 13.4942 -0.0458
6 0 4 71.4650 -0.0641
6 0 6 -56.5614 0.0804
6 0 8 12.6977 0.1034
6 0 10 5.6048 0.1139
6 0 12 -65.9680 0.2299
6 0 14 -10.1351 -0.0642
6 0 16 -2.9802 0.0251
6 0 18 -56.1861 -0.2198
6 0 20 -10.3818 0.0120
6 0 22 0.7300 -0.0837
6 0 24 -17.0372 -0.0710
6 0 26 -0.0913 -0.0344
6 0 28 -0.2309 0.0172
6 0 30 -6.7422 0.0130
6 0 32 -0.8924 -0.0086
6 0 34 -0.7133 -0.0077
6 1 -35 0.0960 0.0059
6 1 -33 4.9510 -0.0046
6 1 -31 4.1445 0.0010
6 1 -29 1.3937 -0.0292
6 1 -27 1.2571 -0.0477
6 1 -25 -0.9542 -0.0198
6 1 -23 1.5963 0.0481
6 1 -21 3.7264 -0.0620
6 1 -19 6.2270 -0.0003
6 1 -17 0.8161 0.0022
6 1 -15 3.6405 -0.0531
6 1 -13 -6.2135 0.1253
6 1 -11 19.7739 -0.0681
6 1 -9 -5.5633 -0.0274
6 1 -7 44.8564 0.0473
6 1 -5 -15.9444 0.0085
6 1 -3 -46.7773 0.1021
6 1 -1 3.3129 0.0668
6 1 1 -31.5622 0.1799
6 1 3 43.9271 0.1029
6 1 5 12.1864 -0.0153
6 1 7 -4.2650 0.0418
6 1 9 110.3584 -0.0147
6 1 11 -2.7223 0.0836
6 1 13 -2.5646 0.0458
6 1 15 52.7838 0.0096
6 1 17 -1.6835 -0.1192
6 1 19 -8.0313 -0.0304
6 1 21 30.1707 -0.1373
6 1 23 3.9283 -0.0292
6 1 25 -2.1421 -0.0784
6 1 27 6.2749 -0.0204
6 1 29 0.3490 -0.0111
6 1 31 0.5911 -0.0181
6 1 33 2.6893 -0.0055
6 2 -34 -2.2586 0.0171
6 2 -32 -2.3663 0.0185
6 2 -30 -4.6892 -0.0039
6 2 -28 -1.8793 -0.0379
6 2 -26 -2.6436 0.0064
6 2 -24 0.3910 0.0015
6 2 -22 -3.7839 0.0120
6 2 -20 -0.3332 0.0222
6 2 -18 -10.5518 -0.0163
6 2 -16 4.9487 0.0105
6 2 -14 -17.0694 0.0018
6 2 -12 7.7703 -0.0427
6 2 -10 -8.3499 -0.0193
6 2 -8 -41.3879 0.1238
6 2 -6 3.8859 -0.0369
6 2 -4 -15.6343 0.1712
6 2 -2 1.3344 0.0671
6 2 0 4.3064 0.1003
6 2 2 -0.3671 0.1096
6 2 4 -31.1508 0.0462
6 2 6 -69.0927 -0.0466
6 2 8 -0.3939 -0.0270
6 2 10 -1.7284 0.0065
6 2 12 -42.8762 0.0954
6 2 14 -0.8306 0.0146
6 2 16 -0.5306 0.0598
6 2 18 -43.1442 -0.0525
6 2 20 4.3836 -0.0928
6 2 22 10.0451 -0.1111
6 2 24 -13.5507 -0.0249
6 2 26 0.0052 -0.0191
6 2 28 2.6932 -0.0340
6 2 30 1.8516 -0.0033
6 2 32 -3.5640 0.0012
6 2 34 0.4779 -0.0077
6 3 -35 -1.3280 -0.0034
6 3 -33 -3.0194 0.0125
6 3 -31 -2.6580 0.0086
6 3 -29 -4.1014 -0.0118
6 3 -27 -2.4925 -0.0140
6 3 -25 -3.3124 -0.0141
6 3 -23 9.5745 0.0033
6 3 -21 7.6772 0.0183
6 3 -19 -4.4717 0.0009
6 3 -17 8.9121 -0.0002
6 3 -15 -1.7981 -0.0254
6 3 -13 17.9741 -0.0782
6 3 -11 -19.4004 -0.0539
6 3 -9 29.4638 0.0213
6 3 -7 -76.3020 -0.0080
6 3 -5 29.3144 0.0483
6 3 -3 -4.2317 -0.0342
6 3 -1 -6.4881 -0.0194
6 3 1 44.3579 -0.0171
6 3 3 -32.9935 0.0816
6 3 5 -49.0645 0.0195
6 3 7 4.7269 -0.0278
6 3 9 -8.3195 -0.0650
6 3 11 -2.3391 -0.0463
6 3 13 -4.0403 -0.0596
6 3 15 25.9198 -0.0225
6 3 17 -0.4115 0.0549
6 3 19 1.9151 -0.0019
6 3 21 23.7484 0.0504
6 3 23 2.1542 -0.0242
6 3 25 -3.4680 0.0200
6 3 27 4.9784 -0.0145
6 3 29 2.9146 0.0022
6 3 31 2.2175 -0.0071
6 3 33 0.5374 -0.0078
6 4 -34 -2.7555 0.0097
6 4 -32 -1.2934 -0.0102
6 4 -30 -1.0507 0.0067
6 4 -28 -3.2670 0.0199
6 4 -26 -0.9502 -0.0097
6 4 -24 -3.8626 -0.0036
6 4 -22 8.8426 0.0073
6 4 -20 -8.4450 -0.0183
6 4 -18 -0.4806 0.0650
6 4 -16 -2.5057 -0.0377
6 4 -14 15.9941 -0.0736
6 4 -12 -12.3598 -0.0080
6 4 -10 13.7638 -0.0105
6 4 -8 7.4180 0.0252
6 4 -6 0.6420 0.0645
6 4 -4 26.0434 -0.0056
6 4 -2 -6.7579 0.0367
6 4 0 2.6918 -0.0016
6 4 2 20.7169 -0.0431
6 4 4 -22.2545 -0.0001
6 4 6 -10.0960 0.0664
6 4 8 -2.2441 0.0495
6 4 10 1.3738 -0.0118
6 4 12 -13.4434 -0.0466
6 4 14 9.1417 -0.0109
6 4 16 -3.7362 -0.0262
6 4 18 -13.8789 0.0548
6 4 20 1.0259 0.0616
6 4 22 -3.6894 0.0514
6 4 24 -10.0525 -0.0315
6 4 26 2.7363 -0.0160
6 4 28 2.5344 0.0081
6 4 30 -3.8387 -0.0090
6 4 32 -1.8037 -0.0024
6 4 34 -1.8988 0.0024
6 5 -35 -2.5390 -0.0053
6 5 -33 3.5069 -0.0166
6 5 -31 2.9118 -0.0079
6 5 -29 -2.5726 0.0141
6 5 -27 0.2712 -0.0085
6 5 -25 3.1433 0.0011
6 5 -23 1.3515 -0.0188
6 5 -21 3.1265 -0.0160
6 5 -19 1.3557 -0.0171
6 5 -17 -8.7682 0.0093
6 5 -15 9.8946 -0.0362
6 5 -13 -19.7877 -0.0048
6 5 -11 3.1945 0.0040
6 5 -9 -36.1234 -0.0531
6 5 -7 43.8019 -0.0213
6 5 -5 -27.5544 -0.0817
6 5 -3 -13.9632 -0.0841
6 5 -1 -4.2279 -0.0253
6 5 1 -1.9230 -0.0057
6 5 3 58.0149 -0.0417
6 5 5 -5.1063 0.0055
6 5 7 -4.1632 0.0383
6 5 9 -20.1342 -0.0622
6 5 11 -1.1303 -0.0528
6 5 13 2.9304 -0.0803
6 5 15 4.2472 -0.0281
6 5 17 0.7462 0.0087
6 5 19 -2.0899 0.0717
6 5 21 4.1387 0.0942
6 5 23 -3.4279 0.0110
6 5 25 -4.2506 -0.0000
6 5 27 -1.3455 -0.0020
6 5 29 -2.2143 0.0104
6 5 31 -0.6420 -0.0114
6 5 33 -1.6459 0.0063
6 6 -34 -1.6319 0.0064
6 6 -32 3.1932 0.0063
6 6 -30 1.8726 0.0066
6 6 -28 -0.7280 0.0133
6 6 -26 0.3359 0.0185
6 6 -24 2.7917 -0.0162
6 6 -22 -3.1700 -0.0114
6 6 -20 2.4048 -0.0131
6 6 -18 -6.0071 -0.0011
6 6 -16 -2.3947 0.0136
6 6 -14 -1.8173 0.0270
6 6 -12 8.6244 0.0064
6 6 -10 -7.6095 -0.0126
6 6 -8 25.6712 -0.0109
6 6 -6 23.0189 -0.0377
6 6 -4 -25.4148 -0.0089
6 6 -2 -20.0585 -0.0389
6 6 0 -6.7657 0.0205
6 6 2 -7.0312 -0.0376
6 6 4 36.6365 -0.0388
6 6 6 12.3504 -0.0223
6 6 8 9.9392 0.0003
6 6 10 13.4124 -0.0080
6 6 12 44.6502 0.0016
6 6 14 -0.2024 -0.0280
6 6 16 13.7197 0.0033
6 6 18 10.4673 0.0175
6 6 20 -4.7551 0.0372
6 6 22 4.8312 0.0206
6 6 24 -1.1387 0.0179
6 6 26 -3.8789 0.0139
6 6 28 -0.5476 0.0095
6 6 30 -0.9415 0.0205
6 6 32 0.9616 0.0098
6 6 34 -0.4511 0.0112
6 7 -35 1.2097 -0.0091
6 7 -33 0.1824 0.0037
6 7 -31 2.9719 -0.0040
6 7 -29 2.4991 -0.0166
6 7 -27 1.4025 0.0159
6 7 -25 2.5847 0.0040
6 7 -23 -2.1449 0.0041
6 7 -21 -1.6445 0.0188
6 7 -19 1.7388 -0.0122
6 7 -17 9.4371 -0.0305
6 7 -15 -16.9725 0.0227
6 7 -13 17.9249 0.0270
6 7 -11 -9.3535 -0.0334
6 7 -9 -5.7222 0.0265
6 7 -7 -5.2042 -0.0447
6 7 -5 14.0366 -0.0108
6 7 -3 -16.1057 -0.0365
6 7 -1 41.1626 -0.0312
6 7 1 13.5736 -0.0327
6 7 3 13.1204 0.0097
6 7 5 23.5616 -0.0344
6 7 7 -26.5607 -0.0288
6 7 9 -34.5910 -0.0029
6 7 11 5.8577 0.0527
6 7 13 -5.4054 0.0145
6 7 15 -22.4781 -0.0100
6 7 17 7.3812 -0.0019
6 7 19 -4.8200 0.0072
6 7 21 -0.3967 -0.0027
6 7 23 1.3357 0.0099
6 7 25 0.0818 0.0096
6 7 27 0.9198 -0.0091
6 7 29 -1.8203 0.0026
6 7 31 1.5865 0.0010
6 7 33 1.2752 -0.0063
6 8 -34 -2.4441 0.0083
6 8 -32 3.1566 0.0050
6 8 -30 3.3854 -0.0026
6 8 -28 4.3720 -0.0182
6 8 -26 -0.3922 0.0023
6 8 -24 0.7617 -0.0125
6 8 -22 -3.1730 -0.0095
6 8 -20 -4.1321 0.0136
6 8 -18 18.8662 -0.0482
6 8 -16 -6.0598 -0.0168
6 8 -14 5.6271 0.0162
6 8 -12 19.6804 -0.0168
6 8 -10 4.5901 0.0096
6 8 -8 -11.1245 -0.0717
6 8 -6 24.9305 -0.0158
6 8 -4 6.4711 -0.0304
6 8 -2 28.0121 -0.0132
6 8 0 27.4219 -0.0206
6 8 2 5.5043 -0.0281
6 8 4 -8.2422 0.0176
6 8 6 39.6373 -0.0460
6 8 8 15.4423 0.0005
6 8 10 24.7986 0.0265
6 8 12 21.5422 0.0601
6 8 14 4.1806 -0.0233
6 8 16 4.5091 0.0130
6 8 18 17.2177 -0.0313
6 8 20 -0.3665 0.0190
6 8 22 -0.2234 0.0052
6 8 24 7.8645 0.0126
6 8 26 4.3558 0.0098
6 8 28 -0.7457 0.0115
6 8 30 -1.6881 0.0138
6 8 32 0.9173 0.0032
6 9 -33 -2.4798 -0.0052
6 9 -31 -0.5250 0.0043
6 9 -29 -6.7383 -0.0096
6 9 -27 -4.6296 -0.0004
6 9 -25 -3.4608 -0.0025
6 9 -23 6.3503 0.0084
6 9 -21 -8.8536 0.0152
6 9 -19 -2.2490 0.0122
6 9 -17 -5.2859 0.0155
6 9 -15 -6.5439 -0.0242
6 9 -13 -3.4833 -0.0124
6 9 -11 4.6056 0.0097
6 9 -9 -12.0828 -0.0002
6 9 -7 -1.5798 0.0205
6 9 -5 -3.9723 0.0186
6 9 -3 27.2859 -0.0014
6 9 -1 -20.4771 0.0430
6 9 1 12.1695 -0.0187
6 9 3 -25.6576 -0.0118
6 9 5 -25.7694 0.0147
6 9 7 3.5261 0.0118
6 9 9 -21.0136 0.0257
6 9 11 -7.9510 0.0033
6 9 13 -20.0850 -0.0001
6 9 15 -25.4172 0.0146
6 9 17 -12.0333 -0.0140
6 9 19 6.1404 0.0076
6 9 21 -10.9337 0.0138
6 9 23 -0.0342 0.0085
6 9 25 4.3031 -0.0245
6 9 27 7.0123 -0.0006
6 9 29 -1.0720 -0.0048
6 9 31 -0.9576 -0.0038
6 9 33 -2.1982 -0.0002
6 10 -34 -1.5233 0.0037
6 10 -32 0.1727 -0.0020
6 10 -30 -0.4593 0.0010
6 10 -28 -4.0512 0.0074
6 10 -26 -3.6440 -0.0077
6 10 -24 6.2438 -0.0165
6 10 -22 3.6185 -0.0028
6 10 -20 -1.8934 -0.0077
6 10 -18 -5.6775 0.0165
6 10 -16 2.4882 0.0127
6 10 -14 -0.8081 -0.0096
6 10 -12 -0.0168 -0.0053
6 10 -10 9.5384 -0.0055
6 10 -8 14.6864 0.0164
6 10 -6 1.6991 0.0034
6 10 -4 12.1167 -0.0081
6 10 -2 -22.1416 0.0205
6 10 0 -36.0942 0.0281
6 10 2 0.6235 -0.0123
6 10 4 -15.2148 -0.0107
6 10 6 -11.7569 -0.0011
6 10 8 2.1645 -0.0040
6 10 10 -9.3019 0.0028
6 10 12 13.8026 0.0156
6 10 14 -1.7877 0.0350
6 10 16 4.0889 -0.0022
6 10 18 11.3697 -0.0145
6 10 20 4.3714 -0.0276
6 10 22 -4.7103 -0.0119
6 10 24 1.5050 -0.0073
6 10 26 -1.5906 0.0121
6 10 28 -1.0390 0.0129
6 10 30 0.5604 -0.0055
6 10 32 -0.4365 0.0014
6 11 -33 -0.2716 -0.0031
6 11 -31 -0.8007 -0.0038
6 11 -29 -1.9164 -0.0103
6 11 -27 -7.2850 0.0095
6 11 -25 1.8235 -0.0031
6 11 -23 -0.8509 -0.0062
6 11 -21 -0.0950 0.0135
6 11 -19 -3.0688 0.0076
6 11 -17 -3.3534 0.0248
6 11 -15 -3.7334 0.0291
6 11 -13 -4.1067 0.0046
6 11 -11 -6.0254 0.0085
6 11 -9 0.8948 0.0411
6 11 -7 4.9238 0.0149
6 11 -5 2.9654 0.0112
6 11 -3 -41.7405 -0.0048
6 11 -1 -26.5974 0.0256
6 11 1 -17.8434 0.0221
6 11 3 22.4557 -0.0013
6 11 5 -2.2643 0.0141
6 11 7 -16.0727 -0.0046
6 11 9 -19.7555 -0.0133
6 11 11 1.4521 0.0001
6 11 13 11.9912 0.0052
6 11 15 -14.8625 -0.0098
6 11 17 0.9878 0.0104
6 11 19 -7.1097 -0.0344
6 11 21 -11.4663 -0.0112
6 11 23 -3.2509 -0.0260
6 11 25 -1.9935 -0.0011
6 11 27 -5.1513 -0.0072
6 11 29 1.4956 -0.0082
6 11 31 -2.1552 -0.0046
6 11 33 -1.6672 -0.0025
6 12 -34 0.5177 -0.0141
6 12 -32 1.1062 0.0135
6 12 -30 5.0790 -0.0011
6 12 -28 1.6268 0.0058
6 12 -26 5.5674 0.0015
6 12 -24 -0.5489 -0.0038
6 12 -22 -3.1783 0.0023
6 12 -20 0.2433 0.0087
6 12 -18 11.2446 -0.0078
6 12 -16 4.8687 0.0007
6 12 -14 4.2825 0.0295
6 12 -12 6.4834 0.0072
6 12 -10 -14.7593 0.0143
6 12 -8 -4.5217 0.0207
6 12 -6 1.6030 0.0212
6 12 -4 -39.7796 0.0149
6 12 -2 -18.5787 0.0097
6 12 0 -7.4353 0.0082
6 12 2 5.2157 -0.0023
6 12 4 26.3045 0.0159
6 12 6 3.1464 0.0248
6 12 8 -17.1119 0.0023
6 12 10 7.4720 0.0139
6 12 12 21.0234 -0.0154
6 12 14 3.5225 -0.0231
6 12 16 0.0269 -0.0108
6 12 18 2.7505 0.0008
6 12 20 -6.6014 -0.0069
6 12 22 3.6900 0.0009
6 12 24 3.6714 -0.0129
6 12 26 -4.0042 -0.0132
6 12 28 -2.5899 -0.0011
6 12 30 1.0280 0.0048
6 12 32 0.2114 0.0058
6 13 -33 3.1794 0.0018
6 13 -31 3.2045 0.0039
6 13 -29 2.0800 0.0057
6 13 -27 0.3324 -0.0087
6 13 -25 1.2344 0.0194
6 13 -23 -0.5283 -0.0126
6 13 -21 -10.3223 0.0090
6 13 -19 7.5180 0.0168
6 13 -17 -4.5247 -0.0071
6 13 -15 -5.6501 0.0086
6 13 -13 3.7282 0.0074
6 13 -11 -4.9034 0.0275
6 13 -9 -21.5597 0.0160
6 13 -7 6.8851 0.0178
6 13 -5 -12.0365 0.0248
6 13 -3 3.5157 -0.0144
6 13 -1 21.5549 0.0141
6 13 1 11.9092 -0.0363
6 13 3 1.5691 -0.0018
6 13 5 7.7364 0.0083
6 13 7 -11.0183 0.0073
6 13 9 -2.0572 -0.0054
6 13 11 8.0625 -0.0155
6 13 13 -5.6351 -0.0337
6 13 15 -9.7568 -0.0067
6 13 17 -4.1493 -0.0005
6 13 19 0.0625 0.0068
6 13 21 -3.6562 0.0015
6 13 23 5.1752 -0.0119
6 13 25 2.9323 -0.0190
6 13 27 -2.6075 -0.0100
6 13 29 0.8702 0.0007
6 13 31 -1.2720 0.0004
6 13 33 2.8105 0.0066
6 14 -32 3.5842 -0.0014
6 14 -30 1.3908 0.0075
6 14 -28 -1.2723 -0.0048
6 14 -26 2.8586 0.0096
6 14 -24 9.5209 -0.0110
6 14 -22 -1.9994 -0.0028
6 14 -20 4.8330 -0.0050
6 14 -18 4.9036 0.0088
6 14 -16 -4.7319 -0.0133
6 14 -14 6.3800 -0.0171
6 14 -12 13.5189 -0.0154
6 14 -10 0.0477 -0.0033
6 14 -8 -5.8653 -0.0148
6 14 -6 -4.0924 0.0404
6 14 -4 8.7033 0.0113
6 14 -2 30.3658 0.0234
6 14 0 10.8746 0.0411
6 14 2 -2.6389 -0.0107
6 14 4 -27.8839 0.0288
6 14 6 -0.7850 0.0035
6 14 8 10.4258 0.0168
6 14 10 1.1109 -0.0004
6 14 12 1.6140 -0.0106
6 14 14 -10.1159 0.0045
6 14 16 -2.3323 0.0204
6 14 18 10.3956 -0.0051
6 14 20 9.8618 0.0122
6 14 22 2.8571 -0.0084
6 14 24 2.7519 -0.0031
6 14 26 1.1980 -0.0021
6 14 28 -0.7560 0.0042
6 14 30 1.3184 -0.0016
6 14 32 1.4436 0.0054
6 15 -33 -1.1671 -0.0010
6 15 -31 1.2978 -0.0041
6 15 -29 0.0606 -0.0037
6 15 -27 -5.4624 0.0116
6 15 -25 3.1544 0.0059
6 15 -23 3.3917 0.0147
6 15 -21 2.7906 0.0026
6 15 -19 3.2049 0.0006
6 15 -17 -0.9184 0.0004
6 15 -15 -4.1119 -0.0053
6 15 -13 2.2286 -0.0104
6 15 -11 -3.5387 -0.0064
6 15 -9 4.5945 -0.0093
6 15 -7 -3.4634 -0.0072
6 15 -5 8.8399 -0.0093
6 15 -3 46.3148 -0.0052
6 15 -1 4.3955 0.0130
6 15 1 15.8754 0.0072
6 15 3 -7.2923 -0.0092
6 15 5 -17.1925 -0.0236
6 15 7 7.8734 -0.0202
6 15 9 -1.9445 0.0062
6 15 11 -5.9859 -0.0147
6 15 13 1.6884 0.0162
6 15 15 0.1991 0.0088
6 15 17 5.5654 -0.0066
6 15 19 4.6521 0.0021
6 15 21 -0.2479 -0.0042
6 15 23 -3.7340 0.0129
6 15 25 -3.4315 0.0126
6 15 27 2.1816 0.0037
6 15 29 -0.5351 -0.0066
6 15 31 1.1790 -0.0030
6 16 -32 -4.6525 0.0039
6 16 -30 -1.9354 -0.0030
6 16 -28 -1.8670 -0.0026
6 16 -26 -0.9186 -0.0032
6 16 -24 0.6315 0.0014
6 16 -22 -0.7365 0.0037
6 16 -20 -0.6020 -0.0068
6 16 -18 5.5957 -0.0158
6 16 -16 -5.1093 0.0094
6 16 -14 -2.6385 0.0163
6 16 -12 -6.3515 0.0029
6 16 -10 -1.8460 0.0072
6 16 -8 10.1911 -0.0085
6 16 -6 -14.1004 -0.0238
6 16 -4 17.4334 0.0055
6 16 -2 -20.4952 -0.0070
6 16 0 -16.9016 -0.0007
6 16 2 8.1300 0.0256
6 16 4 -5.2411 -0.0028
6 16 6 1.8647 -0.0023
6 16 8 5.7998 0.0150
6 16 10 -5.9855 -0.0215
6 16 12 7.5748 -0.0007
6 16 14 2.9334 -0.0158
6 16 16 -0.0412 -0.0099
6 16 18 1.6775 -0.0041
6 16 20 -4.6119 0.0085
6 16 22 -0.7012 0.0016
6 16 24 -0.8385 0.0104
6 16 26 0.5620 -0.0094
6 16 28 3.7011 -0.0082
6 16 30 -1.5162 -0.0025
6 16 32 -2.0311 -0.0064
6 17 -31 -0.6292 -0.0019
6 17 -29 -1.9245 -0.0026
6 17 -27 -1.0387 -0.0016
6 17 -25 -0.7208 -0.0041
6 17 -23 -6.3784 0.0062
6 17 -21 -2.1317 0.0046
6 17 -19 0.0431 -0.0038
6 17 -17 1.8171 -0.0144
6 17 -15 -1.6806 -0.0140
6 17 -13 -7.9474 -0.0177
6 17 -11 -6.2918 -0.0130
6 17 -9 2.8352 0.0016
6 17 -7 4.1809 -0.0234
6 17 -5 11.4832 0.0035
6 17 -3 -15.7939 -0.0207
6 17 -1 -9.2438 -0.0260
6 17 1 1.7199 -0.0168
6 17 3 16.8751 -0.0084
6 17 5 6.0401 0.0109
6 17 7 8.1793 0.0126
6 17 9 -13.0204 0.0239
6 17 11 -0.5451 -0.0055
6 17 13 8.0221 0.0113
6 17 15 -5.6467 -0.0001
6 17 17 0.5550 0.0104
6 17 19 -8.6408 0.0115
6 17 21 -3.5909 0.0077
6 17 23 1.7502 0.0045
6 17 25 0.5105 -0.0036
6 17 27 0.8808 -0.0061
6 17 29 4.7967 0.0028
6 17 31 1.1116 -0.0023
6 18 -32 -2.5073 -0.0049
6 18 -30 1.2450 0.0188
6 18 -28 -0.7145 -0.0033
6 18 -26 1.3831 -0.0025
6 18 -24 -1.2916 -0.0033
6 18 -22 -4.5468 -0.0135
6 18 -20 -2.7511 -0.0009
6 18 -18 -3.8963 0.0131
6 18 -16 1.9974 0.0018
6 18 -14 -3.2130 0.0036
6 18 -12 -6.9474 0.0004
6 18 -10 2.0863 0.0028
6 18 -8 -4.8959 -0.0241
6 18 -6 1.4845 -0.0129
6 18 -4 -13.6105 -0.0374
6 18 -2 -8.4871 -0.0159
6 18 0 0.4022 -0.0061
6 18 2 -0.6540 -0.0238
6 18 4 9.2441 -0.0040
6 18 6 3.5455 -0.0196
6 18 8 -4.8844 -0.0019
6 18 10 2.1345 -0.0091
6 18 12 7.9806 -0.0069
6 18 14 -1.8535 0.0143
6 18 16 -0.6726 -0.0043
6 18 18 -1.0784 -0.0019
6 18 20 -2.0744 -0.0047
6 18 22 0.0367 -0.0041
6 18 24 1.7196 0.0048
6 18 26 -0.4307 0.0067
6 18 28 -4.1162 0.0069
6 18 30 -0.2836 0.0002
6 19 -31 -3.1999 0.0010
6 19 -29 0.2183 0.0022
6 19 -27 1.8122 0.0018
6 19 -25 0.4854 -0.0006
6 19 -23 2.6620 -0.0127
6 19 -21 -1.7770 -0.0150
6 19 -19 3.3099 0.0027
6 19 -17 0.3596 -0.0001
6 19 -15 7.1244 -0.0200
6 19 -13 8.0286 -0.0109
6 19 -11 7.2923 -0.0052
6 19 -9 4.9373 -0.0124
6 19 -7 -1.6331 -0.0126
6 19 -5 -11.5702 -0.0138
6 19 -3 19.4892 -0.0134
6 19 -1 2.8218 0.0228
6 19 1 6.3280 0.0088
6 19 3 -8.9599 -0.0047
6 19 5 0.7123 0.0062
6 19 7 4.4521 0.0185
6 19 9 5.8736 0.0321
6 19 11 12.2503 0.0005
6 19 13 -0.8833 0.0075
6 19 15 3.3624 0.0068
6 19 17 0.0860 0.0107
6 19 19 3.5420 0.0066
6 19 21 1.4389 0.0136
6 19 23 -1.2655 0.0041
6 19 25 -1.1947 0.0182
6 19 27 -3.9007 0.0064
6 19 29 0.1412 0.0032
6 19 31 0.4502 -0.0040
6 20 -30 -0.4734 -0.0085
6 20 -28 -0.1262 0.0007
6 20 -26 1.5259 -0.0003
6 20 -24 -0.3867 0.0029
6 20 -22 -1.2192 0.0023
6 20 -20 -3.0308 -0.0117
6 20 -18 -3.2493 0.0015
6 20 -16 0.2856 -0.0003
6 20 -14 7.1936 -0.0038
6 20 -12 4.1148 -0.0032
6 20 -10 2.9524 -0.0079
6 20 -8 -2.0592 -0.0176
6 20 -6 -9.0121 -0.0130
6 20 -4 0.4946 -0.0022
6 20 -2 1.6535 0.0076
6 20 0 -5.7259 0.0097
6 20 2 -1.0374 -0.0046
6 20 4 -7.6199 -0.0295
6 20 6 -9.5102 -0.0127
6 20 8 2.8568 0.0010
6 20 10 -2.6083 0.0135
6 20 12 -0.5078 -0.0233
6 20 14 0.1351 0.0081
6 20 16 -0.3605 -0.0113
6 20 18 -6.3308 0.0175
6 20 20 4.4661 0.0030
6 20 22 -2.2126 0.0078
6 20 24 3.3444 0.0027
6 20 26 -2.4032 -0.0027
6 20 28 -0.1050 -0.0048
6 20 30 -0.3882 -0.0028
6 21 -31 0.2606 -0.0080
6 21 -29 -2.5786 -0.0052
6 21 -27 0.9075 -0.0089
6 21 -25 -4.7735 -0.0038
6 21 -23 -0.7089 0.0101
6 21 -21 2.3767 0.0056
6 21 -19 -1.6175 -0.0037
6 21 -17 6.8863 -0.0084
6 21 -15 5.4063 -0.0034
6 21 -13 5.0083 -0.0043
6 21 -11 3.8572 0.0008
6 21 -9 8.1134 0.0145
6 21 -7 -1.2149 -0.0022
6 21 -5 11.1994 0.0184
6 21 -3 -5.2501 0.0172
6 21 -1 1.2994 -0.0090
6 21 1 -2.0305 0.0007
6 21 3 14.7916 0.0157
6 21 5 -2.7260 -0.0135
6 21 7 -0.7789 0.0177
6 21 9 11.9127 -0.0019
6 21 11 -9.1504 -0.0026
6 21 13 6.9951 -0.0050
6 21 15 2.1134 -0.0000
6 21 17 -1.7008 0.0022
6 21 19 -3.0557 0.0118
6 21 21 5.7079 -0.0060
6 21 23 0.0613 0.0031
6 21 25 3.1761 0.0009
6 21 27 0.8490 0.0007
6 21 29 1.5000 0.0076
6 22 -30 1.5455 0.0065
6 22 -28 2.4755 -0.0059
6 22 -26 -2.9355 0.0002
6 22 -24 -1.5387 -0.0029
6 22 -22 5.4362 0.0080
6 22 -20 -4.4393 0.0126
6 22 -18 -3.0292 0.0047
6 22 -16 1.0633 0.0055
6 22 -14 -3.8619 0.0074
6 22 -12 -11.8174 -0.0131
6 22 -10 -2.7726 0.0115
6 22 -8 2.1685 0.0046
6 22 -6 6.4010 0.0095
6 22 -4 4.4638 0.0369
6 22 -2 -9.8855 0.0003
6 22 0 -7.6211 -0.0049
6 22 2 4.5305 0.0037
6 22 4 0.2705 0.0185
6 22 6 -14.7730 -0.0216
6 22 8 -10.0019 0.0064
6 22 10 -6.7201 -0.0162
6 22 12 -10.2409 0.0101
6 22 14 2.0714 -0.0095
6 22 16 -6.1309 -0.0031
6 22 18 -5.9479 -0.0004
6 22 20 -4.7117 -0.0007
6 22 22 1.6427 -0.0104
6 22 24 -2.1211 -0.0021
6 22 26 1.5334 -0.0104
6 22 28 -0.6969 -0.0061
6 22 30 0.7213 0.0020
6 23 -29 2.8362 -0.0020
6 23 -27 -1.6443 0.0071
6 23 -25 0.0754 -0.0038
6 23 -23 5.8027 -0.0046
6 23 -21 4.7419 -0.0011
6 23 -19 0.8473 0.0050
6 23 -17 3.2166 0.0067
6 23 -15 1.2261 0.0072
6 23 -13 -12.0655 0.0033
6 23 -11 -0.2934 0.0132
6 23 -9 4.3995 0.0098
6 23 -7 3.8430 0.0108
6 23 -5 8.2208 0.0104
6 23 -3 9.4084 0.0140
6 23 -1 6.6962 0.0033
6 23 1 7.2133 -0.0127
6 23 3 8.1035 -0.0086
6 23 5 0.6696 -0.0146
6 23 7 3.1826 -0.0239
6 23 9 1.3355 0.0006
6 23 11 8.8573 -0.0099
6 23 13 -0.4980 0.0030
6 23 15 9.5473 -0.0032
6 23 17 2.8018 -0.0085
6 23 19 6.2319 -0.0137
6 23 21 1.9562 -0.0105
6 23 23 -0.1182 0.0037
6 23 25 -0.8037 0.0000
6 23 27 -2.8290 -0.0034
6 23 29 -2.2909 -0.0022
6 24 -30 1.4093 0.0005
6 24 -28 1.3232 0.0039
6 24 -26 -1.5049 0.0014
6 24 -24 2.7902 0.0045
6 24 -22 1.7985 -0.0103
6 24 -20 0.4895 -0.0072
6 24 -18 -6.1324 0.0065
6 24 -16 -0.6771 0.0106
6 24 -14 -11.1666 0.0085
6 24 -12 -4.0136 0.0137
6 24 -10 -0.7925 0.0089
6 24 -8 -6.9817 0.0134
6 24 -6 -12.0002 0.0050
6 24 -4 -4.4074 -0.0020
6 24 -2 -1.8460 0.0051
6 24 0 -16.1365 0.0040
6 24 2 -5.7071 0.0032
6 24 4 -4.9134 -0.0017
6 24 6 -1.3491 0.0029
6 24 8 1.5148 0.0100
6 24 10 0.2358 0.0081
6 24 12 -0.9016 0.0039
6 24 14 -4.1299 0.0129
6 24 16 0.1749 0.0146
6 24 18 0.2075 -0.0064
6 24 20 4.8140 -0.0098
6 24 22 -4.3727 -0.0064
6 24 24 0.8839 -0.0019
6 24 26 -1.3109 -0.0022
6 24 28 2.1718 -0.0037
6 25 -29 -1.8673 0.0015
6 25 -27 -1.3912 0.0098
6 25 -25 -0.5766 0.0057
6 25 -23 -1.1976 0.0140
6 25 -21 0.7230 0.0004
6 25 -19 -1.4764 -0.0030
6 25 -17 0.3459 -0.0022
6 25 -15 7.7049 -0.0033
6 25 -13 5.3458 0.0050
6 25 -11 6.5068 0.0045
6 25 -9 5.7262 0.0274
6 25 -7 -7.6256 0.0076
6 25 -5 -9.1348 0.0102
6 25 -3 10.3240 -0.0018
6 25 -1 -4.5344 -0.0130
6 25 1 -3.5303 -0.0011
6 25 3 3.8442 -0.0001
6 25 5 3.2494 0.0022
6 25 7 5.1735 0.0011
6 25 9 4.8696 0.0031
6 25 11 -6.5607 -0.0101
6 25 13 -0.6355 0.0019
6 25 15 -5.6354 -0.0037
6 25 17 1.2708 -0.0113
6 25 19 1.4461 -0.0111
6 25 21 -0.5925 -0.0099
6 25 23 0.7654 -0.0010
6 25 25 5.4983 0.0039
6 25 27 -2.7648 0.0018
6 26 -28 -1.5747 -0.0028
6 26 -26 2.4528 -0.0078
6 26 -24 0.8339 -0.0035
6 26 -22 3.9989 0.0059
6 26 -20 -3.8879 -0.0002
6 26 -18 -2.3255 -0.0012
6 26 -16 -1.5975 -0.0002
6 26 -14 4.3524 0.0040
6 26 -12 -1.9530 -0.0016
6 26 -10 4.3290 0.0085
6 26 -8 1.4030 0.0041
6 26 -6 -5.8672 -0.0054
6 26 -4 4.2279 0.0104
6 26 -2 -3.4485 -0.0023
6 26 0 -10.0374 -0.0041
6 26 2 -0.2787 0.0264
6 26 4 -5.7081 0.0143
6 26 6 -2.4411 0.0078
6 26 8 -2.8074 -0.0046
6 26 10 -3.3468 -0.0079
6 26 12 -6.7462 0.0062
6 26 14 -1.3038 0.0013
6 26 16 -5.7279 -0.0065
6 26 18 -5.6973 0.0027
6 26 20 -4.1832 -0.0032
6 26 22 0.9429 -0.0058
6 26 24 0.6793 -0.0060
6 26 26 0.7224 -0.0005
6 26 28 -3.3101 -0.0043
6 27 -29 -2.2223 0.0029
6 27 -27 -3.0144 -0.0002
6 27 -25 -0.9960 0.0033
6 27 -23 4.7450 -0.0032
6 27 -21 -0.6880 0.0093
6 27 -19 -4.8684 0.0026
6 27 -17 1.7015 -0.0040
6 27 -15 4.0779 0.0016
6 27 -13 1.6509 -0.0024
6 27 -11 -3.6398 0.0004
6 27 -9 4.2277 -0.0027
6 27 -7 -2.3692 -0.0148
6 27 -5 5.4126 -0.0027
6 27 -3 1.9593 0.0041
6 27 -1 -5.0994 -0.0033
6 27 1 7.4585 -0.0022
6 27 3 4.2265 0.0093
6 27 5 -3.1184 0.0065
6 27 7 0.1919 0.0055
6 27 9 3.6676 0.0012
6 27 11 -1.4476 0.0047
6 27 13 -1.9782 -0.0047
6 27 15 3.2933 -0.0119
6 27 17 -4.5000 0.0063
6 27 19 -0.1753 0.0024
6 27 21 3.3378 0.0046
6 27 23 0.1364 -0.0068
6 27 25 0.0876 0.0011
6 27 27 1.0627 0.0027
6 28 -28 -0.2647 -0.0015
6 28 -26 -1.1756 0.0032
6 28 -24 2.2852 -0.0050
6 28 -22 -0.7765 -0.0037
6 28 -20 -2.7136 -0.0028
6 28 -18 -4.1073 0.0030
6 28 -16 -1.6393 -0.0009
6 28 -14 -6.8087 0.0054
6 28 -12 -12.9982 0.0038
6 28 -10 -4.3894 -0.0045
6 28 -8 -2.0584 -0.0152
6 28 -6 1.2216 -0.0191
6 28 -4 -2.1674 -0.0114
6 28 -2 -3.9067 0.0038
6 28 0 1.0906 0.0010
6 28 2 6.4969 -0.0090
6 28 4 3.7921 -0.0041
6 28 6 -3.7823 -0.0043
6 28 8 5.6854 -0.0047
6 28 10 0.8767 0.0043
6 28 12 8.5632 -0.0129
6 28 14 7.7823 -0.0068
6 28 16 2.9302 -0.0035
6 28 18 3.8559 0.0027
6 28 20 3.3995 -0.0081
6 28 22 0.0672 0.0054
6 28 24 -2.2403 -0.0113
6 28 26 -0.0698 -0.0032
6 29 -27 -2.4260 -0.0039
6 29 -25 2.1898 0.0079
6 29 -23 -2.1296 0.0003
6 29 -21 -4.5555 -0.0053
6 29 -19 -0.5043 -0.0071
6 29 -17 4.2794 -0.0061
6 29 -15 1.2564 -0.0055
6 29 -13 1.2675 0.0048
6 29 -11 0.6182 -0.0018
6 29 -9 -5.1118 -0.0044
6 29 -7 2.4684 -0.0067
6 29 -5 1.4510 -0.0169
6 29 -3 1.2809 -0.0119
6 29 -1 6.3424 -0.0065
6 29 1 2.3955 -0.0055
6 29 3 7.1375 0.0065
6 29 5 2.4529 0.0091
6 29 7 5.2620 0.0198
6 29 9 -2.0187 0.0041
6 29 11 4.1985 0.0066
6 29 13 3.5918 -0.0110
6 29 15 -3.1370 0.0032
6 29 17 3.1497 0.0104
6 29 19 1.4886 0.0041
6 29 21 -2.8447 0.0120
6 29 23 -1.2753 0.0086
6 29 25 -3.7113 0.0035
6 30 -26 2.2054 -0.0018
6 30 -24 1.8745 -0.0058
6 30 -22 -2.1371 0.0059
6 30 -20 0.4327 -0.0007
6 30 -18 3.8717 -0.0046
6 30 -16 -0.8918 -0.0058
6 30 -14 -0.1439 -0.0019
6 30 -12 4.7705 -0.0164
6 30 -10 -0.9470 -0.0180
6 30 -8 0.5952 -0.0108
6 30 -6 2.5866 -0.0116
6 30 -4 7.9264 0.0065
6 30 -2 6.9123 -0.0116
6 30 0 5.5464 -0.0109
6 30 2 -0.5363 -0.0049
6 30 4 0.0165 -0.0026
6 30 6 6.1997 -0.0030
6 30 8 -1.6008 -0.0029
6 30 10 1.5395 -0.0060
6 30 12 2.0358 0.0065
6 30 14 -1.0619 -0.0062
6 30 16 2.0912 0.0024
6 30 18 -0.6626 0.0054
6 30 20 -1.2054 0.0206
6 30 22 -1.3238 0.0153
6 30 24 -2.1648 0.0017
6 30 26 0.6843 -0.0017
6 31 -25 1.9471 -0.0077
6 31 -23 -0.9936 -0.0008
6 31 -21 2.6460 0.0044
6 31 -19 2.4506 -0.0053
6 31 -17 1.9958 -0.0030
6 31 -15 3.8742 0.0035
6 31 -13 5.5692 -0.0010
6 31 -11 3.5258 -0.0078
6 31 -9 0.5757 -0.0080
6 31 -7 -6.6794 -0.0026
6 31 -5 -2.3816 0.0092
6 31 -3 -0.5366 0.0199
6 31 -1 -5.9001 -0.0082
6 31 1 -0.9634 0.0024
6 31 3 -14.0831 -0.0011
6 31 5 -1.7049 -0.0020
6 31 7 -6.0092 -0.0044
6 31 9 -4.9015 -0.0040
6 31 11 -5.3413 0.0124
6 31 13 -5.1241 0.0191
6 31 15 0.5889 0.0015
6 31 17 -0.5108 -0.0013
6 31 19 -0.3066 0.0060
6 31 21 0.2308 -0.0033
6 31 23 -1.3673 0.0027
6 31 25 2.3569 0.0060
6 32 -24 4.2011 -0.0007
6 32 -22 1.8320 -0.0046
6 32 -20 2.5283 -0.0007
6 32 -18 0.2878 -0.0018
6 32 -16 1.6623 -0.0017
6 32 -14 -2.0562 -0.0092
6 32 -12 0.5500 -0.0125
6 32 -10 2.9899 -0.0151
6 32 -8 -0.1226 -0.0093
6 32 -6 0.0189 -0.0011
6 32 -4 -2.7843 0.0042
6 32 -2 -4.3919 0.0114
6 32 0 -3.2348 0.0099
6 32 2 -3.6950 0.0032
6 32 4 -5.9346 -0.0013
6 32 6 3.0665 -0.0053
6 32 8 -1.9249 -0.0078
6 32 10 -0.5432 -0.0041
6 32 12 -1.3797 0.0103
6 32 14 -0.2935 0.0015
6 32 16 1.6212 0.0028
6 32 18 1.3506 0.0006
6 32 20 -1.7613 0.0020
6 32 22 -2.1214 -0.0022
6 32 24 -1.4595 0.0085
6 33 -25 0.5502 0.0095
6 33 -23 1.1708 0.0034
6 33 -21 -2.6083 0.0004
6 33 -19 -0.1277 0.0045
6 33 -17 2.1946 0.0039
6 33 -15 -1.3063 -0.0035
6 33 -13 -1.9278 0.0043
6 33 -11 4.2631 0.0023
6 33 -9 3.6119 0.0068
6 33 -7 7.4620 0.0099
6 33 -5 -0.9500 0.0015
6 33 -3 -3.1373 -0.0043
6 33 -1 -3.1639 0.0076
6 33 1 -0.8808 -0.0029
6 33 3 0.6300 -0.0200
6 33 5 -2.4098 -0.0086
6 33 7 -2.8692 -0.0167
6 33 9 -9.3366 -0.0022
6 33 11 -0.6458 -0.0061
6 33 13 -0.9748 0.0034
6 33 15 -1.0742 0.0017
6 33 17 1.5937 -0.0025
6 33 19 3.2777 -0.0136
6 33 21 -0.0189 0.0005
6 33 23 1.2474 0.0006
6 34 -24 -1.8372 0.0013
6 34 -22 -3.3133 0.0032
6 34 -20 -3.4023 -0.0009
6 34 -18 -1.5993 0.0012
6 34 -16 -0.8537 -0.0043
6 34 -14 -4.3029 -0.0028
6 34 -12 -1.2384 0.0098
6 34 -10 -1.9219 -0.0004
6 34 -8 3.6872 0.0121
6 34 -6 1.4267 0.0090
6 34 -4 1.9264 -0.0087
6 34 -2 -1.5660 0.0043
6 34 0 1.8542 0.0007
6 34 2 4.9477 0.0074
6 34 4 5.0959 -0.0074
6 34 6 6.7570 0.0077
6 34 8 3.4483 -0.0036
6 34 10 5.9166 0.0081
6 34 12 4.1512 0.0038
6 34 14 3.1804 0.0102
6 34 16 -1.1872 0.0082
6 34 18 1.8844 0.0001
6 34 20 3.4510 -0.0017
6 34 22 2.5958 -0.0003
6 35 -23 0.0294 0.0056
6 35 -21 -5.2382 0.0040
6 35 -19 -1.1741 0.0041
6 35 -17 -5.0100 -0.0035
6 35 -15 0.7220 0.0026
6 35 -13 -0.7455 0.0122
6 35 -11 -0.7558 0.0060
6 35 -9 0.4830 0.0078
6 35 -7 0.1583 0.0099
6 35 -5 3.1268 0.0060
6 35 -3 0.5405 -0.0017
6 35 -1 1.6817 -0.0112
6 35 1 3.8852 -0.0062
6 35 3 2.9520 0.0060
6 35 5 2.9785 -0.0027
6 35 7 -0.9003 0.0040
6 35 9 2.6514 -0.0098
6 35 11 1.9512 0.0045
6 35 13 -1.6915 -0.0066
6 35 15 0.0708 -0.0044
6 35 17 -4.4017 -0.0128
6 35 19 -1.8200 -0.0017
6 35 21 2.2978 -0.0057
6 36 -22 1.1730 0.0005
6 36 -20 -1.9223 0.0055
6 36 -18 -0.1216 0.0007
6 36 -16 -0.2452 0.0029
6 36 -14 5.4936 0.0096
6 36 -12 -2.6956 0.0104
6 36 -10 -1.7072 0.0090
6 36 -8 -3.8162 0.0051
6 36 -6 -2.9189 0.0045
6 36 -4 -0.5945 0.0089
6 36 -2 0.4308 -0.0031
6 36 0 5.0447 0.0014
6 36 2 -0.3128 0.0072
6 36 4 -1.7511 0.0140
6 36 6 -0.7712 -0.0006
6 36 8 2.4192 0.0032
6 36 10 3.4169 -0.0042
6 36 12 1.0976 0.0053
6 36 14 -0.5696 -0.0002
6 36 16 -0.3575 -0.0034
6 36 18 -3.5681 -0.0024
6 36 20 -1.5924 0.0031
6 37 -21 0.0606 -0.0006
6 37 -19 -2.3125 -0.0097
6 37 -17 1.4969 0.0013
6 37 -15 2.1858 0.0004
6 37 -13 1.3176 0.0074
6 37 -11 -1.4407 0.0139
6 37 -9 1.5065 0.0018
6 37 -7 -0.6646 0.0104
6 37 -5 -5.7977 -0.0065
6 37 -3 -2.9333 -0.0046
6 37 -1 -1.9226 0.0008
6 37 1 6.4106 0.0059
6 37 3 -6.0446 0.0120
6 37 5 -1.3082 0.0131
6 37 7 0.1227 0.0124
6 37 9 -3.3816 0.0051
6 37 11 -7.7825 -0.0001
6 37 13 -2.8716 -0.0077
6 37 15 -2.8437 -0.0070
6 37 17 -2.5061 -0.0037
6 37 19 -0.9084 -0.0020
6 38 -20 0.4453 -0.0013
6 38 -18 1.5175 0.0051
6 38 -16 1.7684 0.0003
6 38 -14 -1.6821 0.0015
6 38 -12 2.0811 0.0026
6 38 -10 -1.0686 -0.0018
6 38 -8 2.7353 0.0087
6 38 -6 -5.7516 0.0058
6 38 -4 -6.4027 -0.0039
6 38 -2 -2.0939 0.0037
6 38 0 2.9500 0.0082
6 38 2 1.4366 -0.0046
6 38 4 -5.1570 0.0003
6 38 6 2.5110 0.0017
6 38 8 -1.0008 -0.0020
6 38 10 -2.3657 -0.0097
6 38 12 -2.9711 -0.0174
6 38 14 3.5609 -0.0102
6 38 16 -0.9188 -0.0031
6 38 18 3.8224 -0.0087
6 39 -19 1.5604 -0.0021
6 39 -17 1.9083 -0.0022
6 39 -15 1.0746 0.0016
6 39 -13 2.8418 -0.0008
6 39 -11 2.1843 -0.0104
6 39 -9 1.3369 -0.0112
6 39 -7 5.6435 0.0058
6 39 -5 0.9148 -0.0007
6 39 -3 1.1949 0.0005
6 39 -1 0.5317 0.0014
6 39 1 -1.0208 0.0016
6 39 3 -0.8587 0.0004
6 39 5 -0.9430 0.0043
6 39 7 3.3060 0.0028
6 39 9 -1.9042 -0.0028
6 39 11 -4.1586 -0.0007
6 39 13 1.0720 0.0026
6 39 15 -1.1673 0.0086
6 39 17 -0.4837 0.0040
6 40 -18 -1.1614 -0.0004
6 40 -16 -2.4723 0.0111
6 40 -14 -0.0730 0.0028
6 40 -12 -4.0520 -0.0004
6 40 -10 -3.7310 -0.0116
6 40 -8 -0.1010 -0.0068
6 40 -6 3.6103 -0.0012
6 40 -4 5.4595 -0.0005
6 40 -2 2.4887 -0.0030
6 40 0 -2.0911 -0.0099
6 40 2 -0.3524 -0.0004
6 40 4 -3.3925 -0.0051
6 40 6 2.2906 -0.0049
6 40 8 6.3910 -0.0083
6 40 10 -0.3123 -0.0055
6 40 12 2.9756 0.0060
6 40 14 1.3542 -0.0031
6 40 16 1.3463 -0.0033
6 41 -15 0.6145 -0.0052
6 41 -13 2.3881 -0.0026
6 41 -11 -9.9675 -0.0037
6 41 -9 -1.1372 -0.0055
6 41 -7 -2.3124 -0.0088
6 41 -5 3.6091 0.0025
6 41 -3 -4.1009 0.0049
6 41 -1 -2.1107 0.0009
6 41 1 -1.7954 0.0020
6 41 3 -0.2612 -0.0049
6 41 5 -2.0204 -0.0025
6 41 7 5.4176 -0.0027
6 41 9 -0.2188 0.0134
6 41 11 3.5246 0.0093
6 41 13 0.8535 0.0106
6 41 15 4.3052 0.0005
6 42 -14 -1.5377 -0.0093
6 42 -12 -2.4573 0.0001
6 42 -10 -3.5244 -0.0032
6 42 -8 4.9840 -0.0066
6 42 -6 -3.2522 -0.0077
6 42 -4 -3.1173 -0.0185
6 42 -2 -6.6938 0.0035
6 42 0 4.4522 -0.0057
6 42 2 3.0060 -0.0024
6 42 4 0.4451 -0.0134
6 42 6 1.1256 0.0016
6 42 8 3.3041 0.0008
6 42 10 -0.5108 0.0102
6 42 12 2.9912 -0.0036
6 43 -11 -0.3617 -0.0042
6 43 -9 7.4328 -0.0025
6 43 -7 2.6644 0.0035
6 43 -5 -2.4107 -0.0063
6 43 -3 1.4038 -0.0027
6 43 -1 -0.7223 0.0033
6 43 1 4.3177 -0.0062
6 43 3 1.4546 -0.0003
6 43 5 -6.2045 -0.0023
6 43 7 -3.0440 0.0075
6 43 9 -6.7411 0.0017
6 43 11 -1.7264 -0.0002
6 44 -10 0.0393 -0.0041
6 44 -8 3.1175 -0.0015
6 44 -6 0.8932 -0.0069
6 44 -4 1.7319 -0.0002
6 44 -2 1.8647 -0.0071
6 44 0 -0.3337 -0.0009
6 44 2 -0.1421 -0.0041
6 44 4 -0.5980 0.0020
6 44 6 -0.1725 -0.0066
6 44 8 -1.4487 -0.0036
6 45 -7 1.1164 0.0022
6 45 -5 2.2121 -0.0052
6 45 -3 1.6913 0.0017
6 45 -1 0.9984 -0.0053
6 45 1 -1.2882 0.0020
6 45 3 -1.6875 0.0046
6 45 5 2.6061 -0.0005
7 1 -34 1.7656 0.0010
7 1 -32 -0.3881 0.0193
7 1 -30 0.7843 0.0200
7 1 -28 -2.4313 -0.0405
7 1 -26 0.8278 0.0033
7 1 -24 6.8303 0.0129
7 1 -22 3.0015 -0.0641
7 1 -20 0.1171 0.0118
7 1 -18 9.4161 0.0486
7 1 -16 -3.6023 -0.1032
7 1 -14 32.4904 0.0644
7 1 -12 3.6534 0.0895
7 1 -10 25.8629 0.0000
7 1 -8 -41.4575 0.0046
7 1 -6 -4.9746 -0.0757
7 1 -4 -19.8484 0.0396
7 1 -2 0.5004 0.0153
7 1 0 47.9795 0.1374
7 1 2 -17.2457 0.1519
7 1 4 -23.3016 0.0697
7 1 6 -5.2968 0.1630
7 1 8 -40.1432 0.0120
7 1 10 2.2248 0.0151
7 1 12 1.6548 0.0461
7 1 14 -23.5634 0.0677
7 1 16 -6.0482 0.1132
7 1 18 9.1162 0.0376
7 1 20 0.4519 -0.0285
7 1 22 2.1480 0.1372
7 1 24 0.3342 0.0025
7 1 26 -4.5710 -0.0359
7 1 28 3.4872 -0.0131
7 1 30 2.9342 0.0074
7 1 32 2.7521 -0.0118
7 2 -33 -0.9118 -0.0140
7 2 -31 1.0068 -0.0053
7 2 -29 0.6086 -0.0005
7 2 -27 1.4376 -0.0149
7 2 -25 3.9296 0.0370
7 2 -23 4.5883 -0.0028
7 2 -21 8.7519 -0.0250
7 2 -19 6.9837 0.0521
7 2 -17 4.5135 -0.0111
7 2 -15 2.6017 0.0265
7 2 -13 28.7173 -0.0609
7 2 -11 12.1277 -0.0789
7 2 -9 8.8084 0.0813
7 2 -7 -3.4244 -0.0036
7 2 -5 -6.3496 0.0288
7 2 -3 1.9186 -0.0232
7 2 -1 22.9463 -0.0931
7 2 1 19.9443 -0.0642
7 2 3 -40.4795 -0.2112
7 2 5 -10.5016 -0.1250
7 2 7 -2.9919 0.0014
7 2 9 1.5921 0.0005
7 2 11 38.7413 0.0141
7 2 13 2.8072 -0.0216
7 2 15 -3.7866 -0.1191
7 2 17 30.5498 0.0304
7 2 19 11.6242 -0.0550
7 2 21 2.7602 0.0559
7 2 23 11.7997 0.0350
7 2 25 -0.6404 -0.0211
7 2 27 0.2997 0.0130
7 2 29 3.1233 -0.0103
7 2 31 3.2823 0.0075
7 2 33 1.4653 0.0094
7 3 -34 -0.0376 0.0176
7 3 -32 1.1064 -0.0106
7 3 -30 0.0396 -0.0008
7 3 -28 5.2913 -0.0035
7 3 -26 5.7199 0.0097
7 3 -24 -0.2308 -0.0169
7 3 -22 1.9845 0.0217
7 3 -20 0.3509 -0.0366
7 3 -18 -1.0612 0.0051
7 3 -16 -5.2240 0.0772
7 3 -14 -13.3913 0.0033
7 3 -12 -9.6905 -0.0486
7 3 -10 -23.3922 0.0379
7 3 -8 8.8949 0.0800
7 3 -6 -9.8413 0.0629
7 3 -4 19.5688 -0.0009
7 3 -2 -0.7553 0.0118
7 3 0 6.9951 0.0144
7 3 2 20.9508 -0.0322
7 3 4 7.3854 -0.0626
7 3 6 35.5218 -0.0452
7 3 8 -34.1303 0.0636
7 3 10 2.2823 0.0483
7 3 12 -5.8273 -0.0123
7 3 14 -41.0438 -0.0473
7 3 16 -0.4168 -0.0431
7 3 18 -0.5586 -0.0488
7 3 20 -30.0667 0.0014
7 3 22 1.4721 -0.0700
7 3 24 3.0137 0.0259
7 3 26 -8.0361 0.0017
7 3 28 0.7470 0.0219
7 3 30 -1.5197 -0.0054
7 3 32 -2.9569 0.0005
7 4 -33 1.0769 -0.0070
7 4 -31 0.6096 -0.0007
7 4 -29 0.3503 -0.0127
7 4 -27 2.1088 0.0003
7 4 -25 -1.8069 0.0114
7 4 -23 -1.8125 0.0084
7 4 -21 -4.7252 0.0048
7 4 -19 3.5884 -0.0133
7 4 -17 -2.7601 -0.0034
7 4 -15 5.4274 -0.0353
7 4 -13 -21.1761 -0.0364
7 4 -11 -7.2447 -0.0817
7 4 -9 18.2744 -0.0652
7 4 -7 12.8129 -0.0281
7 4 -5 21.3558 -0.0563
7 4 -3 4.8338 -0.0415
7 4 -1 -49.8697 0.0028
7 4 1 -32.7903 -0.0562
7 4 3 9.6471 -0.0757
7 4 5 16.6390 -0.0862
7 4 7 19.1553 -0.0386
7 4 9 9.2184 -0.0386
7 4 11 48.7658 -0.0413
7 4 13 -7.9049 -0.0333
7 4 15 5.2516 -0.0065
7 4 17 42.3434 -0.0511
7 4 19 -8.4220 0.0017
7 4 21 -7.2487 -0.0310
7 4 23 16.3019 -0.0148
7 4 25 1.6253 0.0192
7 4 27 -1.9019 0.0027
7 4 29 -2.7225 0.0037
7 4 31 1.0227 -0.0048
7 4 33 0.1394 -0.0038
7 5 -34 1.9809 -0.0096
7 5 -32 -0.3797 0.0131
7 5 -30 -2.0307 -0.0045
7 5 -28 -4.3655 -0.0241
7 5 -26 -3.1526 0.0026
7 5 -24 -3.7237 0.0160
7 5 -22 -11.4413 -0.0162
7 5 -20 -4.4313 0.0338
7 5 -18 -7.3434 0.0113
7 5 -16 -3.9695 -0.0713
7 5 -14 3.3963 0.0006
7 5 -12 -14.3936 0.0105
7 5 -10 -16.4881 -0.0090
7 5 -8 8.3599 -0.0024
7 5 -6 -2.2428 -0.0042
7 5 -4 8.2657 0.0059
7 5 -2 -10.6505 0.0136
7 5 0 -50.8568 0.0335
7 5 2 18.9633 0.0045
7 5 4 18.7473 0.0193
7 5 6 -26.9426 0.0321
7 5 8 -29.8277 -0.0606
7 5 10 -18.0742 -0.0331
7 5 12 -10.7771 0.0057
7 5 14 -40.6436 0.0306
7 5 16 -2.3583 0.0148
7 5 18 -7.1894 -0.0134
7 5 20 -25.4842 -0.0572
7 5 22 -8.3711 0.0148
7 5 24 1.7315 -0.0078
7 5 26 -6.7494 0.0192
7 5 28 -0.1095 -0.0050
7 5 30 0.8374 -0.0022
7 5 32 1.1931 -0.0013
7 6 -33 1.1272 -0.0036
7 6 -31 0.4916 0.0236
7 6 -29 -0.7611 -0.0152
7 6 -27 -2.4690 -0.0046
7 6 -25 0.7696 -0.0015
7 6 -23 -7.3650 -0.0048
7 6 -21 3.1833 0.0014
7 6 -19 0.9030 0.0405
7 6 -17 2.8142 -0.0235
7 6 -15 -1.6466 -0.0317
7 6 -13 29.9937 0.0693
7 6 -11 -2.3573 0.0373
7 6 -9 -1.7568 -0.0121
7 6 -7 21.7308 0.0203
7 6 -5 -19.9610 0.0058
7 6 -3 8.9662 0.0158
7 6 -1 -1.5762 -0.0269
7 6 1 17.3485 -0.0052
7 6 3 8.3521 0.0025
7 6 5 -5.7898 0.0446
7 6 7 -24.1171 -0.0075
7 6 9 0.9328 -0.0335
7 6 11 24.5247 0.0582
7 6 13 9.9698 -0.0024
7 6 15 4.5239 0.0136
7 6 17 29.3849 -0.0139
7 6 19 0.2581 -0.0488
7 6 21 -1.7078 -0.0073
7 6 23 12.5957 0.0258
7 6 25 -1.2746 -0.0085
7 6 27 -3.0005 0.0117
7 6 29 2.2159 0.0027
7 6 31 0.7608 -0.0095
7 6 33 2.9448 -0.0008
7 7 -34 -1.7950 -0.0066
7 7 -32 2.4633 0.0130
7 7 -30 -0.4626 0.0001
7 7 -28 -1.7166 -0.0004
7 7 -26 -2.1570 -0.0113
7 7 -24 0.1124 0.0166
7 7 -22 -0.9795 -0.0225
7 7 -20 -1.1421 0.0065
7 7 -18 3.3412 0.0072
7 7 -16 -15.3203 -0.0070
7 7 -14 5.3988 0.0206
7 7 -12 9.5588 -0.0246
7 7 -10 -6.4614 -0.0013
7 7 -8 -10.7485 0.0084
7 7 -6 -4.4116 0.0002
7 7 -4 -11.3877 0.0035
7 7 -2 8.0950 0.0254
7 7 0 42.6916 0.0172
7 7 2 2.1195 0.0399
7 7 4 -10.3756 0.0130
7 7 6 -9.3490 0.0297
7 7 8 -20.4799 -0.0068
7 7 10 16.1424 0.0295
7 7 12 10.6847 0.0006
7 7 14 -10.4643 -0.0409
7 7 16 -6.2948 0.0060
7 7 18 2.3189 0.0166
7 7 20 -21.3023 -0.0102
7 7 22 3.6138 0.0221
7 7 24 1.3596 -0.0218
7 7 26 -2.3697 -0.0035
7 7 28 2.7943 0.0009
7 7 30 -0.3724 -0.0019
7 7 32 -2.0304 -0.0027
7 8 -33 -1.5182 -0.0131
7 8 -31 1.5076 -0.0098
7 8 -29 1.7711 0.0045
7 8 -27 1.3118 0.0024
7 8 -25 3.6385 0.0020
7 8 -23 8.3744 -0.0008
7 8 -21 -1.0772 0.0105
7 8 -19 9.6867 -0.0302
7 8 -17 -5.9163 0.0135
7 8 -15 1.7566 0.0398
7 8 -13 -1.2541 -0.0048
7 8 -11 6.4855 -0.0146
7 8 -9 -7.9796 0.0324
7 8 -7 -9.9768 0.0004
7 8 -5 -1.9288 -0.0152
7 8 -3 -18.3079 -0.0017
7 8 -1 4.0598 0.0170
7 8 1 15.1315 0.0158
7 8 3 -22.1962 -0.0069
7 8 5 12.8101 -0.0099
7 8 7 7.5021 -0.0016
7 8 9 9.6018 0.0244
7 8 11 12.5450 0.0136
7 8 13 0.4875 -0.0227
7 8 15 -2.4921 -0.0125
7 8 17 8.9008 0.0170
7 8 19 3.9603 0.0194
7 8 21 -2.1899 0.0003
7 8 23 15.0513 -0.0137
7 8 25 2.1649 -0.0056
7 8 27 -2.8113 0.0070
7 8 29 0.2569 0.0008
7 8 31 -3.8041 0.0157
7 8 33 -2.0676 -0.0066
7 9 -34 -1.4491 0.0052
7 9 -32 -2.9046 0.0094
7 9 -30 0.3010 -0.0074
7 9 -28 0.1848 0.0000
7 9 -26 -0.4299 0.0125
7 9 -24 2.9247 -0.0132
7 9 -22 0.7440 0.0126
7 9 -20 4.7755 -0.0286
7 9 -18 -5.8989 -0.0039
7 9 -16 5.0075 0.0140
7 9 -14 -9.7646 -0.0005
7 9 -12 -5.7132 -0.0030
7 9 -10 -10.2070 0.0130
7 9 -8 2.3899 0.0120
7 9 -6 7.7196 -0.0286
7 9 -4 16.4157 -0.0702
7 9 -2 -11.2659 0.0001
7 9 0 -12.1283 0.0412
7 9 2 -6.1490 0.0157
7 9 4 -10.3765 -0.0055
7 9 6 15.2977 0.0029
7 9 8 0.4070 0.0114
7 9 10 -8.2238 -0.0130
7 9 12 -4.1223 -0.0184
7 9 14 -12.8826 -0.0150
7 9 16 5.0358 0.0188
7 9 18 6.2280 0.0033
7 9 20 -2.1573 0.0467
7 9 22 -1.4013 -0.0185
7 9 24 2.3872 0.0123
7 9 26 -3.2181 -0.0068
7 9 28 2.2293 -0.0045
7 9 30 1.0644 -0.0016
7 9 32 -3.6544 -0.0058
7 10 -33 -2.7337 -0.0039
7 10 -31 -3.1297 0.0003
7 10 -29 -1.2779 -0.0066
7 10 -27 0.7387 0.0053
7 10 -25 0.3032 0.0093
7 10 -23 1.8936 0.0094
7 10 -21 1.5665 -0.0011
7 10 -19 -0.2886 0.0216
7 10 -17 7.3544 -0.0272
7 10 -15 5.9452 -0.0268
7 10 -13 0.3031 -0.0151
7 10 -11 -8.8776 -0.0089
7 10 -9 10.0873 -0.0104
7 10 -7 -1.5094 -0.0058
7 10 -5 6.3131 -0.0018
7 10 -3 2.0151 -0.0036
7 10 -1 -38.1326 0.0182
7 10 1 -8.2050 0.0209
7 10 3 23.8936 -0.0154
7 10 5 7.9937 0.0116
7 10 7 4.0021 0.0271
7 10 9 -7.2738 0.0167
7 10 11 -4.4266 0.0218
7 10 13 -3.9091 0.0171
7 10 15 2.5821 0.0024
7 10 17 7.9877 0.0158
7 10 19 2.8298 0.0172
7 10 21 0.0971 0.0365
7 10 23 -1.9449 0.0035
7 10 25 -4.0375 0.0047
7 10 27 -0.4393 -0.0087
7 10 29 3.5658 0.0009
7 10 31 -0.4810 0.0030
7 11 -32 -1.7304 0.0129
7 11 -30 1.1870 0.0044
7 11 -28 -1.5947 -0.0081
7 11 -26 3.0143 0.0084
7 11 -24 -5.6388 -0.0094
7 11 -22 1.1486 -0.0077
7 11 -20 -0.8364 0.0022
7 11 -18 1.6727 0.0214
7 11 -16 0.6701 -0.0160
7 11 -14 4.4053 -0.0057
7 11 -12 -3.2359 0.0215
7 11 -10 -1.6757 -0.0251
7 11 -8 11.5958 -0.0083
7 11 -6 8.9102 -0.0066
7 11 -4 17.0444 0.0207
7 11 -2 13.7223 0.0122
7 11 0 -7.4446 0.0055
7 11 2 26.0233 0.0133
7 11 4 16.9496 -0.0104
7 11 6 -3.4707 0.0147
7 11 8 1.7447 -0.0158
7 11 10 8.2400 0.0266
7 11 12 8.1723 0.0117
7 11 14 0.6732 -0.0059
7 11 16 5.5858 0.0180
7 11 18 0.4937 0.0311
7 11 20 -6.4238 0.0284
7 11 22 -0.2981 0.0196
7 11 24 -4.1077 0.0087
7 11 26 -3.7200 -0.0005
7 11 28 2.7832 -0.0062
7 11 30 0.5913 -0.0086
7 11 32 2.3724 -0.0016
7 12 -33 3.1536 -0.0007
7 12 -31 1.3478 0.0009
7 12 -29 -1.7394 0.0002
7 12 -27 -0.8017 0.0017
7 12 -25 1.6493 -0.0014
7 12 -23 -1.9800 -0.0005
7 12 -21 1.5713 -0.0103
7 12 -19 -2.4598 0.0068
7 12 -17 -9.7986 0.0088
7 12 -15 -0.5440 0.0004
7 12 -13 2.8897 -0.0058
7 12 -11 8.8570 -0.0117
7 12 -9 2.1317 -0.0099
7 12 -7 8.5971 0.0380
7 12 -5 -6.7947 0.0055
7 12 -3 7.1233 0.0324
7 12 -1 -7.0856 -0.0112
7 12 1 0.5572 -0.0257
7 12 3 -11.2709 -0.0217
7 12 5 0.4662 -0.0018
7 12 7 -9.5095 -0.0154
7 12 9 6.0873 0.0318
7 12 11 8.4657 0.0115
7 12 13 -1.0744 0.0042
7 12 15 -16.3597 -0.0106
7 12 17 -8.3148 0.0091
7 12 19 -5.8891 0.0071
7 12 21 0.5338 -0.0033
7 12 23 -0.5425 0.0063
7 12 25 -0.5313 -0.0009
7 12 27 -1.4845 0.0045
7 12 29 5.0371 0.0010
7 12 31 -2.0695 0.0050
7 13 -32 4.7039 0.0034
7 13 -30 2.9981 0.0012
7 13 -28 3.5788 0.0051
7 13 -26 0.7090 0.0069
7 13 -24 3.6651 -0.0066
7 13 -22 -0.5128 0.0086
7 13 -20 4.2688 -0.0046
7 13 -18 -6.9490 -0.0069
7 13 -16 2.1647 0.0179
7 13 -14 1.5527 0.0083
7 13 -12 7.1339 -0.0001
7 13 -10 2.6584 0.0181
7 13 -8 0.1822 0.0183
7 13 -6 -3.8704 -0.0092
7 13 -4 38.9908 -0.0237
7 13 -2 -6.2259 0.0117
7 13 0 25.4761 -0.0093
7 13 2 -11.0670 0.0088
7 13 4 -13.4313 -0.0006
7 13 6 5.7300 -0.0062
7 13 8 3.2067 -0.0159
7 13 10 -1.2012 0.0116
7 13 12 -2.8435 0.0133
7 13 14 -0.4162 0.0240
7 13 16 -8.3399 -0.0056
7 13 18 5.9242 -0.0161
7 13 20 4.4149 -0.0288
7 13 22 1.0576 -0.0181
7 13 24 1.0106 -0.0121
7 13 26 1.1753 0.0118
7 13 28 0.4539 -0.0053
7 13 30 2.6996 -0.0130
7 13 32 -0.6491 -0.0167
7 14 -33 0.3814 -0.0013
7 14 -31 1.1146 -0.0020
7 14 -29 1.3374 -0.0067
7 14 -27 -1.2317 0.0088
7 14 -25 -2.8545 -0.0173
7 14 -23 -5.4054 0.0061
7 14 -21 -0.0471 0.0021
7 14 -19 -8.1829 -0.0252
7 14 -17 -2.3607 -0.0043
7 14 -15 -2.1806 -0.0052
7 14 -13 -5.7415 0.0024
7 14 -11 -0.7100 0.0201
7 14 -9 -8.6448 0.0062
7 14 -7 -20.6094 -0.0005
7 14 -5 13.2011 -0.0191
7 14 -3 -17.5781 -0.0321
7 14 -1 -27.5326 -0.0237
7 14 1 4.0153 -0.0228
7 14 3 -22.5666 -0.0198
7 14 5 -3.5722 -0.0160
7 14 7 14.9961 -0.0155
7 14 9 -19.5968 -0.0307
7 14 11 -4.4058 0.0080
7 14 13 2.5414 -0.0101
7 14 15 -1.9778 0.0154
7 14 17 2.0277 -0.0357
7 14 19 2.9754 -0.0188
7 14 21 -1.8174 -0.0195
7 14 23 -3.4914 -0.0116
7 14 25 -1.3705 0.0175
7 14 27 4.1283 0.0161
7 14 29 -2.1146 0.0117
7 14 31 -1.5203 0.0063
7 15 -32 -1.4228 -0.0045
7 15 -30 -0.2482 -0.0025
7 15 -28 -0.0941 0.0066
7 15 -26 2.0455 -0.0103
7 15 -24 -3.4505 0.0051
7 15 -22 3.5853 0.0075
7 15 -20 -4.6871 0.0093
7 15 -18 8.5569 0.0075
7 15 -16 3.3036 -0.0134
7 15 -14 -0.7277 -0.0020
7 15 -12 -5.4479 0.0108
7 15 -10 5.4112 0.0037
7 15 -8 -9.1465 -0.0125
7 15 -6 11.9628 0.0190
7 15 -4 -8.7932 0.0149
7 15 -2 -14.5848 -0.0059
7 15 0 -7.9021 -0.0059
7 15 2 11.8521 -0.0137
7 15 4 1.0493 0.0012
7 15 6 13.8750 0.0040
7 15 8 -6.1281 -0.0018
7 15 10 -16.6495 -0.0021
7 15 12 7.4394 -0.0063
7 15 14 2.3154 -0.0066
7 15 16 10.3269 -0.0023
7 15 18 -0.6813 -0.0146
7 15 20 2.0946 -0.0127
7 15 22 -0.7235 -0.0178
7 15 24 -1.3339 -0.0113
7 15 26 -0.8931 -0.0052
7 15 28 1.6787 -0.0012
7 15 30 0.3823 0.0034
7 16 -31 1.9655 0.0056
7 16 -29 -1.6463 -0.0059
7 16 -27 -2.3158 -0.0065
7 16 -25 -2.0684 -0.0007
7 16 -23 3.2263 -0.0006
7 16 -21 -1.5720 -0.0027
7 16 -19 0.3341 -0.0020
7 16 -17 3.7371 0.0026
7 16 -15 -8.1757 -0.0057
7 16 -13 -9.4339 0.0042
7 16 -11 -6.3878 -0.0064
7 16 -9 1.3478 -0.0020
7 16 -7 -4.8886 0.0047
7 16 -5 -7.4832 0.0121
7 16 -3 -18.4870 0.0097
7 16 -1 -9.8470 -0.0088
7 16 1 -1.5152 0.0012
7 16 3 21.0671 -0.0080
7 16 5 13.2709 -0.0006
7 16 7 -9.2181 -0.0027
7 16 9 -0.2061 0.0011
7 16 11 -6.4235 0.0023
7 16 13 2.7523 -0.0051
7 16 15 2.6007 -0.0087
7 16 17 -2.5043 0.0040
7 16 19 -6.5519 -0.0093
7 16 21 3.1937 -0.0089
7 16 23 2.2899 0.0003
7 16 25 2.0638 0.0039
7 16 27 0.4410 0.0131
7 16 29 1.3597 0.0132
7 16 31 -2.7849 0.0111
7 17 -32 -2.1712 -0.0057
7 17 -30 -1.7104 -0.0052
7 17 -28 -1.0837 -0.0052
7 17 -26 -0.7339 0.0004
7 17 -24 5.9833 -0.0003
7 17 -22 3.5679 0.0095
7 17 -20 7.5530 -0.0021
7 17 -18 2.6337 0.0057
7 17 -16 9.7457 0.0064
7 17 -14 -0.4750 -0.0007
7 17 -12 8.5457 -0.0076
7 17 -10 9.8432 0.0013
7 17 -8 4.7788 0.0043
7 17 -6 -6.2400 -0.0098
7 17 -4 4.3079 -0.0324
7 17 -2 5.5107 0.0142
7 17 0 15.5119 0.0107
7 17 2 -3.0630 0.0185
7 17 4 8.4818 0.0178
7 17 6 -7.8794 -0.0062
7 17 8 -3.5757 0.0068
7 17 10 12.3699 -0.0152
7 17 12 -8.0140 -0.0238
7 17 14 3.5149 -0.0168
7 17 16 -2.4844 -0.0092
7 17 18 -0.7013 0.0037
7 17 20 4.0063 0.0019
7 17 22 5.2909 -0.0135
7 17 24 4.3629 -0.0031
7 17 26 -3.0971 -0.0075
7 17 28 0.8718 0.0033
7 17 30 3.4175 -0.0061
7 18 -31 -2.0376 0.0021
7 18 -29 -1.6520 -0.0024
7 18 -27 1.6598 0.0022
7 18 -25 -2.4411 -0.0055
7 18 -23 1.9264 0.0069
7 18 -21 2.7154 -0.0030
7 18 -19 -5.8982 -0.0023
7 18 -17 -0.8553 0.0057
7 18 -15 -1.1539 0.0110
7 18 -13 -1.5882 0.0068
7 18 -11 6.2871 0.0076
7 18 -9 -13.9623 0.0209
7 18 -7 -10.2615 0.0116
7 18 -5 -1.1076 -0.0154
7 18 -3 12.2107 0.0116
7 18 -1 14.3598 0.0291
7 18 1 1.2954 0.0050
7 18 3 -8.7055 0.0215
7 18 5 -9.4129 -0.0018
7 18 7 -2.6566 -0.0024
7 18 9 1.3190 0.0052
7 18 11 0.2213 -0.0259
7 18 13 -6.3305 -0.0053
7 18 15 -0.5439 -0.0103
7 18 17 -6.1053 0.0018
7 18 19 6.3086 0.0136
7 18 21 -0.9571 0.0155
7 18 23 3.4369 -0.0106
7 18 25 0.1745 0.0008
7 18 27 -4.9623 -0.0025
7 18 29 1.4660 -0.0108
7 19 -30 -4.7214 0.0015
7 19 -28 1.9899 0.0025
7 19 -26 -0.0129 0.0000
7 19 -24 1.6943 -0.0085
7 19 -22 0.9616 0.0009
7 19 -20 -4.4898 0.0016
7 19 -18 -1.3496 -0.0032
7 19 -16 2.9632 0.0036
7 19 -14 0.1681 -0.0021
7 19 -12 6.9241 0.0195
7 19 -10 3.5882 0.0034
7 19 -8 -8.7521 -0.0050
7 19 -6 4.8804 -0.0144
7 19 -4 9.1862 0.0018
7 19 -2 4.3996 -0.0094
7 19 0 3.1016 -0.0131
7 19 2 4.3403 -0.0110
7 19 4 -16.1670 -0.0014
7 19 6 -4.2625 0.0073
7 19 8 10.2052 -0.0122
7 19 10 -0.9930 -0.0102
7 19 12 4.0859 -0.0294
7 19 14 4.2701 -0.0075
7 19 16 1.1911 -0.0038
7 19 18 5.4825 0.0051
7 19 20 7.3754 0.0106
7 19 22 -4.2570 -0.0014
7 19 24 -0.1698 -0.0135
7 19 26 -3.3118 -0.0020
7 19 28 -2.2048 -0.0147
7 19 30 -2.1303 0.0035
7 20 -31 -1.7756 0.0001
7 20 -29 2.7286 0.0042
7 20 -27 0.5562 0.0070
7 20 -25 -0.7771 -0.0065
7 20 -23 0.3626 -0.0024
7 20 -21 -6.7557 -0.0033
7 20 -19 -4.4728 0.0070
7 20 -17 -0.9492 -0.0026
7 20 -15 -1.5779 -0.0068
7 20 -13 -1.7004 -0.0067
7 20 -11 -2.9385 0.0052
7 20 -9 -1.2793 -0.0228
7 20 -7 -4.2933 -0.0003
7 20 -5 11.9439 0.0263
7 20 -3 -10.9995 0.0156
7 20 -1 -13.6428 -0.0041
7 20 1 1.4115 -0.0103
7 20 3 -2.4330 0.0065
7 20 5 -0.3654 0.0116
7 20 7 7.4477 0.0127
7 20 9 4.7936 0.0134
7 20 11 -6.3376 0.0158
7 20 13 8.2359 0.0053
7 20 15 -0.1899 0.0083
7 20 17 -2.9674 0.0076
7 20 19 -2.9683 0.0099
7 20 21 -1.0349 0.0131
7 20 23 -5.3020 0.0103
7 20 25 -2.2120 0.0029
7 20 27 1.7664 0.0010
7 20 29 0.5725 0.0079
7 21 -30 0.0593 0.0024
7 21 -28 -0.0590 0.0044
7 21 -26 -0.3082 0.0013
7 21 -24 1.2607 0.0064
7 21 -22 -1.2070 -0.0017
7 21 -20 -6.1666 0.0001
7 21 -18 2.0812 -0.0031
7 21 -16 4.4347 -0.0073
7 21 -14 -2.4955 0.0049
7 21 -12 1.8888 -0.0038
7 21 -10 -0.0445 -0.0064
7 21 -8 4.3346 -0.0152
7 21 -6 12.2325 -0.0093
7 21 -4 -3.4426 0.0005
7 21 -2 -2.6489 0.0082
7 21 0 -4.3012 -0.0017
7 21 2 5.9386 0.0044
7 21 4 4.1292 -0.0049
7 21 6 3.7418 -0.0112
7 21 8 -0.7511 -0.0027
7 21 10 -2.1344 0.0015
7 21 12 -1.9453 0.0110
7 21 14 7.2280 0.0132
7 21 16 -4.1112 0.0019
7 21 18 -3.5620 0.0057
7 21 20 -6.8816 -0.0015
7 21 22 -3.3849 0.0187
7 21 24 -5.0610 0.0106
7 21 26 -0.7497 0.0030
7 21 28 1.9157 0.0035
7 22 -29 1.8219 -0.0062
7 22 -27 -0.2886 0.0065
7 22 -25 3.4866 0.0073
7 22 -23 -0.5109 0.0007
7 22 -21 1.9301 0.0056
7 22 -19 -0.0542 -0.0083
7 22 -17 6.8959 -0.0018
7 22 -15 0.9655 0.0060
7 22 -13 -1.0385 -0.0066
7 22 -11 6.9895 -0.0102
7 22 -9 -1.9824 -0.0002
7 22 -7 7.1257 -0.0081
7 22 -5 0.1987 -0.0083
7 22 -3 4.8497 0.0067
7 22 -1 -2.1429 0.0213
7 22 1 -1.3142 0.0108
7 22 3 3.5676 0.0090
7 22 5 4.3887 0.0015
7 22 7 -0.0849 0.0174
7 22 9 -1.2482 0.0114
7 22 11 -0.5158 0.0104
7 22 13 -2.9767 0.0156
7 22 15 1.4468 0.0153
7 22 17 -1.4584 0.0062
7 22 19 -0.3054 0.0165
7 22 21 -2.7406 0.0017
7 22 23 2.7292 0.0108
7 22 25 -2.0249 0.0010
7 22 27 -0.9895 -0.0033
7 22 29 5.1775 0.0037
7 23 -30 -2.0478 -0.0103
7 23 -28 -1.7834 0.0025
7 23 -26 0.6471 -0.0023
7 23 -24 -2.8656 0.0046
7 23 -22 -0.8797 0.0116
7 23 -20 0.6839 -0.0007
7 23 -18 -3.7550 -0.0040
7 23 -16 2.6236 -0.0047
7 23 -14 -1.7087 -0.0052
7 23 -12 5.0470 -0.0078
7 23 -10 2.7196 -0.0012
7 23 -8 -3.5486 -0.0109
7 23 -6 -7.4294 -0.0029
7 23 -4 6.0802 -0.0018
7 23 -2 -2.9747 0.0104
7 23 0 2.1165 0.0068
7 23 2 1.9028 -0.0019
7 23 4 4.5870 -0.0010
7 23 6 0.2328 0.0009
7 23 8 -7.5592 0.0183
7 23 10 3.9154 -0.0029
7 23 12 -2.6869 0.0156
7 23 14 -2.5486 0.0152
7 23 16 3.2689 0.0069
7 23 18 3.4747 0.0038
7 23 20 -1.5661 -0.0031
7 23 22 3.3893 -0.0036
7 23 24 4.7376 -0.0015
7 23 26 -3.5630 0.0061
7 23 28 -2.0710 0.0004
7 24 -29 -2.8324 0.0043
7 24 -27 2.2776 -0.0087
7 24 -25 -1.1936 -0.0044
7 24 -23 -3.1142 -0.0008
7 24 -21 0.2177 -0.0015
7 24 -19 1.4882 0.0080
7 24 -17 -2.6340 0.0005
7 24 -15 0.7757 -0.0081
7 24 -13 1.9865 -0.0027
7 24 -11 3.1111 0.0119
7 24 -9 -0.3277 -0.0043
7 24 -7 -5.2518 0.0002
7 24 -5 -1.9659 0.0098
7 24 -3 -2.0656 -0.0112
7 24 -1 -3.8420 -0.0133
7 24 1 4.9294 -0.0083
7 24 3 -0.7625 -0.0118
7 24 5 5.8665 -0.0083
7 24 7 -6.1481 0.0009
7 24 9 1.0340 -0.0070
7 24 11 -0.7494 -0.0039
7 24 13 0.3098 0.0067
7 24 15 -0.0969 0.0008
7 24 17 1.1058 -0.0103
7 24 19 0.4904 -0.0190
7 24 21 1.1822 -0.0110
7 24 23 6.8048 -0.0061
7 24 25 3.4655 0.0010
7 24 27 -2.5300 0.0023
7 25 -28 -1.2438 -0.0044
7 25 -26 1.7830 -0.0019
7 25 -24 0.5956 -0.0053
7 25 -22 1.3846 -0.0008
7 25 -20 -0.2873 -0.0003
7 25 -18 -2.1314 0.0048
7 25 -16 -6.5614 -0.0090
7 25 -14 2.5969 -0.0054
7 25 -12 -2.3639 0.0021
7 25 -10 -2.4713 0.0045
7 25 -8 -4.6141 -0.0124
7 25 -6 0.0367 0.0120
7 25 -4 -2.1961 0.0013
7 25 -2 -0.8338 -0.0125
7 25 0 -3.8964 -0.0068
7 25 2 -5.6463 0.0052
7 25 4 -2.7585 0.0055
7 25 6 -3.8977 0.0067
7 25 8 -1.4598 0.0098
7 25 10 -7.0399 -0.0022
7 25 12 1.6613 0.0096
7 25 14 1.0227 -0.0025
7 25 16 -5.6706 0.0016
7 25 18 -2.7643 -0.0031
7 25 20 -4.8036 0.0047
7 25 22 -1.2262 -0.0015
7 25 24 2.0771 -0.0029
7 25 26 1.6725 -0.0088
7 25 28 -2.2689 0.0004
7 26 -27 1.2807 -0.0002
7 26 -25 2.6505 0.0021
7 26 -23 3.4165 -0.0036
7 26 -21 3.4090 -0.0055
7 26 -19 3.1181 0.0040
7 26 -17 3.6167 -0.0031
7 26 -15 -2.9731 0.0074
7 26 -13 0.1397 0.0043
7 26 -11 -3.7284 0.0022
7 26 -9 0.9122 0.0075
7 26 -7 3.8803 -0.0074
7 26 -5 -1.1860 -0.0023
7 26 -3 3.7559 -0.0061
7 26 -1 6.6185 -0.0125
7 26 1 -6.9370 -0.0092
7 26 3 1.5809 -0.0039
7 26 5 3.7971 -0.0098
7 26 7 3.1812 -0.0051
7 26 9 -3.9897 -0.0044
7 26 11 0.0836 -0.0132
7 26 13 2.7409 0.0018
7 26 15 2.8562 -0.0140
7 26 17 4.1446 0.0061
7 26 19 2.9721 -0.0033
7 26 21 1.0158 0.0021
7 26 23 1.5150 -0.0052
7 26 25 1.0678 -0.0050
7 26 27 3.1841 -0.0029
7 27 -28 -0.5201 -0.0122
7 27 -26 -0.3032 0.0096
7 27 -24 1.3550 -0.0026
7 27 -22 -3.4055 -0.0058
7 27 -20 -0.8676 -0.0044
7 27 -18 0.9506 -0.0131
7 27 -16 -5.2848 -0.0033
7 27 -14 -3.4102 0.0037
7 27 -12 -1.0020 -0.0006
7 27 -10 -6.5479 0.0134
7 27 -8 0.5426 0.0111
7 27 -6 -3.1622 -0.0039
7 27 -4 -6.2485 -0.0015
7 27 -2 0.8235 -0.0017
7 27 0 -4.0601 -0.0071
7 27 2 -9.9666 0.0028
7 27 4 4.4918 0.0042
7 27 6 2.2321 0.0114
7 27 8 -8.7732 -0.0076
7 27 10 3.0471 -0.0044
7 27 12 -3.4093 -0.0139
7 27 14 4.9905 0.0030
7 27 16 5.4163 -0.0034
7 27 18 4.3989 0.0104
7 27 20 -0.4041 -0.0075
7 27 22 -2.8070 -0.0056
7 27 24 -7.5317 -0.0075
7 27 26 -0.0639 0.0112
7 28 -27 -0.3022 0.0076
7 28 -25 -0.3390 0.0003
7 28 -23 -5.3793 0.0052
7 28 -21 -1.2867 0.0022
7 28 -19 -0.4699 0.0063
7 28 -17 -2.8416 0.0012
7 28 -15 0.9638 0.0061
7 28 -13 3.0616 -0.0069
7 28 -11 2.0493 0.0060
7 28 -9 1.3026 -0.0006
7 28 -7 6.1826 0.0035
7 28 -5 1.2803 0.0154
7 28 -3 3.6001 0.0037
7 28 -1 8.5244 0.0083
7 28 1 4.5790 -0.0055
7 28 3 4.2215 0.0045
7 28 5 5.7419 -0.0019
7 28 7 -2.0319 0.0033
7 28 9 3.4552 -0.0143
7 28 11 5.8310 -0.0073
7 28 13 -0.4374 -0.0111
7 28 15 4.1704 -0.0070
7 28 17 1.1005 -0.0081
7 28 19 0.1870 -0.0030
7 28 21 -2.0865 0.0022
7 28 23 -0.9270 0.0027
7 28 25 -2.4795 -0.0030
7 29 -26 3.5926 -0.0093
7 29 -24 -0.4442 0.0015
7 29 -22 0.1302 0.0000
7 29 -20 4.1734 -0.0002
7 29 -18 -5.0616 0.0056
7 29 -16 1.5365 0.0051
7 29 -14 1.7105 0.0048
7 29 -12 4.0986 0.0100
7 29 -10 -1.8350 0.0017
7 29 -8 2.4112 -0.0169
7 29 -6 0.2703 0.0132
7 29 -4 0.5723 0.0147
7 29 -2 1.9953 -0.0047
7 29 0 1.2407 -0.0010
7 29 2 -2.3923 -0.0087
7 29 4 0.2521 -0.0120
7 29 6 -6.3734 -0.0118
7 29 8 -3.2768 -0.0122
7 29 10 0.9675 -0.0183
7 29 12 2.9323 -0.0032
7 29 14 -1.8850 -0.0108
7 29 16 -1.1269 -0.0018
7 29 18 -6.6891 -0.0072
7 29 20 -3.2861 -0.0050
7 29 22 4.1073 0.0047
7 29 24 3.6210 -0.0114
7 30 -25 -0.5562 -0.0044
7 30 -23 -0.5959 -0.0022
7 30 -21 -0.0690 -0.0072
7 30 -19 1.5786 -0.0052
7 30 -17 -1.4032 0.0043
7 30 -15 -0.2042 0.0071
7 30 -13 6.6225 0.0113
7 30 -11 -0.2566 0.0083
7 30 -9 0.4534 -0.0093
7 30 -7 -0.8014 -0.0105
7 30 -5 -3.4566 0.0080
7 30 -3 2.5786 -0.0001
7 30 -1 1.3549 -0.0044
7 30 1 -3.1623 0.0044
7 30 3 -2.7282 -0.0022
7 30 5 5.7329 0.0000
7 30 7 -1.5108 0.0076
7 30 9 8.8017 0.0023
7 30 11 1.8561 -0.0020
7 30 13 -1.9516 -0.0016
7 30 15 -3.1762 -0.0026
7 30 17 -7.9076 0.0008
7 30 19 -1.3677 -0.0029
7 30 21 4.3046 -0.0041
7 30 23 6.5386 0.0012
7 30 25 2.9486 -0.0154
7 31 -24 0.7267 0.0027
7 31 -22 3.1374 0.0015
7 31 -20 1.2713 -0.0019
7 31 -18 5.4932 -0.0050
7 31 -16 -2.3640 -0.0009
7 31 -14 -3.1372 0.0109
7 31 -12 -0.9840 -0.0002
7 31 -10 -1.8885 0.0118
7 31 -8 0.3614 -0.0008
7 31 -6 -5.3523 -0.0010
7 31 -4 -0.1166 -0.0041
7 31 -2 0.2596 0.0023
7 31 0 -2.6555 -0.0031
7 31 2 -6.6112 -0.0044
7 31 4 7.2176 -0.0044
7 31 6 0.4954 -0.0118
7 31 8 -2.3286 0.0060
7 31 10 0.3072 -0.0142
7 31 12 -6.1158 -0.0000
7 31 14 3.8326 -0.0002
7 31 16 -5.9141 -0.0004
7 31 18 -0.8582 0.0025
7 31 20 2.2872 -0.0032
7 31 22 -4.2522 0.0039
7 31 24 2.7211 0.0099
7 32 -25 -2.0889 0.0017
7 32 -23 -1.0953 0.0022
7 32 -21 -1.3601 0.0003
7 32 -19 2.8119 0.0045
7 32 -17 2.9403 -0.0063
7 32 -15 1.2440 0.0011
7 32 -13 -3.3851 -0.0070
7 32 -11 4.6532 -0.0067
7 32 -9 0.8019 0.0083
7 32 -7 -1.3570 -0.0028
7 32 -5 -2.5906 -0.0096
7 32 -3 2.5037 0.0006
7 32 -1 3.2633 0.0069
7 32 1 -1.8857 0.0062
7 32 3 2.6701 0.0052
7 32 5 3.2810 0.0091
7 32 7 -0.4262 0.0084
7 32 9 2.1034 0.0111
7 32 11 -4.0325 0.0072
7 32 13 0.3243 0.0077
7 32 15 -1.5894 0.0065
7 32 17 0.7621 0.0077
7 32 19 3.7650 0.0068
7 32 21 -3.3832 -0.0056
7 32 23 -5.0870 0.0109
7 33 -24 1.2092 0.0038
7 33 -22 -3.9368 0.0024
7 33 -20 4.1647 0.0103
7 33 -18 0.1912 0.0051
7 33 -16 3.4328 -0.0005
7 33 -14 0.0347 -0.0023
7 33 -12 -2.5647 -0.0105
7 33 -10 0.9595 -0.0035
7 33 -8 -0.7183 -0.0081
7 33 -6 -0.2452 0.0031
7 33 -4 1.0716 0.0049
7 33 -2 4.9966 0.0028
7 33 0 -1.6067 0.0061
7 33 2 4.0522 0.0017
7 33 4 -4.7967 0.0104
7 33 6 -1.6083 0.0073
7 33 8 -0.9181 0.0085
7 33 10 -2.8623 0.0142
7 33 12 -2.6077 0.0072
7 33 14 -0.8978 -0.0016
7 33 16 4.9077 0.0009
7 33 18 3.3428 0.0028
7 33 20 -2.3770 0.0122
7 33 22 0.2696 0.0033
7 34 -23 -2.6957 -0.0028
7 34 -21 -2.8999 -0.0021
7 34 -19 -1.8113 -0.0003
7 34 -17 -1.0298 -0.0035
7 34 -15 3.9584 -0.0060
7 34 -13 -0.3616 -0.0047
7 34 -11 -2.9511 -0.0028
7 34 -9 0.8539 -0.0166
7 34 -7 -5.2978 -0.0103
7 34 -5 -2.7070 0.0077
7 34 -3 -1.5658 0.0015
7 34 -1 -1.2625 0.0051
7 34 1 -0.0873 0.0081
7 34 3 -2.7484 0.0113
7 34 5 -7.3357 0.0050
7 34 7 1.1110 -0.0032
7 34 9 -2.1061 0.0032
7 34 11 -1.0468 0.0015
7 34 13 -0.6559 0.0003
7 34 15 3.3247 -0.0049
7 34 17 4.7861 -0.0019
7 34 19 0.3497 -0.0019
7 34 21 2.5877 0.0038
7 35 -22 1.9093 0.0079
7 35 -20 -1.4259 -0.0001
7 35 -18 -0.3876 -0.0005
7 35 -16 1.4625 -0.0030
7 35 -14 0.9805 -0.0002
7 35 -12 -2.8944 0.0027
7 35 -10 1.1724 -0.0035
7 35 -8 1.7467 -0.0009
7 35 -6 0.1255 -0.0033
7 35 -4 3.7950 -0.0021
7 35 -2 0.3905 -0.0027
7 35 0 2.5030 -0.0005
7 35 2 -3.4125 0.0132
7 35 4 0.5193 0.0085
7 35 6 0.3042 0.0058
7 35 8 3.5405 -0.0009
7 35 10 -1.5003 0.0069
7 35 12 -0.5168 0.0017
7 35 14 6.5578 0.0094
7 35 16 -0.2668 0.0058
7 35 18 -0.9019 0.0112
7 35 20 0.0752 0.0138
7 36 -21 0.8929 0.0026
7 36 -19 -0.4713 -0.0012
7 36 -17 -2.9428 -0.0072
7 36 -15 -5.0685 0.0027
7 36 -13 -6.4379 -0.0067
7 36 -11 -1.9579 -0.0090
7 36 -9 4.4747 0.0077
7 36 -7 -2.7581 0.0014
7 36 -5 -1.8711 -0.0021
7 36 -3 -0.9450 -0.0033
7 36 -1 -0.5376 0.0069
7 36 1 -2.9441 -0.0135
7 36 3 3.2480 -0.0010
7 36 5 1.4719 -0.0108
7 36 7 -2.0487 0.0007
7 36 9 1.4433 -0.0018
7 36 11 -2.4619 -0.0010
7 36 13 2.2282 0.0012
7 36 15 0.5988 0.0037
7 36 17 -3.2517 -0.0045
7 36 19 -1.1203 -0.0041
7 37 -20 1.5311 -0.0004
7 37 -18 -1.6531 -0.0047
7 37 -16 -2.0271 0.0003
7 37 -14 0.2005 0.0075
7 37 -12 0.2272 -0.0092
7 37 -10 5.4307 -0.0001
7 37 -8 1.6443 0.0110
7 37 -6 -3.9241 0.0037
7 37 -4 -0.2942 -0.0002
7 37 -2 -0.9814 0.0010
7 37 0 -2.2393 -0.0041
7 37 2 2.3925 -0.0143
7 37 4 4.5562 -0.0046
7 37 6 -1.0649 -0.0011
7 37 8 0.1587 0.0028
7 37 10 0.1408 0.0068
7 37 12 3.9497 0.0073
7 37 14 -2.2831 0.0065
7 37 16 2.9531 0.0060
7 37 18 -3.9265 -0.0019
7 38 -19 -2.1090 -0.0020
7 38 -17 -4.0705 0.0019
7 38 -15 -0.1960 0.0067
7 38 -13 1.5640 0.0057
7 38 -11 0.2684 -0.0034
7 38 -9 4.3451 -0.0027
7 38 -7 2.2726 0.0041
7 38 -5 0.0457 0.0054
7 38 -3 0.9358 0.0002
7 38 -1 -3.1765 -0.0042
7 38 1 1.9373 0.0001
7 38 3 2.0260 -0.0038
7 38 5 0.6313 0.0036
7 38 7 1.0108 -0.0036
7 38 9 -1.3827 -0.0021
7 38 11 2.1699 0.0001
7 38 13 -2.4358 -0.0063
7 38 15 -0.4422 0.0031
7 38 17 -0.8475 -0.0004
7 39 -16 2.8145 -0.0005
7 39 -14 9.3424 0.0055
7 39 -12 0.4727 0.0080
7 39 -10 2.2925 0.0019
7 39 -8 4.8609 -0.0027
7 39 -6 3.6346 0.0087
7 39 -4 1.3540 -0.0019
7 39 -2 0.6403 -0.0084
7 39 0 -1.6678 -0.0054
7 39 2 0.0193 -0.0039
7 39 4 -2.8485 -0.0024
7 39 6 -2.8395 -0.0147
7 39 8 -2.6388 -0.0045
7 39 10 -1.6855 -0.0097
7 39 12 -3.1709 -0.0024
7 39 14 0.1280 -0.0036
7 39 16 1.3654 -0.0022
7 40 -15 3.3794 -0.0039
7 40 -13 -3.3866 0.0072
7 40 -11 -6.8261 -0.0007
7 40 -9 3.3208 0.0027
7 40 -7 -3.6439 0.0021
7 40 -5 3.1394 -0.0110
7 40 -3 -5.6025 0.0009
7 40 -1 1.2841 -0.0031
7 40 1 -2.8430 0.0054
7 40 3 3.1394 -0.0014
7 40 5 0.0009 0.0016
7 40 7 6.3806 -0.0074
7 40 9 3.0434 -0.0009
7 40 11 0.8097 -0.0090
7 40 13 -5.0575 0.0031
7 40 15 3.3926 -0.0066
7 41 -14 3.3592 0.0069
7 41 -12 -4.4781 -0.0033
7 41 -10 5.0571 0.0030
7 41 -8 -3.6265 0.0146
7 41 -6 -4.2171 -0.0052
7 41 -4 -0.3859 -0.0079
7 41 -2 -1.7991 0.0014
7 41 0 3.8441 -0.0077
7 41 2 1.6336 -0.0075
7 41 4 1.3023 -0.0070
7 41 6 -3.4698 -0.0015
7 41 8 2.0382 -0.0058
7 41 10 3.0528 -0.0072
7 41 12 -2.7450 -0.0128
7 42 -13 3.3003 0.0067
7 42 -11 0.2411 -0.0060
7 42 -9 -1.6517 0.0042
7 42 -7 -0.1513 -0.0024
7 42 -5 -0.8788 -0.0059
7 42 -3 3.4032 -0.0031
7 42 -1 -0.0341 0.0076
7 42 1 1.0543 -0.0027
7 42 3 2.2477 0.0078
7 42 5 0.7191 0.0001
7 42 7 -3.2083 0.0008
7 42 9 5.2359 -0.0018
7 42 11 -0.4285 0.0041
7 43 -10 -9.0385 -0.0050
7 43 -8 0.4674 0.0041
7 43 -6 1.3689 -0.0009
7 43 -4 2.2959 -0.0000
7 43 -2 3.1767 -0.0071
7 43 0 -1.5922 -0.0027
7 43 2 -0.6290 0.0069
7 43 4 0.9165 0.0023
7 43 6 -1.4646 0.0072
7 43 8 -1.8895 -0.0024
7 44 -7 4.4297 -0.0026
7 44 -5 1.7947 0.0086
7 44 -3 1.1590 0.0067
7 44 -1 -4.0879 0.0052
7 44 1 -4.6715 0.0120
7 44 3 -1.5605 0.0029
7 44 5 2.9285 -0.0026
7 45 -2 -1.0303 0.0083
7 45 0 -2.6113 0.0091
8 0 -34 3.0716 0.0067
8 0 -32 3.9207 0.0156
8 0 -30 3.3263 0.0321
8 0 -28 -3.1559 0.0015
8 0 -26 -2.7875 0.0172
8 0 -24 -12.9682 -0.0068
8 0 -22 5.1655 0.0136
8 0 -20 -4.0737 0.0158
8 0 -18 -1.8376 -0.0079
8 0 -16 -6.7939 -0.0447
8 0 -14 37.8824 -0.0523
8 0 -12 -3.6450 -0.0818
8 0 -10 28.3016 -0.1213
8 0 -8 25.7661 -0.1483
8 0 -6 -14.3915 -0.0334
8 0 -4 -3.9751 0.0007
8 0 -2 20.9037 0.0813
8 0 0 17.5216 -0.1011
8 0 2 6.4108 0.0142
8 0 4 -15.2356 0.0715
8 0 6 -5.9149 0.0219
8 0 8 -10.7286 0.1355
8 0 10 25.3345 0.0821
8 0 12 -6.6710 -0.0620
8 0 14 -7.7019 0.0856
8 0 16 43.4161 0.0085
8 0 18 -7.8919 0.0338
8 0 20 -2.5399 0.2478
8 0 22 23.0136 0.2182
8 0 24 -0.2867 -0.0402
8 0 26 -3.1388 -0.0271
8 0 28 13.9343 -0.1326
8 0 30 3.6631 0.0333
8 0 32 2.2429 -0.0535
8 1 -33 -0.1359 -0.0086
8 1 -31 -1.2435 -0.0162
8 1 -29 -1.5330 -0.0137
8 1 -27 -1.3131 -0.0123
8 1 -25 -4.4032 -0.0225
8 1 -23 -2.1235 0.0571
8 1 -21 1.7395 -0.0413
8 1 -19 -2.9873 -0.0178
8 1 -17 -14.2412 0.0161
8 1 -15 5.7942 0.0465
8 1 -13 -2.4108 0.0143
8 1 -11 -5.9242 0.0912
8 1 -9 0.5635 0.0297
8 1 -7 -7.9800 0.1154
8 1 -5 -13.2233 -0.0168
8 1 -3 3.5388 0.1168
8 1 -1 6.1295 -0.0422
8 1 1 12.3633 0.0732
8 1 3 8.3536 0.0783
8 1 5 14.1477 -0.1418
8 1 7 -9.2970 0.0325
8 1 9 -4.7279 0.1473
8 1 11 -2.5293 -0.0318
8 1 13 -40.7707 0.0274
8 1 15 -2.9694 0.0169
8 1 17 -1.5684 -0.0453
8 1 19 -46.2252 0.0749
8 1 21 3.6728 -0.0028
8 1 23 7.7120 0.0092
8 1 25 -14.8132 -0.1309
8 1 27 6.0338 -0.0609
8 1 29 4.4755 -0.0426
8 1 31 0.1332 0.0127
8 1 33 -4.1679 -0.0299
8 2 -34 -3.4023 0.0075
8 2 -32 -0.8674 0.0356
8 2 -30 -1.1052 -0.0096
8 2 -28 5.1316 0.0111
8 2 -26 -2.2205 -0.0313
8 2 -24 2.8501 0.0043
8 2 -22 -0.6279 -0.0309
8 2 -20 11.7179 -0.0310
8 2 -18 -3.3302 -0.0479
8 2 -16 4.2830 0.1047
8 2 -14 -17.2230 0.0344
8 2 -12 -5.0703 0.1261
8 2 -10 -8.3358 0.1323
8 2 -8 -2.6203 0.0517
8 2 -6 6.7593 0.0942
8 2 -4 14.1124 0.0585
8 2 -2 -23.3370 0.1121
8 2 0 -3.2486 0.1648
8 2 2 3.1133 0.1752
8 2 4 -3.6598 0.0638
8 2 6 4.2804 0.0104
8 2 8 5.9859 0.0963
8 2 10 28.9315 0.0848
8 2 12 9.6717 0.0743
8 2 14 6.9190 0.0210
8 2 16 39.6676 0.0202
8 2 18 1.9652 0.0762
8 2 20 -8.6819 0.0156
8 2 22 27.5483 0.0145
8 2 24 1.4543 -0.0107
8 2 26 -4.2018 -0.0399
8 2 28 -2.3229 -0.0288
8 2 30 -0.5182 -0.0130
8 2 32 -1.0579 -0.0161
8 3 -33 -2.6643 0.0081
8 3 -31 0.0691 -0.0040
8 3 -29 1.7766 -0.0083
8 3 -27 2.7831 -0.0107
8 3 -25 1.8026 0.0302
8 3 -23 0.9656 0.0069
8 3 -21 3.3978 0.0134
8 3 -19 -5.5261 -0.0412
8 3 -17 8.9660 0.0086
8 3 -15 -9.6741 -0.0180
8 3 -13 -2.4914 -0.0028
8 3 -11 -15.5312 0.0688
8 3 -9 0.4292 0.0337
8 3 -7 -0.2829 0.0180
8 3 -5 21.5386 0.0469
8 3 -3 -10.9469 -0.0216
8 3 -1 -40.5883 0.0226
8 3 1 6.5191 0.0194
8 3 3 -14.2263 0.0098
8 3 5 -6.1367 0.0153
8 3 7 -0.8313 -0.0311
8 3 9 3.3636 -0.0047
8 3 11 0.3648 -0.0029
8 3 13 -9.7443 0.0177
8 3 15 2.8610 -0.0154
8 3 17 2.6838 0.0323
8 3 19 -19.3711 -0.0426
8 3 21 -0.3863 -0.0468
8 3 23 7.0752 -0.0617
8 3 25 -7.4061 0.0004
8 3 27 -2.1760 0.0017
8 3 29 -0.4695 0.0189
8 3 31 -2.7769 0.0442
8 4 -34 2.0391 -0.0117
8 4 -32 4.9054 0.0073
8 4 -30 2.1255 0.0116
8 4 -28 0.3280 -0.0037
8 4 -26 3.9818 -0.0069
8 4 -24 -0.6411 -0.0035
8 4 -22 3.5787 -0.0168
8 4 -20 -5.5905 0.0316
8 4 -18 7.1963 0.0240
8 4 -16 3.5666 -0.0427
8 4 -14 9.3950 0.0389
8 4 -12 3.1184 0.0497
8 4 -10 -0.4082 0.0407
8 4 -8 13.0303 0.0332
8 4 -6 6.8685 0.0013
8 4 -4 -7.1631 0.0563
8 4 -2 -17.4414 0.0236
8 4 0 1.6611 -0.0396
8 4 2 10.1245 -0.0040
8 4 4 -13.3760 0.0537
8 4 6 -7.4393 0.0509
8 4 8 1.4718 0.0265
8 4 10 1.2555 -0.0206
8 4 12 -2.9401 -0.0123
8 4 14 -3.2977 0.0243
8 4 16 17.5473 -0.0170
8 4 18 -1.8563 -0.0388
8 4 20 -0.3316 -0.0065
8 4 22 2.1151 0.0121
8 4 24 -4.7802 -0.0008
8 4 26 -6.9754 0.0172
8 4 28 2.7889 -0.0001
8 4 30 -3.8300 0.0142
8 4 32 3.4145 -0.0020
8 5 -33 2.1971 -0.0018
8 5 -31 2.2613 -0.0070
8 5 -29 -4.0311 -0.0179
8 5 -27 -0.2085 -0.0195
8 5 -25 1.3633 0.0115
8 5 -23 0.0554 -0.0132
8 5 -21 -1.6450 0.0296
8 5 -19 3.5350 0.0363
8 5 -17 -6.6192 -0.0424
8 5 -15 10.0289 -0.0173
8 5 -13 1.0070 -0.0453
8 5 -11 13.5111 -0.0107
8 5 -9 1.7420 -0.0226
8 5 -7 11.4176 -0.0110
8 5 -5 -24.8256 -0.0674
8 5 -3 -0.2978 -0.0188
8 5 -1 24.5820 -0.0974
8 5 1 18.2924 -0.1244
8 5 3 1.0806 -0.0689
8 5 5 -31.7570 -0.0410
8 5 7 -5.9096 -0.0450
8 5 9 -0.8982 -0.0367
8 5 11 -0.3648 -0.0762
8 5 13 -1.1364 -0.0580
8 5 15 -0.4537 -0.0297
8 5 17 6.6706 -0.0626
8 5 19 -4.2584 -0.0525
8 5 21 0.1995 0.0096
8 5 23 -4.9986 -0.0253
8 5 25 -2.9297 0.0127
8 5 27 -0.4768 0.0181
8 5 29 2.9554 0.0261
8 5 31 -1.4279 0.0080
8 6 -34 -0.7710 0.0040
8 6 -32 1.8888 0.0162
8 6 -30 0.6490 -0.0009
8 6 -28 -3.7048 0.0109
8 6 -26 -1.3685 0.0006
8 6 -24 1.0138 -0.0056
8 6 -22 3.2263 0.0178
8 6 -20 3.8298 0.0106
8 6 -18 -8.1391 0.0028
8 6 -16 -1.6870 0.0165
8 6 -14 -1.1518 -0.0189
8 6 -12 3.5319 -0.0277
8 6 -10 -3.6450 -0.0341
8 6 -8 4.9902 -0.0254
8 6 -6 -28.8538 -0.0148
8 6 -4 -22.9883 -0.0135
8 6 -2 12.5135 0.0295
8 6 0 20.5358 -0.0003
8 6 2 1.1387 0.0019
8 6 4 8.8524 0.0087
8 6 6 -4.9485 -0.0127
8 6 8 7.9013 -0.0077
8 6 10 -9.9839 0.0100
8 6 12 6.0659 -0.0288
8 6 14 -1.7232 -0.0009
8 6 16 -11.8412 0.0136
8 6 18 -0.4388 -0.0082
8 6 20 -8.4143 -0.0177
8 6 22 4.3359 -0.0011
8 6 24 -3.0110 0.0127
8 6 26 -2.5246 0.0148
8 6 28 -1.2217 0.0247
8 6 30 1.0725 -0.0003
8 6 32 -0.8075 -0.0093
8 7 -33 -4.2141 0.0172
8 7 -31 0.2429 -0.0110
8 7 -29 1.7156 -0.0075
8 7 -27 -1.9176 0.0006
8 7 -25 -3.2867 -0.0090
8 7 -23 3.2919 0.0025
8 7 -21 1.4537 -0.0093
8 7 -19 -2.5321 -0.0265
8 7 -17 1.8349 0.0106
8 7 -15 -6.8798 0.0035
8 7 -13 9.8587 -0.0324
8 7 -11 -5.5161 -0.0285
8 7 -9 12.5122 -0.0384
8 7 -7 -2.2955 -0.0062
8 7 -5 9.2287 -0.0329
8 7 -3 8.6374 -0.0387
8 7 -1 15.9994 -0.0155
8 7 1 3.5961 0.0001
8 7 3 -9.5788 -0.0391
8 7 5 17.0594 -0.0054
8 7 7 0.0431 -0.0309
8 7 9 2.6365 -0.0204
8 7 11 5.4966 -0.0138
8 7 13 9.2074 -0.0109
8 7 15 -4.1705 -0.0111
8 7 17 0.5429 0.0360
8 7 19 5.1220 0.0136
8 7 21 6.0337 -0.0089
8 7 23 10.3645 0.0352
8 7 25 7.5990 -0.0077
8 7 27 1.7498 0.0207
8 7 29 0.1620 0.0144
8 7 31 -2.3486 -0.0112
8 8 -32 -0.0175 -0.0006
8 8 -30 3.0007 -0.0039
8 8 -28 -3.8168 -0.0052
8 8 -26 -4.0347 0.0152
8 8 -24 0.0380 -0.0047
8 8 -22 -3.5222 0.0229
8 8 -20 -2.6227 0.0057
8 8 -18 -1.2803 -0.0099
8 8 -16 3.1457 0.0330
8 8 -14 -8.1565 -0.0303
8 8 -12 0.7763 -0.0064
8 8 -10 -1.7372 -0.0266
8 8 -8 -11.7717 -0.0211
8 8 -6 21.1871 0.0194
8 8 -4 15.2207 -0.0177
8 8 -2 -20.5047 -0.0361
8 8 0 -11.2305 -0.0233
8 8 2 4.9903 -0.0252
8 8 4 6.4042 -0.0425
8 8 6 20.0657 0.0236
8 8 8 -14.9018 -0.0167
8 8 10 -17.3192 -0.0171
8 8 12 -8.9258 0.0018
8 8 14 -6.3099 -0.0391
8 8 16 -11.7911 -0.0141
8 8 18 -1.4144 0.0100
8 8 20 0.6328 0.0111
8 8 22 -3.2282 0.0178
8 8 24 2.7226 -0.0083
8 8 26 4.1796 -0.0257
8 8 28 -0.6799 -0.0272
8 8 30 0.7998 -0.0066
8 8 32 1.0578 -0.0093
8 9 -33 -3.2870 0.0049
8 9 -31 4.0609 0.0003
8 9 -29 1.1131 -0.0057
8 9 -27 2.1196 0.0046
8 9 -25 2.9965 -0.0144
8 9 -23 1.5766 -0.0042
8 9 -21 -1.2509 -0.0160
8 9 -19 0.4859 0.0030
8 9 -17 7.0956 -0.0256
8 9 -15 5.5097 0.0000
8 9 -13 -8.0662 0.0189
8 9 -11 10.3456 0.0349
8 9 -9 -11.4082 0.0066
8 9 -7 12.7898 -0.0025
8 9 -5 21.7162 -0.0021
8 9 -3 -2.5642 0.0084
8 9 -1 -16.8989 -0.0035
8 9 1 18.4902 0.0280
8 9 3 13.9250 -0.0022
8 9 5 0.2962 0.0274
8 9 7 9.7284 0.0246
8 9 9 -9.8589 0.0053
8 9 11 2.8333 0.0076
8 9 13 7.9678 0.0178
8 9 15 10.9816 -0.0009
8 9 17 8.3247 -0.0014
8 9 19 11.9650 0.0252
8 9 21 -1.7381 0.0269
8 9 23 -1.0229 0.0072
8 9 25 12.1545 -0.0058
8 9 27 4.1724 -0.0075
8 9 29 0.6931 -0.0011
8 9 31 -0.2805 0.0042
8 10 -32 0.5864 0.0024
8 10 -30 1.6266 0.0027
8 10 -28 -1.4342 -0.0017
8 10 -26 -1.2168 0.0070
8 10 -24 -0.7833 0.0071
8 10 -22 0.7257 -0.0176
8 10 -20 -5.9988 0.0088
8 10 -18 -1.6330 -0.0055
8 10 -16 -1.6866 -0.0212
8 10 -14 -9.8804 -0.0070
8 10 -12 -0.3668 -0.0194
8 10 -10 1.4047 -0.0314
8 10 -8 -3.8100 -0.0186
8 10 -6 -9.6164 -0.0559
8 10 -4 -11.9441 -0.0153
8 10 -2 -36.8723 0.0008
8 10 0 -6.9333 -0.0127
8 10 2 -0.6648 -0.0362
8 10 4 -9.4799 -0.0282
8 10 6 -20.4344 -0.0184
8 10 8 -2.6328 -0.0154
8 10 10 -10.8171 -0.0068
8 10 12 10.3850 -0.0119
8 10 14 -0.3648 -0.0090
8 10 16 -4.6733 -0.0126
8 10 18 -1.6469 -0.0057
8 10 20 -3.9198 0.0102
8 10 22 -17.4288 0.0009
8 10 24 -4.0194 -0.0180
8 10 26 -0.3977 -0.0036
8 10 28 0.1092 -0.0021
8 10 30 -3.0158 -0.0048
8 10 32 -0.3607 0.0024
8 11 -33 -0.0054 -0.0005
8 11 -31 -0.3494 -0.0085
8 11 -29 0.2213 -0.0027
8 11 -27 -1.4480 0.0058
8 11 -25 3.3573 0.0093
8 11 -23 5.3497 -0.0082
8 11 -21 5.7347 0.0056
8 11 -19 -0.0275 -0.0033
8 11 -17 7.8404 0.0112
8 11 -15 -5.2030 -0.0003
8 11 -13 4.7980 0.0219
8 11 -11 6.8820 0.0142
8 11 -9 8.6150 0.0298
8 11 -7 -10.5594 0.0013
8 11 -5 4.9841 -0.0069
8 11 -3 -21.6659 0.0474
8 11 -1 3.5528 0.0566
8 11 1 8.7217 0.0249
8 11 3 -8.3989 0.0053
8 11 5 -6.4135 0.0228
8 11 7 0.3122 -0.0202
8 11 9 10.9824 0.0271
8 11 11 8.1947 0.0181
8 11 13 14.5195 0.0156
8 11 15 -10.7453 0.0154
8 11 17 2.0270 0.0159
8 11 19 -0.9145 -0.0098
8 11 21 -1.1400 0.0005
8 11 23 -2.7384 -0.0103
8 11 25 3.6340 0.0060
8 11 27 -2.3657 0.0037
8 11 29 -5.2378 0.0020
8 11 31 -2.8084 -0.0082
8 12 -32 -0.0938 -0.0054
8 12 -30 1.6523 0.0005
8 12 -28 -1.3149 -0.0008
8 12 -26 -3.8181 -0.0062
8 12 -24 -5.5551 0.0064
8 12 -22 0.2654 0.0109
8 12 -20 -4.9072 0.0041
8 12 -18 2.2167 -0.0066
8 12 -16 -6.2595 0.0017
8 12 -14 -5.0878 0.0001
8 12 -12 2.7132 -0.0026
8 12 -10 -10.3451 0.0006
8 12 -8 -11.5119 0.0085
8 12 -6 -4.7415 -0.0161
8 12 -4 -1.9968 -0.0128
8 12 -2 1.5521 0.0066
8 12 0 16.2337 0.0134
8 12 2 -10.0826 -0.0011
8 12 4 -2.9698 0.0168
8 12 6 12.4467 0.0109
8 12 8 -8.1420 0.0112
8 12 10 8.3217 0.0374
8 12 12 1.0677 -0.0004
8 12 14 -6.7306 0.0032
8 12 16 -6.6106 -0.0034
8 12 18 -2.9274 0.0067
8 12 20 -0.4502 -0.0118
8 12 22 -3.8565 0.0117
8 12 24 -2.3855 0.0128
8 12 26 -0.3356 -0.0037
8 12 28 -4.8807 -0.0012
8 12 30 0.8416 -0.0108
8 13 -31 -1.2602 0.0048
8 13 -29 0.7062 -0.0034
8 13 -27 -0.6963 -0.0019
8 13 -25 1.0163 -0.0075
8 13 -23 -2.0413 -0.0079
8 13 -21 -2.7499 0.0246
8 13 -19 2.4714 0.0038
8 13 -17 2.3815 -0.0082
8 13 -15 2.9549 0.0073
8 13 -13 3.2414 -0.0072
8 13 -11 7.0290 0.0201
8 13 -9 -9.1084 0.0043
8 13 -7 6.8765 0.0203
8 13 -5 6.0866 0.0218
8 13 -3 17.1175 0.0320
8 13 -1 14.8849 0.0287
8 13 1 -1.5904 0.0341
8 13 3 0.9160 0.0273
8 13 5 6.4280 0.0329
8 13 7 4.2078 0.0298
8 13 9 -7.1320 0.0107
8 13 11 4.3788 0.0118
8 13 13 -1.5977 -0.0014
8 13 15 2.7305 0.0110
8 13 17 -1.0033 0.0098
8 13 19 8.5329 0.0139
8 13 21 2.6903 0.0135
8 13 23 3.9681 0.0024
8 13 25 4.4231 -0.0059
8 13 27 0.0603 -0.0046
8 13 29 -0.4700 0.0054
8 13 31 3.8540 0.0074
8 14 -32 -2.7854 0.0087
8 14 -30 -0.2474 0.0015
8 14 -28 1.1054 0.0052
8 14 -26 -2.0746 -0.0036
8 14 -24 2.6299 -0.0132
8 14 -22 -7.3032 -0.0018
8 14 -20 -2.8565 0.0064
8 14 -18 -2.2926 0.0067
8 14 -16 -5.5947 0.0038
8 14 -14 -3.2483 0.0112
8 14 -12 -8.5284 0.0047
8 14 -10 4.3144 0.0098
8 14 -8 -14.7986 0.0132
8 14 -6 12.2336 0.0241
8 14 -4 5.0111 0.0287
8 14 -2 20.3485 0.0122
8 14 0 -1.4915 0.0118
8 14 2 8.3235 -0.0068
8 14 4 5.7708 0.0043
8 14 6 -4.7038 0.0108
8 14 8 2.8214 -0.0030
8 14 10 -13.0409 0.0107
8 14 12 0.3273 -0.0061
8 14 14 9.1460 0.0201
8 14 16 2.7293 -0.0080
8 14 18 0.9448 -0.0012
8 14 20 3.5359 -0.0020
8 14 22 -5.9854 -0.0128
8 14 24 -0.8843 -0.0176
8 14 26 0.2044 0.0024
8 14 28 -4.9558 -0.0031
8 14 30 1.9732 0.0035
8 15 -31 0.8327 0.0022
8 15 -29 -0.7715 0.0091
8 15 -27 -0.2441 0.0035
8 15 -25 3.3664 0.0072
8 15 -23 8.8671 0.0011
8 15 -21 2.3154 -0.0114
8 15 -19 2.0677 0.0092
8 15 -17 5.8676 0.0102
8 15 -15 -1.6499 -0.0007
8 15 -13 3.5573 0.0165
8 15 -11 5.6134 -0.0101
8 15 -9 16.3861 0.0192
8 15 -7 8.0326 0.0098
8 15 -5 4.9475 -0.0186
8 15 -3 0.0880 0.0019
8 15 -1 -7.7336 -0.0040
8 15 1 -11.3466 -0.0074
8 15 3 3.4058 -0.0075
8 15 5 -11.2883 -0.0052
8 15 7 -12.5719 -0.0045
8 15 9 -0.5124 -0.0033
8 15 11 -8.1982 -0.0005
8 15 13 7.5663 -0.0079
8 15 15 8.4357 0.0023
8 15 17 -5.3587 -0.0029
8 15 19 4.6915 -0.0014
8 15 21 2.7074 -0.0078
8 15 23 -1.2336 0.0001
8 15 25 0.8384 -0.0022
8 15 27 -1.3696 0.0098
8 15 29 0.1452 -0.0032
8 15 31 0.6403 0.0140
8 16 -32 5.6249 -0.0105
8 16 -30 4.4286 -0.0061
8 16 -28 0.6029 -0.0081
8 16 -26 -0.4536 -0.0025
8 16 -24 3.7800 0.0158
8 16 -22 2.7201 -0.0105
8 16 -20 1.9627 -0.0029
8 16 -18 2.0539 -0.0061
8 16 -16 4.5062 0.0066
8 16 -14 -4.0264 -0.0098
8 16 -12 5.2311 -0.0049
8 16 -10 -4.9446 0.0061
8 16 -8 5.8327 0.0258
8 16 -6 -8.3127 -0.0082
8 16 -4 4.1292 -0.0060
8 16 -2 -2.1605 0.0038
8 16 0 -8.1497 -0.0015
8 16 2 7.7356 -0.0033
8 16 4 2.0430 -0.0028
8 16 6 -6.6058 -0.0066
8 16 8 3.2892 -0.0001
8 16 10 4.9267 0.0147
8 16 12 -3.4320 0.0044
8 16 14 7.9804 -0.0165
8 16 16 -5.2079 0.0007
8 16 18 -5.4458 -0.0121
8 16 20 -2.8962 -0.0029
8 16 22 -4.3587 0.0030
8 16 24 0.8595 0.0089
8 16 26 -2.3755 -0.0056
8 16 28 3.9453 -0.0030
8 16 30 1.9090 -0.0045
8 17 -31 2.6331 0.0004
8 17 -29 1.5192 0.0056
8 17 -27 -2.9375 0.0005
8 17 -25 -1.3059 0.0010
8 17 -23 -1.6205 0.0096
8 17 -21 -0.5804 -0.0036
8 17 -19 -2.4314 -0.0088
8 17 -17 2.0181 -0.0062
8 17 -15 -2.3179 -0.0037
8 17 -13 1.4907 -0.0030
8 17 -11 -1.6474 -0.0007
8 17 -9 -7.2157 0.0072
8 17 -7 -5.2904 -0.0119
8 17 -5 -2.1989 -0.0108
8 17 -3 -12.6410 -0.0254
8 17 -1 -7.7040 -0.0185
8 17 1 -4.2464 -0.0281
8 17 3 -0.8828 -0.0167
8 17 5 -7.0713 -0.0040
8 17 7 -2.3681 -0.0232
8 17 9 3.6578 -0.0031
8 17 11 -3.4281 -0.0096
8 17 13 -1.4465 -0.0149
8 17 15 -6.1866 -0.0013
8 17 17 -3.0477 0.0060
8 17 19 -2.5887 0.0088
8 17 21 -2.0068 0.0022
8 17 23 1.2542 0.0063
8 17 25 3.3086 0.0012
8 17 27 2.6214 -0.0113
8 17 29 0.5311 0.0078
8 18 -30 -1.2878 -0.0005
8 18 -28 0.4027 0.0002
8 18 -26 -3.5176 0.0037
8 18 -24 -0.1409 -0.0021
8 18 -22 0.3478 0.0015
8 18 -20 -2.6121 0.0119
8 18 -18 1.6365 0.0051
8 18 -16 -0.1237 -0.0028
8 18 -14 -0.5645 -0.0066
8 18 -12 -0.2127 -0.0113
8 18 -10 -6.2536 -0.0182
8 18 -8 -8.2036 -0.0081
8 18 -6 3.5503 -0.0037
8 18 -4 -7.8654 0.0202
8 18 -2 5.6419 -0.0033
8 18 0 4.2406 -0.0177
8 18 2 1.8963 -0.0242
8 18 4 4.3458 -0.0043
8 18 6 8.8576 0.0014
8 18 8 7.2647 0.0014
8 18 10 7.1808 -0.0007
8 18 12 -1.9470 -0.0025
8 18 14 -4.0977 0.0025
8 18 16 1.6597 -0.0008
8 18 18 5.9956 0.0041
8 18 20 1.4511 0.0051
8 18 22 2.0895 0.0006
8 18 24 0.4139 -0.0003
8 18 26 2.5514 -0.0007
8 18 28 -2.1829 -0.0033
8 18 30 -0.2235 -0.0040
8 19 -31 -3.3087 0.0043
8 19 -29 -0.8658 -0.0008
8 19 -27 -1.8296 0.0024
8 19 -25 -1.5431 0.0032
8 19 -23 1.7993 -0.0111
8 19 -21 -2.8028 0.0031
8 19 -19 -0.2326 -0.0006
8 19 -17 -1.0586 -0.0081
8 19 -15 -0.7972 0.0014
8 19 -13 -4.9731 0.0068
8 19 -11 -3.5465 -0.0009
8 19 -9 -3.1519 -0.0159
8 19 -7 2.1530 -0.0269
8 19 -5 -10.1245 -0.0216
8 19 -3 3.9058 0.0094
8 19 -1 -10.0017 -0.0021
8 19 1 -5.8367 0.0017
8 19 3 -4.1739 -0.0077
8 19 5 5.8784 0.0055
8 19 7 2.7263 -0.0136
8 19 9 0.5048 0.0008
8 19 11 1.7026 -0.0074
8 19 13 -5.5900 0.0167
8 19 15 3.6397 0.0100
8 19 17 2.1566 -0.0009
8 19 19 5.4200 -0.0074
8 19 21 0.7998 -0.0009
8 19 23 0.1343 -0.0057
8 19 25 4.4132 0.0102
8 19 27 3.6180 0.0022
8 19 29 -4.5994 0.0029
8 20 -30 -0.5607 -0.0119
8 20 -28 -1.2538 -0.0021
8 20 -26 5.3967 -0.0104
8 20 -24 -0.7534 -0.0021
8 20 -22 2.3897 -0.0017
8 20 -20 -1.1548 -0.0124
8 20 -18 3.2706 0.0022
8 20 -16 8.6285 -0.0139
8 20 -14 2.7934 -0.0009
8 20 -12 0.1464 0.0038
8 20 -10 6.1029 -0.0056
8 20 -8 10.6695 0.0103
8 20 -6 0.3868 -0.0245
8 20 -4 10.5320 -0.0176
8 20 -2 2.3109 0.0004
8 20 0 -2.0438 -0.0177
8 20 2 1.9860 -0.0127
8 20 4 4.9529 -0.0212
8 20 6 1.5400 -0.0196
8 20 8 3.4411 -0.0136
8 20 10 -0.3399 -0.0028
8 20 12 -3.4811 -0.0232
8 20 14 1.3013 -0.0075
8 20 16 0.9604 -0.0149
8 20 18 -3.8825 -0.0061
8 20 20 0.9062 -0.0189
8 20 22 -2.5975 -0.0020
8 20 24 -2.6499 0.0031
8 20 26 2.9693 0.0023
8 20 28 0.6666 0.0075
8 21 -29 0.7475 0.0164
8 21 -27 2.1409 -0.0092
8 21 -25 -1.1671 0.0033
8 21 -23 -2.4332 0.0106
8 21 -21 0.5961 -0.0027
8 21 -19 -5.4786 -0.0007
8 21 -17 -0.0487 -0.0036
8 21 -15 0.4228 0.0042
8 21 -13 -5.4847 0.0040
8 21 -11 -3.1297 0.0016
8 21 -9 2.2518 0.0026
8 21 -7 -2.8230 0.0041
8 21 -5 1.9046 -0.0104
8 21 -3 3.7017 0.0020
8 21 -1 -0.6222 -0.0015
8 21 1 -3.9605 0.0052
8 21 3 3.8413 0.0131
8 21 5 -5.2124 0.0035
8 21 7 -10.9377 0.0118
8 21 9 3.4427 0.0043
8 21 11 -4.9669 0.0012
8 21 13 1.1507 -0.0125
8 21 15 1.6958 -0.0006
8 21 17 -4.1786 0.0050
8 21 19 -9.8311 0.0044
8 21 21 0.7591 -0.0103
8 21 23 -4.0530 -0.0042
8 21 25 -0.2236 -0.0149
8 21 27 -0.6820 -0.0065
8 21 29 3.9103 0.0056
8 22 -30 -3.8172 0.0060
8 22 -28 1.9344 -0.0031
8 22 -26 -0.8873 -0.0047
8 22 -24 -1.5581 -0.0044
8 22 -22 3.5524 0.0007
8 22 -20 0.3274 -0.0021
8 22 -18 0.1858 0.0006
8 22 -16 2.7726 0.0007
8 22 -14 5.0144 -0.0081
8 22 -12 0.2507 -0.0055
8 22 -10 4.3237 -0.0020
8 22 -8 10.0330 -0.0019
8 22 -6 -2.4007 0.0145
8 22 -4 0.9736 0.0065
8 22 -2 6.8101 -0.0122
8 22 0 12.3179 0.0037
8 22 2 16.7165 -0.0037
8 22 4 12.0371 -0.0009
8 22 6 -7.7715 0.0055
8 22 8 -2.7839 -0.0064
8 22 10 10.0648 -0.0039
8 22 12 -1.0981 -0.0078
8 22 14 2.5820 -0.0022
8 22 16 3.4807 -0.0044
8 22 18 -0.0534 0.0041
8 22 20 -1.8330 0.0017
8 22 22 5.8408 -0.0010
8 22 24 -3.4849 0.0015
8 22 26 -5.1305 0.0073
8 22 28 -0.2409 0.0180
8 23 -29 -1.8636 0.0045
8 23 -27 1.1899 0.0047
8 23 -25 -4.4774 -0.0036
8 23 -23 0.8126 -0.0006
8 23 -21 0.7200 -0.0021
8 23 -19 -5.6287 0.0049
8 23 -17 -5.9240 0.0054
8 23 -15 -2.0278 -0.0037
8 23 -13 1.1141 0.0030
8 23 -11 -4.1189 0.0019
8 23 -9 1.3502 -0.0111
8 23 -7 -3.6059 -0.0023
8 23 -5 -9.8903 0.0058
8 23 -3 1.0551 0.0062
8 23 -1 -0.6370 0.0123
8 23 1 -0.7596 0.0289
8 23 3 3.3434 0.0133
8 23 5 -7.2969 0.0167
8 23 7 -10.7738 0.0118
8 23 9 1.0419 -0.0067
8 23 11 8.8337 0.0062
8 23 13 -5.2874 0.0015
8 23 15 3.1714 0.0016
8 23 17 -0.5201 -0.0088
8 23 19 -3.5758 0.0125
8 23 21 0.6454 0.0033
8 23 23 2.0628 -0.0043
8 23 25 -4.1795 -0.0096
8 23 27 -4.1078 0.0010
8 24 -28 -1.3766 -0.0013
8 24 -26 -1.7893 0.0043
8 24 -24 1.5844 0.0028
8 24 -22 3.1091 -0.0017
8 24 -20 1.5269 0.0106
8 24 -18 -1.1086 0.0038
8 24 -16 1.6236 0.0037
8 24 -14 7.1041 0.0020
8 24 -12 0.2165 0.0060
8 24 -10 4.3438 0.0066
8 24 -8 0.6089 0.0057
8 24 -6 -2.3239 0.0047
8 24 -4 1.7779 0.0148
8 24 -2 9.1713 0.0263
8 24 0 -8.1179 0.0217
8 24 2 -0.0678 0.0182
8 24 4 9.6400 -0.0067
8 24 6 -6.9002 0.0041
8 24 8 2.8557 0.0083
8 24 10 4.9904 0.0062
8 24 12 0.7188 0.0105
8 24 14 -1.7689 0.0025
8 24 16 -0.5461 0.0004
8 24 18 -3.2725 0.0013
8 24 20 4.0043 0.0153
8 24 22 0.3599 0.0109
8 24 24 1.4852 0.0100
8 24 26 4.8387 0.0010
8 25 -27 -0.6956 -0.0003
8 25 -25 3.0450 -0.0005
8 25 -23 0.8700 0.0026
8 25 -21 0.7399 -0.0004
8 25 -19 -1.1538 -0.0001
8 25 -17 -1.3984 0.0036
8 25 -15 3.8213 0.0019
8 25 -13 -1.9580 0.0068
8 25 -11 -4.2915 -0.0002
8 25 -9 -0.7551 0.0109
8 25 -7 -5.1842 -0.0015
8 25 -5 -3.6655 -0.0039
8 25 -3 3.4956 0.0054
8 25 -1 -10.8591 0.0026
8 25 1 -28.0305 0.0004
8 25 3 -2.9345 0.0056
8 25 5 -1.5390 0.0048
8 25 7 -2.4068 0.0051
8 25 9 -0.0975 0.0085
8 25 11 -7.5633 -0.0083
8 25 13 -0.8054 0.0007
8 25 15 -2.8915 -0.0081
8 25 17 -2.0789 0.0068
8 25 19 4.2390 0.0013
8 25 21 3.5032 -0.0012
8 25 23 -1.7235 0.0009
8 25 25 5.7099 -0.0106
8 25 27 5.8972 -0.0143
8 26 -28 -3.0067 -0.0041
8 26 -26 0.1583 -0.0054
8 26 -24 -1.6218 0.0062
8 26 -22 1.0725 0.0004
8 26 -20 -2.5449 0.0034
8 26 -18 -1.7881 -0.0028
8 26 -16 3.9852 0.0046
8 26 -14 -0.6019 -0.0026
8 26 -12 -2.4930 0.0069
8 26 -10 -0.9908 0.0027
8 26 -8 5.1093 0.0155
8 26 -6 -6.1440 0.0182
8 26 -4 2.2350 0.0168
8 26 -2 -2.7860 0.0093
8 26 0 -6.9027 -0.0044
8 26 2 -2.1842 0.0010
8 26 4 0.3837 0.0031
8 26 6 5.7940 0.0067
8 26 8 -1.9779 0.0096
8 26 10 2.1514 0.0076
8 26 12 -5.8897 0.0110
8 26 14 -1.1008 0.0035
8 26 16 -0.0944 0.0008
8 26 18 2.3457 0.0022
8 26 20 2.4786 -0.0053
8 26 22 -1.0109 0.0046
8 26 24 -2.4966 0.0085
8 26 26 3.0042 0.0083
8 27 -27 1.1668 -0.0011
8 27 -25 1.5431 0.0005
8 27 -23 0.3725 -0.0014
8 27 -21 0.3480 0.0000
8 27 -19 -5.9190 -0.0019
8 27 -17 -0.1091 -0.0038
8 27 -15 -3.9134 -0.0009
8 27 -13 -3.7959 0.0044
8 27 -11 -6.5449 0.0075
8 27 -9 4.6705 -0.0124
8 27 -7 0.1291 0.0044
8 27 -5 -2.4090 0.0044
8 27 -3 -4.5039 -0.0073
8 27 -1 -1.8006 -0.0139
8 27 1 3.0088 -0.0026
8 27 3 -3.6899 -0.0160
8 27 5 -2.8033 -0.0065
8 27 7 -5.2681 -0.0134
8 27 9 0.6259 -0.0102
8 27 11 -1.5274 0.0022
8 27 13 -5.8628 0.0107
8 27 15 5.7095 0.0066
8 27 17 -0.1169 -0.0021
8 27 19 -2.1470 -0.0097
8 27 21 -0.7590 -0.0014
8 27 23 -6.2851 -0.0008
8 27 25 -3.6999 0.0094
8 28 -26 1.7600 0.0072
8 28 -24 2.3031 0.0037
8 28 -22 1.5994 0.0006
8 28 -20 0.0890 0.0009
8 28 -18 -4.6223 0.0000
8 28 -16 0.0710 -0.0047
8 28 -14 -0.6197 0.0016
8 28 -12 1.1961 0.0075
8 28 -10 1.2171 -0.0021
8 28 -8 7.0579 -0.0084
8 28 -6 1.7152 0.0064
8 28 -4 -0.2931 -0.0013
8 28 -2 4.9629 -0.0115
8 28 0 9.0558 -0.0001
8 28 2 2.1679 -0.0091
8 28 4 2.1597 -0.0105
8 28 6 -8.2578 0.0084
8 28 8 6.9436 0.0077
8 28 10 1.0029 0.0113
8 28 12 2.3466 0.0126
8 28 14 0.4896 0.0147
8 28 16 1.2713 0.0045
8 28 18 -1.3105 -0.0019
8 28 20 1.5944 0.0024
8 28 22 -2.8214 0.0004
8 28 24 -0.5777 -0.0078
8 29 -25 -0.9639 0.0058
8 29 -23 4.0634 -0.0021
8 29 -21 1.8888 0.0003
8 29 -19 -0.3061 -0.0078
8 29 -17 -0.5064 -0.0049
8 29 -15 -0.5587 -0.0010
8 29 -13 -2.2427 -0.0055
8 29 -11 0.7453 -0.0011
8 29 -9 -0.4853 -0.0133
8 29 -7 4.0035 -0.0039
8 29 -5 1.8644 -0.0099
8 29 -3 8.5207 -0.0108
8 29 -1 3.6495 -0.0111
8 29 1 -0.4683 0.0006
8 29 3 9.4760 -0.0037
8 29 5 1.5939 -0.0040
8 29 7 6.1826 0.0091
8 29 9 0.6042 -0.0068
8 29 11 -0.5129 -0.0025
8 29 13 6.3445 -0.0003
8 29 15 -1.6951 0.0056
8 29 17 2.0438 0.0012
8 29 19 4.5072 -0.0040
8 29 21 -3.2048 0.0031
8 29 23 3.8469 0.0034
8 30 -24 -0.1265 0.0059
8 30 -22 0.8062 0.0023
8 30 -20 1.2926 -0.0008
8 30 -18 0.8991 -0.0018
8 30 -16 3.2802 -0.0006
8 30 -14 0.8624 -0.0085
8 30 -12 3.8405 -0.0055
8 30 -10 3.4757 -0.0051
8 30 -8 -0.1013 -0.0012
8 30 -6 0.2502 -0.0043
8 30 -4 4.3649 -0.0160
8 30 -2 4.4545 -0.0179
8 30 0 -5.9608 -0.0099
8 30 2 6.6522 -0.0039
8 30 4 7.1639 0.0000
8 30 6 6.5900 -0.0042
8 30 8 -0.9208 -0.0081
8 30 10 -5.7560 -0.0091
8 30 12 2.1993 -0.0075
8 30 14 0.8662 -0.0027
8 30 16 -0.1891 -0.0003
8 30 18 2.9168 0.0017
8 30 20 1.1765 -0.0178
8 30 22 -1.9346 0.0055
8 30 24 -0.8861 -0.0126
8 31 -25 0.4341 -0.0009
8 31 -23 -2.7588 0.0004
8 31 -21 1.0017 -0.0008
8 31 -19 0.4137 0.0040
8 31 -17 -1.3817 0.0031
8 31 -15 2.5864 0.0007
8 31 -13 -2.2161 -0.0031
8 31 -11 1.6110 -0.0018
8 31 -9 -2.4332 -0.0117
8 31 -7 -2.7479 0.0023
8 31 -5 1.2412 -0.0014
8 31 -3 1.6581 -0.0095
8 31 -1 -0.9429 0.0017
8 31 1 6.3484 0.0041
8 31 3 0.2352 0.0150
8 31 5 5.5361 0.0052
8 31 7 1.7325 -0.0021
8 31 9 -0.4310 -0.0102
8 31 11 1.3334 -0.0017
8 31 13 2.8943 -0.0055
8 31 15 2.5088 -0.0021
8 31 17 3.1728 0.0024
8 31 19 -4.3675 0.0050
8 31 21 1.5065 0.0007
8 31 23 -4.6184 0.0207
8 32 -24 1.1507 -0.0035
8 32 -22 3.3482 -0.0110
8 32 -20 0.0721 0.0004
8 32 -18 1.2650 -0.0032
8 32 -16 3.6065 -0.0012
8 32 -14 0.5072 -0.0020
8 32 -12 1.1552 0.0044
8 32 -10 0.2043 -0.0071
8 32 -8 -5.5648 -0.0144
8 32 -6 -1.6409 0.0006
8 32 -4 -8.4812 -0.0065
8 32 -2 -7.5895 -0.0067
8 32 0 1.9068 -0.0058
8 32 2 -1.8338 -0.0116
8 32 4 -9.5863 -0.0106
8 32 6 -1.0995 -0.0112
8 32 8 -6.5648 -0.0070
8 32 10 -4.2701 -0.0113
8 32 12 -0.8258 -0.0017
8 32 14 -1.4706 -0.0162
8 32 16 4.3187 -0.0029
8 32 18 -1.4230 -0.0127
8 32 20 -0.6260 -0.0055
8 32 22 3.0745 -0.0187
8 33 -23 -2.9836 -0.0088
8 33 -21 -0.9110 -0.0020
8 33 -19 -7.2351 -0.0058
8 33 -17 2.4855 -0.0022
8 33 -15 -2.4980 -0.0023
8 33 -13 -0.4862 0.0095
8 33 -11 -1.3948 0.0101
8 33 -9 -4.5451 0.0016
8 33 -7 -4.0992 -0.0023
8 33 -5 -2.6430 0.0066
8 33 -3 -8.3629 -0.0036
8 33 -1 3.1110 0.0031
8 33 1 2.0660 0.0035
8 33 3 -1.6370 0.0009
8 33 5 -4.0824 0.0111
8 33 7 6.0697 0.0008
8 33 9 -1.3141 0.0019
8 33 11 3.6283 -0.0121
8 33 13 -0.0558 -0.0050
8 33 15 0.0037 -0.0045
8 33 17 -1.8728 0.0045
8 33 19 -2.0260 -0.0006
8 33 21 3.8304 0.0122
8 34 -22 0.7456 0.0039
8 34 -20 3.9856 0.0011
8 34 -18 2.1892 -0.0041
8 34 -16 4.2002 0.0014
8 34 -14 0.3351 -0.0043
8 34 -12 -1.1067 0.0038
8 34 -10 3.3397 0.0015
8 34 -8 -0.1230 0.0005
8 34 -6 4.1582 0.0091
8 34 -4 1.6770 0.0031
8 34 -2 -1.3225 0.0114
8 34 0 -2.6273 -0.0026
8 34 2 0.3245 0.0053
8 34 4 -3.0002 -0.0030
8 34 6 0.0851 0.0067
8 34 8 2.1040 0.0026
8 34 10 -0.9487 0.0049
8 34 12 -0.2131 -0.0035
8 34 14 -2.1009 0.0028
8 34 16 -2.8317 -0.0011
8 34 18 -5.0561 0.0041
8 34 20 2.5955 0.0061
8 35 -21 -3.0680 0.0026
8 35 -19 0.5699 0.0018
8 35 -17 -2.6964 -0.0001
8 35 -15 2.0666 0.0058
8 35 -13 -1.1666 -0.0023
8 35 -11 0.9203 -0.0010
8 35 -9 3.5726 -0.0018
8 35 -7 1.7036 0.0098
8 35 -5 3.2033 0.0080
8 35 -3 1.8834 0.0089
8 35 -1 -3.0716 0.0094
8 35 1 -2.5701 0.0040
8 35 3 -1.5169 0.0064
8 35 5 -3.7426 -0.0051
8 35 7 2.4627 -0.0093
8 35 9 3.5130 -0.0028
8 35 11 2.8304 0.0022
8 35 13 -2.5269 -0.0016
8 35 15 -4.5433 -0.0015
8 35 17 -5.7692 0.0005
8 35 19 -0.2816 -0.0005
8 36 -20 -1.4584 -0.0001
8 36 -18 -0.5948 -0.0005
8 36 -16 -0.4329 0.0060
8 36 -14 2.0718 0.0069
8 36 -12 -1.8331 0.0018
8 36 -10 -1.5537 -0.0039
8 36 -8 4.4422 -0.0016
8 36 -6 0.1275 0.0106
8 36 -4 4.3947 0.0098
8 36 -2 -1.1430 0.0086
8 36 0 0.1803 0.0108
8 36 2 -4.7212 0.0019
8 36 4 -5.3016 0.0083
8 36 6 -3.1184 -0.0003
8 36 8 2.7983 0.0089
8 36 10 -1.5747 0.0152
8 36 12 -1.1434 0.0136
8 36 14 -3.3964 0.0025
8 36 16 -0.0149 -0.0024
8 36 18 1.0212 -0.0074
8 37 -19 -8.5031 0.0011
8 37 -17 -0.4628 0.0034
8 37 -15 3.6344 0.0093
8 37 -13 -1.2274 0.0021
8 37 -11 -2.3177 0.0120
8 37 -9 -2.1605 -0.0028
8 37 -7 -0.8375 0.0084
8 37 -5 -3.2165 0.0032
8 37 -3 -2.3059 0.0035
8 37 -1 0.9350 0.0062
8 37 1 5.1100 0.0046
8 37 3 -0.7207 0.0032
8 37 5 -4.4113 -0.0084
8 37 7 -1.4720 -0.0023
8 37 9 -6.0891 -0.0072
8 37 11 -2.0045 0.0022
8 37 13 -2.6121 -0.0001
8 37 15 6.6154 -0.0069
8 37 17 1.0164 -0.0024
8 38 -16 4.7511 0.0017
8 38 -14 1.2113 -0.0026
8 38 -12 -0.8152 0.0048
8 38 -10 0.8729 0.0118
8 38 -8 -5.1767 0.0053
8 38 -6 4.5542 0.0004
8 38 -4 -2.8307 -0.0023
8 38 -2 3.3529 -0.0024
8 38 0 2.7180 -0.0011
8 38 2 5.6950 0.0035
8 38 4 4.1973 0.0048
8 38 6 2.9501 0.0042
8 38 8 -3.2145 0.0045
8 38 10 -2.2399 0.0059
8 38 12 -1.8287 0.0127
8 38 14 5.9615 0.0099
8 38 16 6.6375 0.0053
8 39 -15 -1.4416 -0.0015
8 39 -13 -5.5004 -0.0088
8 39 -11 1.0076 -0.0053
8 39 -9 -4.6221 0.0078
8 39 -7 -1.3827 0.0006
8 39 -5 -2.1398 -0.0009
8 39 -3 -2.3001 -0.0040
8 39 -1 -2.0321 -0.0066
8 39 1 0.9405 -0.0078
8 39 3 6.4926 0.0052
8 39 5 5.1414 0.0010
8 39 7 -2.5082 0.0027
8 39 9 1.9998 -0.0000
8 39 11 -3.0105 -0.0021
8 39 13 3.9366 0.0032
8 39 15 -1.3026 -0.0016
8 40 -14 0.1919 0.0017
8 40 -12 4.0505 -0.0143
8 40 -10 3.4208 -0.0019
8 40 -8 4.1938 -0.0054
8 40 -6 3.1834 -0.0022
8 40 -4 4.1629 -0.0062
8 40 -2 0.5859 -0.0001
8 40 0 -1.9167 -0.0089
8 40 2 4.1147 0.0053
8 40 4 2.7146 0.0125
8 40 6 0.6244 -0.0042
8 40 8 3.1809 0.0008
8 40 10 2.7547 -0.0022
8 40 12 0.0532 0.0036
8 41 -13 3.4551 -0.0037
8 41 -11 -1.6055 -0.0052
8 41 -9 2.1098 0.0005
8 41 -7 5.1999 -0.0039
8 41 -5 0.3851 -0.0052
8 41 -3 -1.2555 -0.0062
8 41 -1 -3.1071 -0.0060
8 41 1 1.9835 0.0008
8 41 3 -0.8605 0.0079
8 41 5 0.2766 0.0120
8 41 7 1.6964 -0.0034
8 41 9 3.6197 0.0061
8 41 11 1.8784 -0.0057
8 42 -10 -4.9514 -0.0020
8 42 -8 7.2733 -0.0046
8 42 -6 -0.0272 -0.0039
8 42 -4 -0.6284 -0.0094
8 42 -2 -3.3123 -0.0050
8 42 0 0.0014 -0.0107
8 42 2 -2.2944 -0.0032
8 42 4 -1.9448 -0.0161
8 42 6 -2.2049 -0.0021
8 42 8 -0.1118 -0.0058
8 43 -7 1.1714 -0.0029
8 43 -5 -8.6219 -0.0034
8 43 -3 -0.6462 -0.0024
8 43 -1 -5.4429 -0.0001
8 43 1 -3.2971 -0.0073
8 43 3 -2.4184 -0.0022
8 43 5 0.7191 -0.0110
8 43 7 2.3684 0.0047
8 44 -2 6.5876 -0.0025
8 44 0 0.4553 -0.0017
9 1 -32 -4.9255 -0.0114
9 1 -30 -3.9920 -0.0220
9 1 -28 -7.6607 -0.0215
9 1 -26 -1.4116 0.0050
9 1 -24 -0.7003 0.0249
9 1 -22 2.9160 0.0260
9 1 -20 3.3670 0.0853
9 1 -18 10.0784 -0.0390
9 1 -16 -4.3159 -0.0547
9 1 -14 7.9828 -0.0808
9 1 -12 6.2477 -0.0068
9 1 -10 -12.0250 -0.0874
9 1 -8 -3.9111 -0.0831
9 1 -6 -2.2776 -0.0354
9 1 -4 -5.8469 -0.1054
9 1 -2 5.7299 -0.1618
9 1 0 4.6255 -0.0327
9 1 2 -11.3149 -0.0496
9 1 4 3.6004 -0.1467
9 1 6 -9.8327 -0.0585
9 1 8 8.5575 -0.0067
9 1 10 -2.7818 -0.1735
9 1 12 11.7339 -0.0455
9 1 14 -4.1816 0.0050
9 1 16 -6.4465 -0.0393
9 1 18 13.8337 -0.0269
9 1 20 2.5595 -0.0672
9 1 22 1.1417 -0.0217
9 1 24 5.6184 -0.0101
9 1 26 -3.1835 0.0021
9 1 28 -1.9852 -0.0339
9 1 30 -3.9297 -0.0217
9 1 32 -0.5164 -0.0099
9 2 -33 1.6461 0.0204
9 2 -31 -1.9350 0.0189
9 2 -29 -1.3700 0.0303
9 2 -27 -5.0933 -0.0007
9 2 -25 0.5921 0.0032
9 2 -23 -3.3532 -0.0673
9 2 -21 3.2244 -0.0328
9 2 -19 2.9940 0.0014
9 2 -17 3.1924 -0.0002
9 2 -15 -10.8874 0.0606
9 2 -13 17.2684 0.0003
9 2 -11 -10.0878 0.0823
9 2 -9 -16.0490 0.0414
9 2 -7 9.5049 0.0195
9 2 -5 -8.9737 0.1314
9 2 -3 -1.7288 0.0442
9 2 -1 6.7008 0.1063
9 2 1 -11.7713 0.1021
9 2 3 -6.1276 0.0165
9 2 5 4.1587 0.0727
9 2 7 9.2326 0.1506
9 2 9 -3.3475 0.0325
9 2 11 0.1149 0.0569
9 2 13 -1.3951 0.0912
9 2 15 -19.5729 0.0671
9 2 17 -0.5747 0.0449
9 2 19 -0.8723 0.0298
9 2 21 -10.6329 0.0068
9 2 23 0.0604 0.0878
9 2 25 1.7347 0.0683
9 2 27 -5.5621 0.1125
9 2 29 0.9938 0.0102
9 2 31 0.4003 0.0435
9 3 -32 4.9319 -0.0139
9 3 -30 0.8845 0.0089
9 3 -28 3.8381 -0.0047
9 3 -26 2.0921 0.0274
9 3 -24 -2.1730 -0.0148
9 3 -22 -4.3244 -0.0083
9 3 -20 -0.3707 -0.0240
9 3 -18 5.4678 0.0413
9 3 -16 -0.0300 0.0175
9 3 -14 -4.3921 -0.0620
9 3 -12 12.7558 -0.0438
9 3 -10 -5.0106 -0.0429
9 3 -8 15.7491 -0.0200
9 3 -6 13.2536 -0.0016
9 3 -4 -5.0260 0.0049
9 3 -2 9.9600 0.0316
9 3 0 4.3605 -0.0713
9 3 2 -0.8644 -0.0677
9 3 4 -8.6604 -0.0949
9 3 6 8.7541 0.0082
9 3 8 -1.5096 -0.0112
9 3 10 -1.6692 -0.0049
9 3 12 13.6112 -0.0166
9 3 14 1.1956 -0.0635
9 3 16 5.2183 -0.0221
9 3 18 27.1383 -0.0182
9 3 20 -7.4674 0.0120
9 3 22 -1.4065 -0.0193
9 3 24 11.9729 0.0260
9 3 26 0.4506 -0.0487
9 3 28 2.3863 -0.0100
9 3 30 2.6591 -0.0424
9 3 32 2.8729 0.0138
9 4 -33 -1.0869 -0.0005
9 4 -31 4.2085 0.0033
9 4 -29 -3.5714 -0.0071
9 4 -27 3.2889 0.0006
9 4 -25 -7.3296 0.0075
9 4 -23 3.5524 -0.0007
9 4 -21 -12.3698 -0.0167
9 4 -19 5.7707 -0.0021
9 4 -17 -5.3735 0.0017
9 4 -15 -2.2046 0.0028
9 4 -13 -13.6201 0.0195
9 4 -11 -5.3431 0.0303
9 4 -9 0.4875 0.0294
9 4 -7 -7.7513 0.0237
9 4 -5 -2.0802 0.0085
9 4 -3 -0.0118 0.0534
9 4 -1 1.7177 0.0347
9 4 1 -6.1388 0.0494
9 4 3 4.1860 0.0211
9 4 5 4.7541 -0.0379
9 4 7 7.7012 0.0262
9 4 9 -19.6930 0.0136
9 4 11 -2.4632 0.0092
9 4 13 -2.9102 0.0182
9 4 15 -14.2218 -0.0000
9 4 17 4.8277 0.0141
9 4 19 -1.1941 0.0114
9 4 21 -18.9723 -0.0242
9 4 23 0.2648 -0.0002
9 4 25 -0.1172 -0.0219
9 4 27 -7.4143 -0.0297
9 4 29 1.7493 -0.0021
9 4 31 2.0139 -0.0013
9 5 -32 -5.4241 -0.0028
9 5 -30 1.2841 -0.0083
9 5 -28 2.9508 -0.0039
9 5 -26 3.5630 0.0127
9 5 -24 3.7852 -0.0067
9 5 -22 -1.2096 0.0085
9 5 -20 1.0392 0.0180
9 5 -18 -1.9367 -0.0432
9 5 -16 3.6334 -0.0234
9 5 -14 0.1424 -0.0057
9 5 -12 -1.2556 0.0470
9 5 -10 8.1850 0.0118
9 5 -8 -1.0381 0.0227
9 5 -6 -4.5402 -0.0283
9 5 -4 5.4488 -0.0145
9 5 -2 -1.7027 -0.0249
9 5 0 2.0778 0.0396
9 5 2 5.0353 0.0643
9 5 4 -0.8026 -0.0246
9 5 6 -4.2226 -0.0160
9 5 8 -7.0861 0.0205
9 5 10 4.6988 -0.0204
9 5 12 15.9480 0.0292
9 5 14 0.3203 0.0273
9 5 16 5.2217 -0.0115
9 5 18 20.4912 -0.0130
9 5 20 3.9196 -0.0146
9 5 22 0.0978 0.0011
9 5 24 10.3110 -0.0152
9 5 26 -2.0449 -0.0115
9 5 28 -6.2256 -0.0136
9 5 30 0.5496 -0.0113
9 6 -33 -3.2045 0.0113
9 6 -31 -2.0248 -0.0042
9 6 -29 -0.4208 0.0012
9 6 -27 -0.2429 -0.0012
9 6 -25 3.8844 -0.0157
9 6 -23 -3.7026 0.0014
9 6 -21 4.0155 0.0181
9 6 -19 -13.3743 -0.0132
9 6 -17 2.1420 -0.0085
9 6 -15 -8.5069 -0.0156
9 6 -13 8.7185 0.0161
9 6 -11 1.2394 -0.0186
9 6 -9 -6.9666 -0.0176
9 6 -7 -2.4193 0.0205
9 6 -5 3.6167 0.0123
9 6 -3 -5.0840 -0.0251
9 6 -1 -9.1435 -0.0390
9 6 1 0.5716 0.0443
9 6 3 -8.1240 -0.0071
9 6 5 -6.1742 -0.0218
9 6 7 -10.0564 0.0154
9 6 9 -9.6357 -0.0011
9 6 11 2.0621 -0.0152
9 6 13 -1.2975 0.0318
9 6 15 -26.5780 -0.0104
9 6 17 -1.6625 -0.0100
9 6 19 1.4957 0.0035
9 6 21 -4.9201 0.0193
9 6 23 0.7082 -0.0055
9 6 25 1.3130 0.0179
9 6 27 -13.0423 -0.0016
9 6 29 1.9520 0.0059
9 6 31 -2.0278 -0.0046
9 7 -32 0.4809 -0.0169
9 7 -30 1.4799 -0.0020
9 7 -28 -0.7113 -0.0044
9 7 -26 2.9407 0.0024
9 7 -24 3.5442 0.0136
9 7 -22 5.3638 -0.0020
9 7 -20 -3.3130 0.0141
9 7 -18 4.5312 -0.0008
9 7 -16 -1.9978 0.0158
9 7 -14 5.8125 -0.0044
9 7 -12 10.2693 0.0002
9 7 -10 -7.9760 0.0162
9 7 -8 1.2950 -0.0001
9 7 -6 12.5503 0.0306
9 7 -4 -3.5982 0.0190
9 7 -2 -0.1179 -0.0224
9 7 0 10.9270 0.0007
9 7 2 4.6914 -0.0210
9 7 4 6.0245 -0.0425
9 7 6 6.8315 -0.0016
9 7 8 3.5653 0.0187
9 7 10 9.1449 -0.0087
9 7 12 14.6861 0.0097
9 7 14 -2.1276 -0.0063
9 7 16 -8.6192 -0.0418
9 7 18 14.9007 -0.0269
9 7 20 -5.0368 -0.0175
9 7 22 -0.6657 -0.0207
9 7 24 8.5634 -0.0186
9 7 26 -0.6368 -0.0064
9 7 28 -1.4424 -0.0235
9 7 30 2.4550 -0.0173
9 8 -33 0.6147 0.0058
9 8 -31 0.8869 0.0093
9 8 -29 -0.7679 -0.0070
9 8 -27 -3.9237 -0.0125
9 8 -25 -0.9903 0.0110
9 8 -23 1.7637 0.0018
9 8 -21 -4.1532 0.0082
9 8 -19 4.2607 -0.0140
9 8 -17 -4.4449 0.0284
9 8 -15 -3.5403 -0.0025
9 8 -13 -2.4334 -0.0143
9 8 -11 -0.4861 -0.0040
9 8 -9 -15.4477 -0.0108
9 8 -7 9.2503 -0.0192
9 8 -5 -1.4529 -0.0090
9 8 -3 -16.1133 -0.0065
9 8 -1 13.6883 -0.0119
9 8 1 5.0670 -0.0080
9 8 3 0.0411 -0.0139
9 8 5 4.7790 -0.0027
9 8 7 0.4495 0.0306
9 8 9 -9.5764 0.0051
9 8 11 1.8103 0.0079
9 8 13 -1.9815 -0.0009
9 8 15 -5.6544 0.0086
9 8 17 1.2256 0.0006
9 8 19 3.3230 0.0291
9 8 21 -15.7137 0.0033
9 8 23 3.6273 0.0067
9 8 25 0.2710 0.0213
9 8 27 2.0342 0.0136
9 8 29 1.9983 0.0028
9 8 31 5.0073 -0.0141
9 9 -32 1.5975 -0.0052
9 9 -30 0.1366 -0.0025
9 9 -28 -0.0750 -0.0016
9 9 -26 -2.8233 0.0004
9 9 -24 3.6331 0.0036
9 9 -22 3.1551 0.0041
9 9 -20 3.9710 -0.0138
9 9 -18 5.9775 0.0113
9 9 -16 -1.2871 -0.0025
9 9 -14 0.8813 -0.0110
9 9 -12 4.0606 0.0137
9 9 -10 1.4957 0.0118
9 9 -8 2.1712 0.0040
9 9 -6 14.1383 -0.0110
9 9 -4 -12.0973 0.0041
9 9 -2 -7.3891 0.0273
9 9 0 3.3952 0.0111
9 9 2 -4.2953 0.0228
9 9 4 -0.3175 0.0012
9 9 6 6.8952 0.0076
9 9 8 -2.5335 0.0107
9 9 10 -3.7174 -0.0317
9 9 12 7.6490 -0.0082
9 9 14 0.7155 0.0207
9 9 16 6.3365 0.0085
9 9 18 -2.9677 0.0036
9 9 20 -3.2131 -0.0190
9 9 22 -7.6087 -0.0289
9 9 24 5.3592 0.0096
9 9 26 0.7067 -0.0043
9 9 28 -0.3937 0.0103
9 9 30 4.0569 0.0066
9 10 -31 -1.2687 0.0089
9 10 -29 -0.3272 0.0019
9 10 -27 -5.3244 0.0092
9 10 -25 -3.3336 -0.0022
9 10 -23 0.7058 -0.0127
9 10 -21 -0.3686 -0.0002
9 10 -19 -0.0927 -0.0053
9 10 -17 0.4627 -0.0035
9 10 -15 -4.4888 0.0042
9 10 -13 1.2207 0.0069
9 10 -11 -3.4666 0.0049
9 10 -9 9.1881 0.0036
9 10 -7 0.1327 0.0116
9 10 -5 4.6759 -0.0066
9 10 -3 1.3550 -0.0082
9 10 -1 -6.1139 -0.0083
9 10 1 -2.7182 -0.0153
9 10 3 7.5895 0.0153
9 10 5 -4.1391 0.0016
9 10 7 -2.2962 0.0245
9 10 9 0.9628 -0.0076
9 10 11 -0.2316 -0.0162
9 10 13 6.4855 0.0112
9 10 15 1.6555 0.0149
9 10 17 0.5610 0.0088
9 10 19 0.8168 -0.0054
9 10 21 -1.3633 -0.0036
9 10 23 -2.8168 0.0042
9 10 25 -0.7335 -0.0016
9 10 27 -1.3172 0.0080
9 10 29 0.7028 0.0067
9 10 31 -2.0819 0.0071
9 11 -32 1.2904 -0.0014
9 11 -30 4.9594 -0.0211
9 11 -28 0.7025 0.0093
9 11 -26 -2.3440 0.0125
9 11 -24 -2.7724 -0.0021
9 11 -22 2.5405 0.0120
9 11 -20 -2.4144 0.0185
9 11 -18 3.4322 -0.0056
9 11 -16 1.1849 0.0013
9 11 -14 4.1611 -0.0058
9 11 -12 -1.5449 -0.0047
9 11 -10 6.6566 -0.0223
9 11 -8 -1.1422 0.0042
9 11 -6 0.9977 0.0084
9 11 -4 8.8500 0.0123
9 11 -2 -3.8392 -0.0072
9 11 0 -30.2362 -0.0191
9 11 2 3.6047 -0.0226
9 11 4 -4.0052 -0.0118
9 11 6 -4.4461 -0.0075
9 11 8 3.4025 -0.0032
9 11 10 -0.1194 -0.0011
9 11 12 3.6374 -0.0143
9 11 14 -0.1296 -0.0186
9 11 16 -9.5506 -0.0117
9 11 18 -1.3682 -0.0034
9 11 20 1.7751 0.0130
9 11 22 2.0546 0.0023
9 11 24 -1.0384 -0.0027
9 11 26 0.2111 0.0011
9 11 28 -0.4283 0.0091
9 11 30 3.2296 0.0133
9 12 -31 2.3911 -0.0052
9 12 -29 6.2103 0.0014
9 12 -27 5.0278 -0.0065
9 12 -25 0.6218 -0.0021
9 12 -23 -0.6995 -0.0059
9 12 -21 -1.7970 0.0020
9 12 -19 -2.5273 -0.0082
9 12 -17 -1.3348 -0.0023
9 12 -15 4.0599 0.0090
9 12 -13 -4.9878 0.0068
9 12 -11 1.9220 -0.0003
9 12 -9 -8.5743 0.0095
9 12 -7 -5.5525 -0.0119
9 12 -5 -1.5815 0.0138
9 12 -3 17.6631 0.0054
9 12 -1 -3.7258 0.0177
9 12 1 1.1617 0.0117
9 12 3 5.0534 0.0259
9 12 5 3.8520 -0.0022
9 12 7 4.8692 0.0135
9 12 9 4.4965 0.0103
9 12 11 0.6109 0.0063
9 12 13 3.2830 -0.0056
9 12 15 -1.5594 -0.0115
9 12 17 -2.7498 0.0100
9 12 19 6.9134 0.0146
9 12 21 -0.0353 0.0105
9 12 23 0.9691 0.0030
9 12 25 2.4143 0.0087
9 12 27 -0.5753 0.0131
9 12 29 4.5198 0.0093
9 13 -32 -1.0055 0.0067
9 13 -30 -1.1356 0.0068
9 13 -28 6.4480 -0.0029
9 13 -26 1.9988 -0.0047
9 13 -24 3.7829 0.0001
9 13 -22 -2.7352 0.0053
9 13 -20 -0.8822 -0.0012
9 13 -18 -5.8294 -0.0065
9 13 -16 2.1046 0.0053
9 13 -14 -0.8005 -0.0083
9 13 -12 -5.4499 -0.0107
9 13 -10 6.3225 -0.0024
9 13 -8 0.3758 -0.0110
9 13 -6 -7.2636 -0.0259
9 13 -4 3.1649 -0.0070
9 13 -2 -2.0031 -0.0124
9 13 0 -11.2071 -0.0017
9 13 2 -5.0508 -0.0129
9 13 4 -2.2457 -0.0142
9 13 6 2.5844 -0.0316
9 13 8 -6.1498 -0.0143
9 13 10 -5.7973 -0.0135
9 13 12 -10.9750 -0.0184
9 13 14 0.2623 -0.0136
9 13 16 -10.1512 -0.0003
9 13 18 4.3622 -0.0050
9 13 20 2.5651 0.0061
9 13 22 0.4593 -0.0025
9 13 24 0.3025 -0.0018
9 13 26 -3.5243 0.0032
9 13 28 -0.8478 0.0030
9 13 30 -0.7036 0.0015
9 14 -31 -6.2934 0.0026
9 14 -29 -7.3178 0.0001
9 14 -27 -2.8917 0.0025
9 14 -25 1.5772 -0.0010
9 14 -23 2.6848 0.0050
9 14 -21 3.0573 0.0097
9 14 -19 -0.6299 -0.0036
9 14 -17 7.7525 0.0261
9 14 -15 -0.5076 -0.0131
9 14 -13 -1.2295 0.0070
9 14 -11 -0.4694 -0.0021
9 14 -9 10.2976 -0.0019
9 14 -7 -1.2002 -0.0037
9 14 -5 4.7644 -0.0262
9 14 -3 2.6957 -0.0014
9 14 -1 3.8164 0.0100
9 14 1 9.7337 0.0055
9 14 3 13.8579 0.0161
9 14 5 -1.3064 0.0094
9 14 7 7.6488 -0.0041
9 14 9 -6.9232 0.0075
9 14 11 -0.6735 -0.0022
9 14 13 1.2992 -0.0027
9 14 15 1.4164 0.0138
9 14 17 4.3749 -0.0068
9 14 19 4.7130 0.0077
9 14 21 0.4110 0.0138
9 14 23 2.7435 -0.0018
9 14 25 -2.2729 -0.0016
9 14 27 -0.7849 -0.0070
9 14 29 -2.9417 -0.0062
9 15 -30 -1.8205 -0.0031
9 15 -28 -5.5622 -0.0057
9 15 -26 -1.7704 -0.0095
9 15 -24 -0.8673 -0.0028
9 15 -22 -0.2684 -0.0034
9 15 -20 -5.0800 -0.0035
9 15 -18 4.0817 -0.0057
9 15 -16 -1.8760 -0.0090
9 15 -14 -5.4198 0.0016
9 15 -12 -3.5860 0.0069
9 15 -10 -2.7500 -0.0069
9 15 -8 1.1136 0.0107
9 15 -6 -0.4080 0.0092
9 15 -4 -13.0963 -0.0081
9 15 -2 -3.7965 0.0276
9 15 0 -8.8942 -0.0042
9 15 2 8.2767 -0.0004
9 15 4 2.6118 0.0109
9 15 6 -7.2440 -0.0049
9 15 8 1.0511 0.0094
9 15 10 -6.3741 0.0190
9 15 12 5.1221 0.0119
9 15 14 -2.4020 0.0113
9 15 16 1.3456 0.0083
9 15 18 -6.2953 0.0046
9 15 20 -1.1488 0.0093
9 15 22 -0.8546 0.0172
9 15 24 0.6732 -0.0033
9 15 26 2.4640 0.0052
9 15 28 2.7670 0.0044
9 15 30 -2.6747 -0.0088
9 16 -31 -1.6267 -0.0042
9 16 -29 -2.3177 -0.0053
9 16 -27 -3.0295 -0.0034
9 16 -25 -1.6671 0.0027
9 16 -23 2.2583 -0.0112
9 16 -21 -3.6919 -0.0037
9 16 -19 1.8860 -0.0008
9 16 -17 -0.1912 -0.0075
9 16 -15 1.2539 0.0068
9 16 -13 3.4357 -0.0087
9 16 -11 0.8066 -0.0062
9 16 -9 4.9197 -0.0108
9 16 -7 1.5187 0.0010
9 16 -5 -1.7859 -0.0029
9 16 -3 9.4233 -0.0062
9 16 -1 -1.0769 -0.0001
9 16 1 7.5561 -0.0297
9 16 3 7.6931 -0.0094
9 16 5 0.2938 -0.0058
9 16 7 -10.8699 -0.0126
9 16 9 9.7444 0.0019
9 16 11 -2.7594 0.0006
9 16 13 1.2227 -0.0195
9 16 15 0.6960 -0.0077
9 16 17 -3.0975 -0.0080
9 16 19 -6.3050 -0.0130
9 16 21 1.9175 -0.0076
9 16 23 -0.4163 -0.0109
9 16 25 3.0555 -0.0125
9 16 27 1.5873 0.0029
9 16 29 0.6613 -0.0097
9 17 -30 0.1426 -0.0011
9 17 -28 4.3715 0.0031
9 17 -26 1.4457 0.0119
9 17 -24 -2.7666 -0.0024
9 17 -22 0.9193 0.0016
9 17 -20 -1.5647 -0.0065
9 17 -18 -7.6981 -0.0044
9 17 -16 -4.9899 0.0028
9 17 -14 -8.6435 0.0045
9 17 -12 -3.6286 0.0089
9 17 -10 -3.4648 0.0155
9 17 -8 -7.7934 0.0057
9 17 -6 -16.3205 0.0016
9 17 -4 11.2997 0.0209
9 17 -2 -3.0138 0.0144
9 17 0 -0.2143 0.0036
9 17 2 -2.6745 0.0005
9 17 4 -1.6154 0.0094
9 17 6 -0.8744 -0.0029
9 17 8 -0.9791 0.0127
9 17 10 5.9579 0.0062
9 17 12 -8.0392 0.0199
9 17 14 4.6145 0.0116
9 17 16 1.1367 0.0110
9 17 18 2.0700 -0.0079
9 17 20 -4.2726 -0.0135
9 17 22 0.9917 -0.0117
9 17 24 -1.2091 -0.0010
9 17 26 -0.3901 0.0038
9 17 28 -6.4079 0.0045
9 18 -29 1.0890 0.0025
9 18 -27 3.1528 0.0006
9 18 -25 -1.4221 0.0087
9 18 -23 4.1124 0.0001
9 18 -21 3.1177 -0.0031
9 18 -19 -0.5601 -0.0014
9 18 -17 -1.5404 -0.0068
9 18 -15 4.7654 -0.0020
9 18 -13 -5.7504 -0.0047
9 18 -11 9.2160 0.0046
9 18 -9 4.8908 0.0166
9 18 -7 1.6163 -0.0289
9 18 -5 7.0126 -0.0184
9 18 -3 7.0123 -0.0050
9 18 -1 -0.6120 -0.0248
9 18 1 -4.9296 -0.0013
9 18 3 0.5846 -0.0012
9 18 5 2.5591 -0.0053
9 18 7 5.3077 -0.0006
9 18 9 -8.7187 -0.0066
9 18 11 0.3973 -0.0095
9 18 13 -5.6214 0.0013
9 18 15 5.6165 -0.0011
9 18 17 6.4823 -0.0055
9 18 19 5.0230 -0.0144
9 18 21 2.1912 -0.0127
9 18 23 0.9003 -0.0008
9 18 25 -1.5084 0.0106
9 18 27 -6.6480 0.0055
9 18 29 -2.2627 -0.0048
9 19 -30 8.3441 0.0024
9 19 -28 2.6111 -0.0040
9 19 -26 2.4818 0.0013
9 19 -24 0.0564 -0.0004
9 19 -22 1.5960 0.0094
9 19 -20 -2.4140 -0.0006
9 19 -18 1.9981 -0.0033
9 19 -16 3.4955 0.0002
9 19 -14 -0.4271 -0.0078
9 19 -12 -5.8453 0.0122
9 19 -10 3.8454 0.0043
9 19 -8 -6.4777 0.0099
9 19 -6 -2.0060 0.0044
9 19 -4 0.1402 0.0223
9 19 -2 -1.2968 0.0109
9 19 0 -9.3133 0.0058
9 19 2 -6.8300 0.0113
9 19 4 2.5978 0.0030
9 19 6 -1.0942 0.0098
9 19 8 1.2697 -0.0002
9 19 10 -3.5183 0.0048
9 19 12 4.5176 -0.0012
9 19 14 0.7329 0.0070
9 19 16 5.9645 0.0006
9 19 18 -0.3572 -0.0030
9 19 20 -1.3724 0.0030
9 19 22 -3.2873 -0.0049
9 19 24 -0.3068 -0.0044
9 19 26 -2.5789 -0.0001
9 19 28 2.2679 -0.0096
9 20 -29 -1.3900 0.0080
9 20 -27 -3.0250 -0.0012
9 20 -25 -1.2371 -0.0060
9 20 -23 -0.9157 0.0051
9 20 -21 -0.7371 0.0031
9 20 -19 1.0047 0.0028
9 20 -17 6.5069 0.0049
9 20 -15 6.5160 -0.0037
9 20 -13 2.4046 0.0041
9 20 -11 2.9471 -0.0116
9 20 -9 9.4419 -0.0166
9 20 -7 -1.3536 0.0094
9 20 -5 4.8837 0.0089
9 20 -3 -2.3838 -0.0108
9 20 -1 -3.4887 -0.0033
9 20 1 1.4216 -0.0183
9 20 3 7.5959 0.0070
9 20 5 2.9306 0.0005
9 20 7 -3.5945 -0.0000
9 20 9 6.7927 0.0096
9 20 11 -0.3571 -0.0046
9 20 13 5.6546 0.0010
9 20 15 1.5586 0.0013
9 20 17 -0.1200 0.0089
9 20 19 -2.7293 0.0056
9 20 21 0.7762 -0.0005
9 20 23 -3.0425 -0.0057
9 20 25 1.9999 0.0020
9 20 27 4.1248 0.0160
9 21 -28 -2.2947 -0.0023
9 21 -26 -0.6766 -0.0026
9 21 -24 0.9068 0.0060
9 21 -22 0.3020 -0.0037
9 21 -20 1.6420 0.0057
9 21 -18 1.6894 0.0037
9 21 -16 1.7443 0.0079
9 21 -14 7.1141 0.0113
9 21 -12 -1.4103 -0.0073
9 21 -10 3.8986 -0.0063
9 21 -8 -3.6014 -0.0029
9 21 -6 -9.4539 0.0127
9 21 -4 1.3143 0.0069
9 21 -2 -0.9370 -0.0039
9 21 0 1.6476 -0.0026
9 21 2 7.0615 0.0026
9 21 4 -6.1535 0.0138
9 21 6 -4.8879 0.0007
9 21 8 1.1482 0.0047
9 21 10 3.9317 -0.0015
9 21 12 -5.7182 -0.0097
9 21 14 1.8895 0.0010
9 21 16 -0.3287 0.0020
9 21 18 -2.0731 0.0144
9 21 20 3.6585 -0.0006
9 21 22 0.9377 0.0069
9 21 24 -0.1682 -0.0063
9 21 26 2.1470 0.0075
9 21 28 3.2956 -0.0010
9 22 -29 -3.2590 -0.0078
9 22 -27 -0.7168 -0.0013
9 22 -25 0.8412 0.0024
9 22 -23 -2.2285 -0.0041
9 22 -21 2.6027 0.0015
9 22 -19 -0.9265 -0.0122
9 22 -17 -4.2663 0.0048
9 22 -15 1.2683 -0.0046
9 22 -13 0.2510 0.0020
9 22 -11 0.0220 0.0100
9 22 -9 0.1675 0.0124
9 22 -7 -6.0806 -0.0113
9 22 -5 -2.7824 -0.0014
9 22 -3 8.1953 0.0137
9 22 -1 -2.0348 0.0001
9 22 1 2.9597 0.0204
9 22 3 6.3825 0.0046
9 22 5 -13.1177 0.0081
9 22 7 2.3678 0.0036
9 22 9 -2.6224 -0.0059
9 22 11 -1.2168 -0.0059
9 22 13 -4.9370 -0.0030
9 22 15 -0.1273 0.0028
9 22 17 -1.7957 0.0046
9 22 19 1.9054 0.0066
9 22 21 -0.1643 -0.0022
9 22 23 -0.2164 0.0049
9 22 25 1.2600 -0.0008
9 22 27 1.2181 0.0072
9 23 -28 3.8021 0.0019
9 23 -26 6.4141 0.0008
9 23 -24 1.5745 0.0067
9 23 -22 0.0542 -0.0035
9 23 -20 0.7031 0.0003
9 23 -18 -2.5847 0.0000
9 23 -16 1.7182 0.0010
9 23 -14 2.4024 -0.0050
9 23 -12 1.6389 0.0017
9 23 -10 -0.3087 0.0174
9 23 -8 -3.3849 -0.0046
9 23 -6 -1.0612 -0.0191
9 23 -4 6.1958 0.0018
9 23 -2 1.5124 -0.0086
9 23 0 -9.7844 -0.0168
9 23 2 -2.2766 -0.0128
9 23 4 0.6944 -0.0165
9 23 6 -2.4242 -0.0016
9 23 8 0.6145 -0.0125
9 23 10 -4.4256 -0.0150
9 23 12 -2.4429 -0.0059
9 23 14 -6.8902 -0.0058
9 23 16 -2.3895 0.0031
9 23 18 0.2000 0.0063
9 23 20 -1.9382 0.0008
9 23 22 1.8062 -0.0071
9 23 24 0.5792 -0.0018
9 23 26 -0.3932 -0.0035
9 24 -27 3.7354 -0.0009
9 24 -25 -1.4109 0.0005
9 24 -23 -2.8723 -0.0013
9 24 -21 -3.1547 0.0042
9 24 -19 -3.1542 0.0032
9 24 -17 -2.5097 0.0047
9 24 -15 -3.5780 -0.0006
9 24 -13 -2.0356 -0.0010
9 24 -11 -3.9730 -0.0008
9 24 -9 -4.0822 0.0036
9 24 -7 -1.5014 -0.0013
9 24 -5 6.1450 0.0098
9 24 -3 -1.8760 0.0130
9 24 -1 -1.5820 -0.0018
9 24 1 -4.5307 -0.0010
9 24 3 0.8913 -0.0004
9 24 5 9.7381 0.0092
9 24 7 -0.0241 0.0179
9 24 9 3.6457 0.0019
9 24 11 1.0105 0.0084
9 24 13 4.1736 -0.0058
9 24 15 -2.0031 -0.0003
9 24 17 -0.3670 0.0040
9 24 19 -3.5347 0.0080
9 24 21 -3.7619 0.0024
9 24 23 3.0805 0.0046
9 24 25 -0.0068 0.0067
9 25 -26 1.0156 -0.0049
9 25 -24 -2.3977 -0.0050
9 25 -22 1.0429 0.0006
9 25 -20 2.7809 -0.0026
9 25 -18 1.8489 -0.0026
9 25 -16 1.7321 -0.0017
9 25 -14 0.1486 0.0035
9 25 -12 1.7336 -0.0066
9 25 -10 -0.3518 -0.0181
9 25 -8 3.2788 -0.0128
9 25 -6 5.9152 -0.0050
9 25 -4 -3.3760 -0.0014
9 25 -2 0.5253 -0.0089
9 25 0 2.2777 0.0045
9 25 2 3.8880 -0.0053
9 25 4 6.1418 0.0027
9 25 6 6.5650 -0.0140
9 25 8 2.8820 0.0003
9 25 10 -0.3219 -0.0039
9 25 12 3.6720 0.0050
9 25 14 4.3778 -0.0004
9 25 16 0.8416 0.0052
9 25 18 -0.0385 -0.0033
9 25 20 -0.7993 -0.0048
9 25 22 -2.5814 0.0001
9 25 24 3.8165 0.0092
9 25 26 -1.4175 -0.0031
9 26 -27 -2.4490 -0.0002
9 26 -25 -0.8600 0.0056
9 26 -23 -1.5629 0.0004
9 26 -21 0.3321 0.0038
9 26 -19 -2.0891 0.0011
9 26 -17 -3.7637 -0.0048
9 26 -15 -3.8056 0.0054
9 26 -13 -1.6030 0.0061
9 26 -11 -2.1593 0.0051
9 26 -9 2.1179 -0.0015
9 26 -7 -1.7810 -0.0125
9 26 -5 -6.6373 -0.0027
9 26 -3 -1.8657 -0.0030
9 26 -1 5.0744 0.0033
9 26 1 3.7590 0.0091
9 26 3 -3.0506 -0.0021
9 26 5 -3.7148 -0.0025
9 26 7 -0.4161 -0.0116
9 26 9 -5.6152 0.0041
9 26 11 1.7462 -0.0072
9 26 13 0.0520 0.0029
9 26 15 3.4675 -0.0085
9 26 17 -1.4447 -0.0024
9 26 19 -3.2622 -0.0022
9 26 21 -5.4877 0.0020
9 26 23 -1.1417 0.0061
9 26 25 -1.9838 -0.0065
9 27 -26 -2.3078 0.0001
9 27 -24 -0.1794 -0.0058
9 27 -22 0.5037 0.0019
9 27 -20 0.9867 -0.0037
9 27 -18 -1.3392 -0.0029
9 27 -16 -0.4789 0.0006
9 27 -14 1.8251 -0.0027
9 27 -12 2.0184 0.0039
9 27 -10 2.7727 0.0044
9 27 -8 2.9453 -0.0059
9 27 -6 -3.1748 -0.0149
9 27 -4 -0.0894 0.0124
9 27 -2 -0.7786 0.0002
9 27 0 5.6161 0.0108
9 27 2 -2.2304 0.0079
9 27 4 -2.6221 -0.0056
9 27 6 -1.6151 0.0116
9 27 8 -1.5671 0.0039
9 27 10 0.7505 0.0055
9 27 12 5.0712 0.0051
9 27 14 0.5552 0.0063
9 27 16 4.8784 -0.0015
9 27 18 0.4958 0.0006
9 27 20 -2.1295 -0.0046
9 27 22 1.9810 -0.0008
9 27 24 1.4888 -0.0044
9 28 -25 0.6072 -0.0066
9 28 -23 -0.8412 -0.0031
9 28 -21 0.5929 -0.0030
9 28 -19 -3.0612 -0.0031
9 28 -17 -5.8103 0.0000
9 28 -15 0.1307 -0.0051
9 28 -13 -0.1282 -0.0030
9 28 -11 0.9208 -0.0009
9 28 -9 -1.8921 0.0117
9 28 -7 2.2501 0.0029
9 28 -5 -2.8221 0.0131
9 28 -3 -1.1209 0.0028
9 28 -1 -4.7098 -0.0046
9 28 1 -5.4237 -0.0076
9 28 3 -3.4957 -0.0102
9 28 5 -0.7609 -0.0036
9 28 7 -2.7267 -0.0013
9 28 9 -4.2762 -0.0149
9 28 11 -2.0528 -0.0083
9 28 13 -0.7993 -0.0083
9 28 15 -2.9088 -0.0121
9 28 17 1.8054 -0.0087
9 28 19 1.2779 -0.0113
9 28 21 1.1347 -0.0074
9 28 23 2.0055 -0.0118
9 29 -24 -1.1327 -0.0016
9 29 -22 0.2722 0.0039
9 29 -20 0.5658 -0.0029
9 29 -18 -2.9461 0.0015
9 29 -16 0.1449 -0.0013
9 29 -14 4.7056 0.0032
9 29 -12 1.2376 -0.0051
9 29 -10 -0.1329 -0.0116
9 29 -8 3.8765 0.0090
9 29 -6 4.8782 0.0112
9 29 -4 -1.2896 0.0022
9 29 -2 2.9312 -0.0046
9 29 0 -0.6129 -0.0000
9 29 2 2.4926 -0.0016
9 29 4 2.1655 0.0071
9 29 6 4.0877 0.0084
9 29 8 -0.4054 -0.0076
9 29 10 3.2719 0.0043
9 29 12 2.9852 0.0036
9 29 14 -1.8016 -0.0013
9 29 16 0.4112 -0.0010
9 29 18 0.1100 -0.0021
9 29 20 1.5525 -0.0037
9 29 22 2.3661 0.0056
9 30 -23 5.2665 0.0016
9 30 -21 4.0225 0.0023
9 30 -19 1.3968 -0.0021
9 30 -17 -0.0026 0.0009
9 30 -15 1.3534 0.0013
9 30 -13 1.9914 0.0094
9 30 -11 -2.4372 -0.0093
9 30 -9 -0.8849 -0.0040
9 30 -7 4.7189 0.0103
9 30 -5 -0.9546 0.0014
9 30 -3 0.4799 -0.0030
9 30 -1 1.5959 0.0028
9 30 1 -0.0291 0.0014
9 30 3 -6.7457 -0.0026
9 30 5 0.7055 0.0083
9 30 7 -2.1322 -0.0105
9 30 9 -3.0309 -0.0029
9 30 11 -1.5975 0.0067
9 30 13 -3.8112 -0.0018
9 30 15 0.9617 0.0068
9 30 17 0.4834 0.0011
9 30 19 -1.5503 0.0019
9 30 21 3.1242 0.0077
9 30 23 -3.0340 0.0101
9 31 -24 -1.7427 0.0049
9 31 -22 4.8058 -0.0055
9 31 -20 -1.4501 -0.0013
9 31 -18 -1.3177 -0.0015
9 31 -16 -1.8357 -0.0046
9 31 -14 2.4807 0.0066
9 31 -12 -1.0182 -0.0006
9 31 -10 -2.5719 0.0036
9 31 -8 0.3934 -0.0017
9 31 -6 2.0610 -0.0005
9 31 -4 -2.5981 -0.0083
9 31 -2 4.8272 -0.0033
9 31 0 6.0943 -0.0027
9 31 2 -1.7972 -0.0065
9 31 4 -1.0240 0.0097
9 31 6 1.8741 0.0068
9 31 8 -2.1891 -0.0019
9 31 10 1.5435 -0.0019
9 31 12 -2.8785 -0.0005
9 31 14 2.5274 0.0034
9 31 16 -0.9160 0.0085
9 31 18 -2.4246 0.0043
9 31 20 6.1033 0.0023
9 31 22 -2.3645 0.0026
9 32 -23 -1.3123 0.0027
9 32 -21 5.6075 0.0032
9 32 -19 4.7018 0.0023
9 32 -17 -0.5228 0.0031
9 32 -15 0.8931 -0.0033
9 32 -13 -1.8633 -0.0022
9 32 -11 -6.0091 0.0011
9 32 -9 -3.2896 0.0059
9 32 -7 -3.3312 -0.0024
9 32 -5 1.3641 0.0062
9 32 -3 -1.9854 0.0074
9 32 -1 6.2394 0.0006
9 32 1 -1.8137 -0.0003
9 32 3 0.7667 -0.0048
9 32 5 1.5070 0.0101
9 32 7 -3.8922 0.0136
9 32 9 -4.7844 -0.0035
9 32 11 -3.5092 0.0070
9 32 13 -1.4982 0.0054
9 32 15 3.9075 0.0067
9 32 17 0.6308 0.0056
9 32 19 3.9896 0.0013
9 32 21 -0.4000 -0.0035
9 33 -22 -3.8829 0.0053
9 33 -20 4.1165 0.0001
9 33 -18 2.7124 0.0033
9 33 -16 -0.7394 0.0059
9 33 -14 5.9848 0.0006
9 33 -12 -5.8872 0.0053
9 33 -10 1.7306 -0.0055
9 33 -8 -1.3511 0.0022
9 33 -6 -1.6702 -0.0058
9 33 -4 -1.1537 -0.0033
9 33 -2 -2.1363 -0.0096
9 33 0 -1.4511 -0.0004
9 33 2 0.8320 -0.0054
9 33 4 6.1351 -0.0046
9 33 6 1.3182 -0.0011
9 33 8 -3.0202 -0.0049
9 33 10 1.6281 -0.0031
9 33 12 2.1348 0.0043
9 33 14 -0.5513 -0.0023
9 33 16 -0.2469 0.0042
9 33 18 1.7361 0.0002
9 33 20 -5.0624 0.0021
9 34 -21 -1.0543 -0.0013
9 34 -19 4.2391 -0.0022
9 34 -17 -1.2893 -0.0066
9 34 -15 2.6177 0.0035
9 34 -13 -0.1260 0.0136
9 34 -11 -2.0155 -0.0034
9 34 -9 5.5097 -0.0064
9 34 -7 -1.7073 0.0111
9 34 -5 -2.5900 0.0023
9 34 -3 0.9963 -0.0042
9 34 -1 -5.0144 0.0052
9 34 1 -1.7080 -0.0011
9 34 3 -2.3147 -0.0002
9 34 5 4.3812 0.0068
9 34 7 5.5844 -0.0030
9 34 9 4.3171 0.0123
9 34 11 6.3509 0.0042
9 34 13 -1.1018 0.0030
9 34 15 0.6781 -0.0012
9 34 17 -0.5209 0.0029
9 34 19 -0.2851 -0.0029
9 35 -20 -1.4787 -0.0037
9 35 -18 -3.9226 -0.0071
9 35 -16 2.6240 -0.0019
9 35 -14 -0.3131 0.0053
9 35 -12 1.4533 0.0045
9 35 -10 1.0614 -0.0163
9 35 -8 11.1454 -0.0032
9 35 -6 -1.6699 -0.0021
9 35 -4 2.2846 -0.0130
9 35 -2 -2.8552 -0.0046
9 35 0 0.9886 0.0021
9 35 2 -2.2807 -0.0074
9 35 4 -2.3187 -0.0005
9 35 6 5.5659 -0.0019
9 35 8 4.8196 -0.0056
9 35 10 3.8677 0.0096
9 35 12 -2.6757 -0.0078
9 35 14 -0.4084 0.0023
9 35 16 -3.0931 0.0045
9 35 18 -4.8304 0.0012
9 36 -19 -4.3343 0.0011
9 36 -17 -5.7041 0.0028
9 36 -15 1.6053 -0.0077
9 36 -13 2.6447 0.0014
9 36 -11 -1.1364 -0.0038
9 36 -9 1.6860 -0.0009
9 36 -7 4.7441 -0.0027
9 36 -5 -3.0796 -0.0015
9 36 -3 3.3702 -0.0036
9 36 -1 4.1905 0.0039
9 36 1 4.7197 -0.0016
9 36 3 2.9825 -0.0012
9 36 5 -1.3060 0.0074
9 36 7 -2.1151 -0.0025
9 36 9 1.5042 -0.0038
9 36 11 -2.8956 -0.0072
9 36 13 -0.7182 -0.0045
9 36 15 -0.0960 0.0020
9 36 17 0.0243 -0.0074
9 37 -16 -4.7707 0.0005
9 37 -14 7.1964 -0.0041
9 37 -12 -2.0340 -0.0056
9 37 -10 -6.5721 -0.0019
9 37 -8 -3.8324 -0.0027
9 37 -6 -2.1772 -0.0024
9 37 -4 -3.4652 0.0021
9 37 -2 0.2877 0.0092
9 37 0 0.4467 0.0075
9 37 2 4.5376 0.0074
9 37 4 3.1289 0.0023
9 37 6 -9.8904 0.0124
9 37 8 -4.7644 0.0033
9 37 10 0.9723 0.0009
9 37 12 1.0127 0.0035
9 37 14 -1.0941 0.0046
9 37 16 2.3628 -0.0010
9 38 -15 -2.0966 -0.0006
9 38 -13 4.9238 -0.0056
9 38 -11 -3.1310 -0.0042
9 38 -9 -8.0260 -0.0114
9 38 -7 -2.7955 0.0083
9 38 -5 -6.0038 -0.0037
9 38 -3 -2.9163 0.0051
9 38 -1 -6.5332 -0.0028
9 38 1 0.0649 0.0010
9 38 3 -4.0612 -0.0007
9 38 5 -1.2845 -0.0113
9 38 7 -13.7388 -0.0099
9 38 9 0.4785 -0.0115
9 38 11 -1.0303 -0.0106
9 38 13 -1.7637 -0.0077
9 39 -14 2.0873 0.0109
9 39 -12 0.2910 0.0071
9 39 -10 -3.6111 -0.0018
9 39 -8 4.8201 0.0050
9 39 -6 0.2236 0.0129
9 39 -4 1.5676 -0.0007
9 39 -2 0.7866 0.0033
9 39 0 -2.2873 0.0069
9 39 2 -5.9858 0.0037
9 39 4 -2.1679 0.0120
9 39 6 3.4789 -0.0097
9 39 8 0.7293 0.0058
9 39 10 4.3955 0.0013
9 39 12 -0.8504 -0.0033
9 40 -13 3.4520 0.0015
9 40 -11 -7.0554 -0.0024
9 40 -9 12.7472 0.0011
9 40 -7 3.1619 0.0085
9 40 -5 2.4279 0.0085
9 40 -3 0.8937 -0.0006
9 40 -1 3.3926 0.0030
9 40 1 -1.5867 -0.0015
9 40 3 -4.8201 -0.0096
9 40 5 2.6594 -0.0037
9 40 7 5.1476 -0.0114
9 40 9 -4.7828 0.0015
9 40 11 -1.5452 -0.0057
9 41 -10 1.4447 0.0099
9 41 -8 7.6757 0.0068
9 41 -6 -1.6790 0.0011
9 41 -4 2.1125 0.0025
9 41 -2 -0.4814 0.0004
9 41 0 3.2548 -0.0041
9 41 2 -2.4800 -0.0045
9 41 4 3.1643 -0.0124
9 41 6 10.3451 -0.0030
9 41 8 3.3030 0.0012
9 42 -7 -0.2533 0.0005
9 42 -5 -2.0442 0.0063
9 42 -3 -0.1393 0.0012
9 42 -1 0.5341 -0.0039
9 42 1 0.8864 -0.0074
9 42 3 0.9864 0.0002
9 42 5 5.4895 -0.0056
9 43 -2 5.0939 -0.0084
9 43 0 2.3226 -0.0016
10 0 -32 -3.1591 -0.0120
10 0 -30 1.2585 0.0120
10 0 -28 -12.8196 0.0045
10 0 -26 2.1453 0.0162
10 0 -24 -9.2034 0.0111
10 0 -22 -0.2878 0.1263
10 0 -20 -3.4895 0.0052
10 0 -18 -2.8422 -0.1408
10 0 -16 -7.4100 -0.1278
10 0 -14 19.2496 -0.0037
10 0 -12 5.2889 0.0286
10 0 -10 -16.1502 -0.0635
10 0 -8 10.8788 0.0174
10 0 -6 -21.6680 -0.0554
10 0 -4 0.0204 0.0085
10 0 -2 18.7597 0.0276
10 0 0 1.7790 -0.1073
10 0 2 5.2031 -0.0250
10 0 4 -1.0101 0.0401
10 0 6 1.5906 -0.0310
10 0 8 -3.6593 0.0883
10 0 10 -7.3055 0.0059
10 0 12 0.3793 -0.0014
10 0 14 -23.7994 0.0767
10 0 16 1.2146 -0.1006
10 0 18 -8.3705 -0.0048
10 0 20 -20.5162 0.0230
10 0 22 -5.3079 -0.0695
10 0 24 -3.0833 -0.0502
10 0 26 -7.3177 0.0504
10 0 28 2.5214 -0.0976
10 0 30 0.8164 -0.0097
10 1 -31 0.6394 0.0203
10 1 -29 -5.8986 -0.0112
10 1 -27 3.3528 0.0082
10 1 -25 1.2812 -0.0523
10 1 -23 -0.4233 0.0303
10 1 -21 -1.4603 -0.0737
10 1 -19 4.0781 0.0749
10 1 -17 -6.7492 -0.0472
10 1 -15 4.6980 0.0674
10 1 -13 14.6304 0.0973
10 1 -11 -3.9269 -0.0461
10 1 -9 11.1460 0.1325
10 1 -7 9.7185 -0.0230
10 1 -5 -9.0333 0.0441
10 1 -3 8.5363 0.1239
10 1 -1 2.9265 0.0365
10 1 1 -4.2380 0.0702
10 1 3 7.3016 0.0884
10 1 5 -6.7166 0.0608
10 1 7 2.3660 0.0523
10 1 9 -6.3426 0.1398
10 1 11 12.9608 0.0358
10 1 13 -0.3249 0.0182
10 1 15 -3.1726 0.1305
10 1 17 24.7821 0.0269
10 1 19 -10.0052 0.0997
10 1 21 -4.3814 0.0517
10 1 23 3.9272 0.0839
10 1 25 -1.3772 0.1045
10 1 27 1.0191 0.1108
10 1 29 4.3188 0.0050
10 1 31 1.6506 0.0422
10 2 -32 12.1002 0.0051
10 2 -30 2.5688 0.0017
10 2 -28 7.5481 -0.0095
10 2 -26 1.9956 -0.0190
10 2 -24 3.9389 0.0181
10 2 -22 -3.8763 -0.0368
10 2 -20 6.2261 0.0120
10 2 -18 -4.4447 0.0611
10 2 -16 -7.6105 0.0238
10 2 -14 -6.8480 -0.0135
10 2 -12 -10.0556 -0.0501
10 2 -10 -1.2688 0.0011
10 2 -8 4.4454 -0.0259
10 2 -6 4.5234 0.0651
10 2 -4 -5.0723 0.0073
10 2 -2 1.5081 0.0519
10 2 0 -14.5974 0.0202
10 2 2 -9.5726 0.0323
10 2 4 1.8216 0.0119
10 2 6 6.8945 0.0552
10 2 8 -5.7065 0.0235
10 2 10 4.9217 0.0515
10 2 12 -1.2760 -0.0491
10 2 14 -6.3117 -0.0419
10 2 16 2.2692 0.0774
10 2 18 5.6468 0.0055
10 2 20 -20.6532 0.0087
10 2 22 8.4145 0.0181
10 2 24 4.1695 0.0224
10 2 26 -2.4654 0.0417
10 2 28 3.2851 0.0599
10 2 30 5.9636 0.0105
10 3 -31 3.5729 -0.0048
10 3 -29 0.6444 0.0042
10 3 -27 0.4647 -0.0011
10 3 -25 -1.7851 0.0083
10 3 -23 -0.2768 -0.0302
10 3 -21 4.0713 -0.0032
10 3 -19 4.2565 0.0065
10 3 -17 6.7338 0.0476
10 3 -15 -4.5014 -0.0050
10 3 -13 -5.1159 0.0267
10 3 -11 -4.0076 0.0332
10 3 -9 1.4898 0.0133
10 3 -7 5.0627 0.0055
10 3 -5 3.3830 0.0196
10 3 -3 -10.1362 -0.0188
10 3 -1 -1.0412 0.0494
10 3 1 -1.2922 0.0167
10 3 3 -7.4619 0.0408
10 3 5 15.6510 0.0193
10 3 7 -3.7495 0.0124
10 3 9 4.3153 0.0173
10 3 11 8.7298 0.0232
10 3 13 0.6790 -0.0163
10 3 15 9.3233 0.0162
10 3 17 16.0164 0.0279
10 3 19 1.2205 -0.0171
10 3 21 -1.2379 0.0119
10 3 23 8.9845 -0.0010
10 3 25 1.3947 0.0052
10 3 27 -3.7865 0.0011
10 3 29 3.3735 0.0128
10 3 31 -1.3853 0.0108
10 4 -32 0.6088 -0.0024
10 4 -30 -0.8289 0.0021
10 4 -28 -2.5425 -0.0063
10 4 -26 -1.9297 -0.0033
10 4 -24 -3.4017 -0.0272
10 4 -22 -0.8454 0.0470
10 4 -20 -1.3188 0.0429
10 4 -18 3.4896 0.0036
10 4 -16 2.8170 -0.0289
10 4 -14 -2.8987 0.0232
10 4 -12 1.9845 -0.0231
10 4 -10 1.0122 -0.0230
10 4 -8 -9.7542 -0.0075
10 4 -6 2.2419 -0.0016
10 4 -4 -6.6391 0.0209
10 4 -2 -2.5447 -0.0605
10 4 0 12.5193 -0.0538
10 4 2 3.5931 -0.0141
10 4 4 -4.3277 0.0196
10 4 6 -0.6435 0.0001
10 4 8 -5.4280 0.0113
10 4 10 -3.2125 -0.0402
10 4 12 -0.0889 -0.0161
10 4 14 -13.2769 -0.0216
10 4 16 5.4178 -0.0332
10 4 18 1.6164 0.0117
10 4 20 1.6438 0.0425
10 4 22 2.1293 0.0060
10 4 24 4.4308 0.0089
10 4 26 -1.1661 -0.0193
10 4 28 -1.6172 -0.0071
10 4 30 -2.0985 0.0032
10 5 -31 3.0201 0.0113
10 5 -29 -2.8352 -0.0023
10 5 -27 -1.9983 0.0196
10 5 -25 2.8418 -0.0484
10 5 -23 -3.3671 -0.0245
10 5 -21 0.3180 0.0032
10 5 -19 -2.3709 -0.0248
10 5 -17 -1.5361 -0.0157
10 5 -15 7.5552 0.0328
10 5 -13 0.1276 0.0382
10 5 -11 9.7344 0.0338
10 5 -9 -6.7956 0.0030
10 5 -7 -12.5267 -0.0029
10 5 -5 -6.2914 0.0043
10 5 -3 -3.7884 -0.0107
10 5 -1 10.4963 -0.0183
10 5 1 6.7842 -0.0141
10 5 3 5.1139 0.0280
10 5 5 -13.4206 -0.0226
10 5 7 0.8871 0.0047
10 5 9 2.0925 -0.0382
10 5 11 4.6697 -0.0440
10 5 13 0.8326 0.0280
10 5 15 -8.5433 -0.0117
10 5 17 2.4823 -0.0337
10 5 19 -2.3379 0.0391
10 5 21 -5.1774 0.0037
10 5 23 -5.5611 -0.0176
10 5 25 -1.5254 0.0067
10 5 27 -1.7071 -0.0103
10 5 29 -4.1984 -0.0042
10 5 31 -4.6052 0.0025
10 6 -32 0.2753 -0.0026
10 6 -30 0.8205 -0.0014
10 6 -28 -4.8103 0.0136
10 6 -26 5.4172 -0.0099
10 6 -24 -0.5074 0.0151
10 6 -22 3.9463 0.0125
10 6 -20 -5.2231 -0.0215
10 6 -18 -1.6586 0.0081
10 6 -16 -4.6964 -0.0235
10 6 -14 6.2318 0.0099
10 6 -12 -0.0223 -0.0270
10 6 -10 2.6629 -0.0075
10 6 -8 3.3717 -0.0255
10 6 -6 -5.3404 -0.0055
10 6 -4 -1.5375 -0.0018
10 6 -2 6.8248 -0.0124
10 6 0 8.9228 -0.0084
10 6 2 2.0957 -0.0386
10 6 4 2.9245 -0.0335
10 6 6 -10.6674 -0.0250
10 6 8 2.1106 -0.0074
10 6 10 1.2579 -0.0144
10 6 12 1.3620 -0.0300
10 6 14 -4.9419 0.0007
10 6 16 -3.2699 -0.0415
10 6 18 5.7938 -0.0112
10 6 20 -0.9518 0.0019
10 6 22 0.5589 -0.0395
10 6 24 -1.0161 -0.0336
10 6 26 7.7309 -0.0278
10 6 28 0.2348 -0.0186
10 6 30 1.9292 -0.0308
10 7 -31 -0.2542 -0.0062
10 7 -29 -0.8450 0.0026
10 7 -27 -1.5810 -0.0157
10 7 -25 0.4164 0.0396
10 7 -23 -0.6681 0.0269
10 7 -21 -0.2180 -0.0186
10 7 -19 2.3644 -0.0182
10 7 -17 -1.9808 -0.0118
10 7 -15 1.6003 -0.0178
10 7 -13 1.3209 0.0123
10 7 -11 -7.5733 0.0076
10 7 -9 0.6085 -0.0046
10 7 -7 2.1720 -0.0369
10 7 -5 -4.5079 -0.0288
10 7 -3 7.8491 -0.0297
10 7 -1 -5.8707 0.0290
10 7 1 -6.3538 -0.0035
10 7 3 -1.7442 -0.0448
10 7 5 5.7872 -0.0338
10 7 7 -1.2533 -0.0204
10 7 9 -0.7320 -0.0155
10 7 11 -6.4692 0.0174
10 7 13 -3.1573 -0.0331
10 7 15 -2.7704 -0.0086
10 7 17 -4.9340 0.0069
10 7 19 0.1858 -0.0395
10 7 21 -5.8048 -0.0106
10 7 23 -1.1181 -0.0107
10 7 25 -3.0672 -0.0161
10 7 27 -0.1768 0.0062
10 7 29 -1.1608 0.0017
10 8 -32 -3.9685 0.0087
10 8 -30 -0.8583 -0.0126
10 8 -28 -1.0738 -0.0127
10 8 -26 3.4889 -0.0015
10 8 -24 6.2845 0.0121
10 8 -22 -3.6040 0.0098
10 8 -20 6.1617 0.0065
10 8 -18 -1.0770 -0.0138
10 8 -16 3.6778 -0.0009
10 8 -14 -1.9235 -0.0086
10 8 -12 -2.7532 0.0364
10 8 -10 8.2634 0.0170
10 8 -8 6.5439 0.0316
10 8 -6 12.5194 0.0116
10 8 -4 9.0572 -0.0107
10 8 -2 2.7042 0.0144
10 8 0 -8.8430 0.0164
10 8 2 18.7244 -0.0142
10 8 4 1.7550 0.0167
10 8 6 6.6283 0.0016
10 8 8 1.1569 0.0026
10 8 10 -5.9033 0.0258
10 8 12 -2.8791 0.0151
10 8 14 1.1140 -0.0210
10 8 16 4.1573 0.0266
10 8 18 5.3494 -0.0036
10 8 20 7.2061 -0.0133
10 8 22 -0.5254 0.0314
10 8 24 1.3368 0.0032
10 8 26 6.2706 0.0219
10 8 28 -3.3687 0.0067
10 8 30 0.8983 0.0045
10 9 -31 -1.9856 0.0015
10 9 -29 0.9067 -0.0012
10 9 -27 -4.2597 0.0113
10 9 -25 1.3756 -0.0191
10 9 -23 -2.0419 -0.0052
10 9 -21 -2.1744 0.0120
10 9 -19 -1.5910 0.0030
10 9 -17 0.1322 -0.0201
10 9 -15 -1.8116 -0.0115
10 9 -13 -9.4897 -0.0049
10 9 -11 11.6188 -0.0367
10 9 -9 -4.6685 -0.0202
10 9 -7 0.7523 -0.0197
10 9 -5 3.8682 -0.0103
10 9 -3 -10.9750 -0.0204
10 9 -1 -19.4041 -0.0229
10 9 1 2.2863 -0.0378
10 9 3 -0.5398 -0.0195
10 9 5 -10.0871 -0.0011
10 9 7 4.5892 -0.0322
10 9 9 -5.0963 -0.0169
10 9 11 -1.5334 -0.0149
10 9 13 -1.5965 -0.0229
10 9 15 -0.6053 -0.0295
10 9 17 -4.9364 -0.0203
10 9 19 3.0953 -0.0060
10 9 21 1.3708 -0.0160
10 9 23 -5.5021 -0.0037
10 9 25 2.5207 -0.0143
10 9 27 -2.8051 -0.0007
10 9 29 -3.6208 -0.0253
10 10 -32 -1.1985 0.0068
10 10 -30 1.1893 -0.0009
10 10 -28 -0.2220 0.0024
10 10 -26 -5.8823 0.0099
10 10 -24 -0.9692 -0.0042
10 10 -22 4.4926 0.0070
10 10 -20 -1.8653 0.0064
10 10 -18 1.9853 0.0048
10 10 -16 -0.2598 -0.0033
10 10 -14 -4.0252 -0.0019
10 10 -12 2.5658 -0.0234
10 10 -10 13.1996 0.0115
10 10 -8 -14.5844 -0.0125
10 10 -6 -2.8292 0.0281
10 10 -4 -2.3916 0.0103
10 10 -2 -14.7580 0.0161
10 10 0 8.5767 0.0065
10 10 2 3.7641 -0.0012
10 10 4 -3.4553 -0.0034
10 10 6 -9.7613 0.0277
10 10 8 4.4296 0.0043
10 10 10 4.8389 0.0060
10 10 12 10.0737 0.0198
10 10 14 6.4697 0.0248
10 10 16 1.5278 0.0107
10 10 18 2.3456 0.0189
10 10 20 4.7300 0.0126
10 10 22 -4.5014 -0.0109
10 10 24 3.2939 0.0044
10 10 26 7.6474 0.0034
10 10 28 3.7974 0.0093
10 10 30 0.3611 -0.0017
10 11 -31 3.9510 0.0008
10 11 -29 4.0916 0.0066
10 11 -27 2.2665 0.0024
10 11 -25 -5.9287 -0.0026
10 11 -23 2.2953 0.0001
10 11 -21 -0.6679 -0.0062
10 11 -19 -6.3255 -0.0118
10 11 -17 -2.2920 0.0083
10 11 -15 -7.1923 -0.0030
10 11 -13 -4.0961 -0.0059
10 11 -11 1.1776 0.0048
10 11 -9 -1.0078 -0.0118
10 11 -7 -27.8352 -0.0212
10 11 -5 -2.7323 0.0155
10 11 -3 -7.1792 -0.0090
10 11 -1 -6.4575 0.0313
10 11 1 -0.5017 -0.0045
10 11 3 -8.4880 0.0083
10 11 5 -3.5853 -0.0075
10 11 7 -7.4374 0.0273
10 11 9 6.8649 -0.0041
10 11 11 0.9585 0.0114
10 11 13 3.9919 0.0145
10 11 15 -1.7138 0.0225
10 11 17 0.0740 0.0024
10 11 19 -4.5355 0.0099
10 11 21 0.4514 -0.0082
10 11 23 -5.0075 0.0054
10 11 25 1.1318 0.0091
10 11 27 4.7920 0.0128
10 11 29 1.2954 0.0056
10 12 -30 3.8141 -0.0042
10 12 -28 2.3427 -0.0030
10 12 -26 0.0516 -0.0070
10 12 -24 0.9817 -0.0052
10 12 -22 3.5621 0.0033
10 12 -20 1.4889 -0.0095
10 12 -18 2.4888 0.0101
10 12 -16 3.2521 -0.0030
10 12 -14 2.4193 -0.0094
10 12 -12 8.8460 -0.0067
10 12 -10 3.0670 0.0131
10 12 -8 3.3884 0.0070
10 12 -6 -2.5007 0.0173
10 12 -4 16.7194 0.0101
10 12 -2 18.0556 0.0012
10 12 0 2.8574 0.0133
10 12 2 10.1051 0.0142
10 12 4 5.3671 0.0160
10 12 6 5.1516 0.0200
10 12 8 -5.5236 0.0185
10 12 10 5.8370 -0.0071
10 12 12 -8.9923 0.0141
10 12 14 1.2209 -0.0052
10 12 16 3.3447 0.0246
10 12 18 -1.6897 0.0121
10 12 20 -1.7293 0.0028
10 12 22 2.6641 0.0118
10 12 24 -1.8522 0.0040
10 12 26 0.5375 -0.0104
10 12 28 0.3726 -0.0026
10 13 -31 -1.0014 0.0011
10 13 -29 -1.0883 0.0011
10 13 -27 -1.3553 0.0043
10 13 -25 2.5292 -0.0016
10 13 -23 -0.3242 -0.0039
10 13 -21 -3.0159 0.0086
10 13 -19 2.0658 -0.0031
10 13 -17 -1.1033 -0.0050
10 13 -15 0.1780 0.0089
10 13 -13 -8.5855 -0.0072
10 13 -11 -4.1909 0.0110
10 13 -9 -3.4526 -0.0012
10 13 -7 4.1441 0.0160
10 13 -5 -0.3829 0.0028
10 13 -3 15.0706 0.0116
10 13 -1 4.4139 -0.0034
10 13 1 -5.0468 0.0114
10 13 3 18.4072 0.0163
10 13 5 1.8588 0.0223
10 13 7 2.3940 0.0212
10 13 9 0.6212 0.0081
10 13 11 0.5922 0.0145
10 13 13 -6.5870 0.0124
10 13 15 7.3690 -0.0113
10 13 17 1.5305 0.0102
10 13 19 0.4336 -0.0129
10 13 21 1.9987 0.0143
10 13 23 -4.2064 -0.0032
10 13 25 -3.6246 -0.0089
10 13 27 -2.9035 -0.0111
10 13 29 -3.0446 0.0024
10 14 -30 0.4471 -0.0100
10 14 -28 -2.6389 -0.0117
10 14 -26 0.4664 0.0072
10 14 -24 1.1006 -0.0061
10 14 -22 -0.9249 0.0115
10 14 -20 1.0161 0.0043
10 14 -18 2.9872 0.0027
10 14 -16 8.5851 0.0072
10 14 -14 0.6235 0.0083
10 14 -12 0.1751 0.0099
10 14 -10 8.2986 -0.0054
10 14 -8 2.6510 0.0131
10 14 -6 15.5932 -0.0002
10 14 -4 6.7456 -0.0019
10 14 -2 -4.0364 0.0144
10 14 0 -3.9052 -0.0048
10 14 2 -3.6335 0.0003
10 14 4 2.0355 0.0083
10 14 6 -13.5897 0.0085
10 14 8 -0.1742 0.0067
10 14 10 -6.3267 -0.0005
10 14 12 0.0260 0.0006
10 14 14 -3.9416 0.0029
10 14 16 1.6718 -0.0161
10 14 18 -6.7775 0.0207
10 14 20 2.6364 0.0188
10 14 22 -0.1669 0.0075
10 14 24 -0.0571 -0.0036
10 14 26 3.2301 0.0101
10 14 28 1.4849 0.0060
10 15 -29 4.0712 -0.0079
10 15 -27 2.9141 -0.0047
10 15 -25 -0.0196 -0.0002
10 15 -23 3.3089 0.0041
10 15 -21 -0.8305 -0.0035
10 15 -19 -2.0738 0.0011
10 15 -17 2.2495 -0.0005
10 15 -15 -2.8317 0.0087
10 15 -13 -1.8429 0.0146
10 15 -11 1.6070 0.0090
10 15 -9 -3.6764 0.0030
10 15 -7 -8.1726 -0.0110
10 15 -5 2.8982 -0.0038
10 15 -3 -12.1890 0.0115
10 15 -1 -6.4659 0.0333
10 15 1 3.9090 0.0121
10 15 3 -11.3419 -0.0113
10 15 5 -2.3461 -0.0075
10 15 7 -4.2776 0.0007
10 15 9 3.8895 -0.0099
10 15 11 6.9469 -0.0019
10 15 13 3.7055 -0.0046
10 15 15 4.2949 -0.0109
10 15 17 -0.8576 -0.0176
10 15 19 -6.4807 0.0038
10 15 21 -0.6397 -0.0187
10 15 23 -7.8864 -0.0087
10 15 25 1.9838 0.0053
10 15 27 -0.1565 0.0002
10 15 29 3.5727 -0.0043
10 16 -30 2.2504 0.0064
10 16 -28 -0.4514 -0.0034
10 16 -26 -2.2514 -0.0003
10 16 -24 0.2966 -0.0007
10 16 -22 2.8299 0.0001
10 16 -20 -0.7040 0.0049
10 16 -18 -2.8663 0.0008
10 16 -16 3.3530 0.0075
10 16 -14 -2.1094 -0.0111
10 16 -12 6.3638 0.0037
10 16 -10 4.9316 0.0160
10 16 -8 5.6504 -0.0183
10 16 -6 -3.7464 -0.0082
10 16 -4 6.7349 -0.0256
10 16 -2 -5.6018 -0.0054
10 16 0 1.0520 -0.0038
10 16 2 -6.2857 -0.0073
10 16 4 -1.5165 -0.0168
10 16 6 2.0436 -0.0021
10 16 8 -5.4467 0.0004
10 16 10 5.0672 -0.0054
10 16 12 -4.3075 -0.0069
10 16 14 -0.3577 -0.0060
10 16 16 -0.2812 0.0052
10 16 18 -6.4932 0.0038
10 16 20 -0.4529 -0.0007
10 16 22 -0.4380 -0.0021
10 16 24 -1.4200 0.0078
10 16 26 1.1908 0.0003
10 16 28 0.0585 -0.0069
10 17 -29 -2.3769 0.0003
10 17 -27 -5.5596 0.0025
10 17 -25 -3.2604 0.0007
10 17 -23 1.0768 0.0045
10 17 -21 0.0737 0.0074
10 17 -19 -1.9001 0.0034
10 17 -17 -1.0295 0.0069
10 17 -15 1.1658 -0.0047
10 17 -13 -9.6156 0.0004
10 17 -11 1.7121 0.0091
10 17 -9 -5.6509 0.0072
10 17 -7 -6.7252 0.0033
10 17 -5 -5.5825 0.0036
10 17 -3 0.6191 0.0054
10 17 -1 7.9993 -0.0031
10 17 1 -3.0075 -0.0058
10 17 3 9.1516 0.0024
10 17 5 4.1752 -0.0110
10 17 7 0.6672 0.0022
10 17 9 3.7348 -0.0015
10 17 11 1.2390 -0.0137
10 17 13 -4.2706 -0.0094
10 17 15 1.5939 -0.0097
10 17 17 4.4919 -0.0041
10 17 19 -4.5363 0.0007
10 17 21 0.4508 0.0052
10 17 23 0.3806 0.0132
10 17 25 -4.2656 -0.0021
10 17 27 -2.2971 -0.0015
10 18 -28 -3.0071 -0.0000
10 18 -26 -3.6280 0.0019
10 18 -24 -0.7537 -0.0099
10 18 -22 -2.7154 -0.0003
10 18 -20 -3.4488 -0.0004
10 18 -18 1.0622 -0.0133
10 18 -16 2.0476 -0.0043
10 18 -14 -2.3884 0.0001
10 18 -12 -7.2815 -0.0062
10 18 -10 1.5195 -0.0004
10 18 -8 -5.5744 -0.0021
10 18 -6 5.1355 0.0037
10 18 -4 -8.2588 0.0055
10 18 -2 4.8363 0.0074
10 18 0 -8.9968 -0.0187
10 18 2 -3.7636 0.0102
10 18 4 4.7024 -0.0127
10 18 6 -4.4734 -0.0067
10 18 8 -5.2422 -0.0015
10 18 10 3.6697 -0.0158
10 18 12 -0.8372 0.0024
10 18 14 -2.7976 0.0020
10 18 16 5.2997 -0.0021
10 18 18 0.5611 0.0023
10 18 20 -2.8329 0.0001
10 18 22 2.8857 -0.0009
10 18 24 1.8417 -0.0136
10 18 26 0.7454 -0.0008
10 18 28 4.3000 0.0012
10 19 -29 -4.6017 -0.0027
10 19 -27 -0.9764 0.0117
10 19 -25 4.0361 0.0027
10 19 -23 -0.9512 0.0024
10 19 -21 0.6135 0.0041
10 19 -19 -1.5503 -0.0107
10 19 -17 3.7569 0.0057
10 19 -15 5.3749 0.0059
10 19 -13 0.0220 0.0022
10 19 -11 3.5452 -0.0095
10 19 -9 2.0633 -0.0117
10 19 -7 0.5288 0.0003
10 19 -5 -0.0886 -0.0030
10 19 -3 1.9496 0.0020
10 19 -1 -2.4015 -0.0141
10 19 1 -2.9027 -0.0175
10 19 3 0.6440 -0.0107
10 19 5 5.9013 -0.0308
10 19 7 -4.0251 -0.0069
10 19 9 1.2884 -0.0193
10 19 11 6.3313 -0.0137
10 19 13 -5.0055 0.0047
10 19 15 4.1480 -0.0039
10 19 17 0.9165 -0.0149
10 19 19 3.4036 -0.0045
10 19 21 2.4815 -0.0068
10 19 23 0.3185 -0.0061
10 19 25 1.3810 0.0010
10 19 27 0.5925 0.0063
10 20 -28 -0.7328 0.0024
10 20 -26 4.7210 -0.0055
10 20 -24 -0.3484 0.0084
10 20 -22 1.2813 -0.0030
10 20 -20 0.6808 -0.0082
10 20 -18 -3.0232 0.0085
10 20 -16 -1.8894 -0.0123
10 20 -14 -2.8179 0.0047
10 20 -12 -2.6919 -0.0066
10 20 -10 -0.1157 -0.0013
10 20 -8 -2.2044 -0.0024
10 20 -6 -3.8844 -0.0121
10 20 -4 5.2760 -0.0093
10 20 -2 -2.8023 -0.0072
10 20 0 -1.1104 -0.0001
10 20 2 0.4787 -0.0028
10 20 4 -2.8468 -0.0024
10 20 6 0.4678 -0.0057
10 20 8 -3.0216 0.0089
10 20 10 -1.6171 -0.0011
10 20 12 1.3713 0.0024
10 20 14 -0.8887 0.0100
10 20 16 5.7329 -0.0073
10 20 18 1.2596 -0.0109
10 20 20 7.8688 0.0023
10 20 22 -1.8279 -0.0045
10 20 24 0.5326 0.0094
10 20 26 4.9228 -0.0007
10 21 -27 0.9522 -0.0038
10 21 -25 1.1390 0.0082
10 21 -23 4.3304 -0.0033
10 21 -21 5.1787 -0.0032
10 21 -19 0.9115 -0.0017
10 21 -17 -1.7693 -0.0052
10 21 -15 -2.8853 -0.0025
10 21 -13 0.6994 -0.0083
10 21 -11 -2.5387 0.0060
10 21 -9 4.0089 0.0082
10 21 -7 0.0499 -0.0017
10 21 -5 6.0524 -0.0083
10 21 -3 3.0703 -0.0019
10 21 -1 3.4414 -0.0084
10 21 1 3.6378 -0.0041
10 21 3 6.4144 0.0029
10 21 5 5.6945 -0.0092
10 21 7 6.0743 -0.0001
10 21 9 -1.1323 0.0076
10 21 11 -5.6952 -0.0007
10 21 13 -2.7081 0.0029
10 21 15 -4.2542 0.0099
10 21 17 1.4196 0.0012
10 21 19 4.5347 -0.0027
10 21 21 6.6354 0.0011
10 21 23 -0.1262 0.0055
10 21 25 0.4225 0.0053
10 22 -28 8.2942 -0.0066
10 22 -26 -2.5118 0.0015
10 22 -24 1.1841 -0.0045
10 22 -22 1.7793 0.0027
10 22 -20 -2.4415 0.0020
10 22 -18 -0.6658 -0.0023
10 22 -16 -0.5751 0.0012
10 22 -14 -1.0679 -0.0148
10 22 -12 -1.7640 -0.0096
10 22 -10 -5.8743 -0.0059
10 22 -8 1.9658 -0.0049
10 22 -6 -4.0880 -0.0132
10 22 -4 -5.8682 -0.0014
10 22 -2 3.7188 -0.0037
10 22 0 1.8976 -0.0165
10 22 2 -0.2492 0.0001
10 22 4 1.1356 0.0012
10 22 6 1.9491 0.0034
10 22 8 -2.4491 0.0114
10 22 10 -0.4458 0.0022
10 22 12 -3.8205 -0.0063
10 22 14 -6.4867 0.0064
10 22 16 -4.1952 -0.0004
10 22 18 -2.3859 0.0002
10 22 20 -5.4558 -0.0033
10 22 22 3.5971 0.0041
10 22 24 -4.0755 -0.0064
10 22 26 -0.8819 -0.0101
10 23 -27 -1.2737 0.0001
10 23 -25 -3.8812 -0.0021
10 23 -23 0.7587 -0.0055
10 23 -21 -1.0647 0.0003
10 23 -19 -0.7085 0.0009
10 23 -17 7.5931 -0.0009
10 23 -15 2.9288 0.0096
10 23 -13 6.3245 0.0017
10 23 -11 1.2907 -0.0017
10 23 -9 3.3360 -0.0049
10 23 -7 12.8926 0.0083
10 23 -5 -5.4136 0.0035
10 23 -3 5.8636 0.0211
10 23 -1 -0.6343 0.0087
10 23 1 0.5451 0.0090
10 23 3 2.3847 0.0220
10 23 5 7.6727 0.0048
10 23 7 1.0900 0.0213
10 23 9 3.6087 0.0130
10 23 11 9.5636 0.0140
10 23 13 -3.8377 0.0215
10 23 15 0.7974 0.0180
10 23 17 1.6295 0.0100
10 23 19 -5.6156 0.0088
10 23 21 -1.6005 -0.0055
10 23 23 2.0201 0.0017
10 23 25 -4.8627 -0.0006
10 24 -26 1.3982 0.0046
10 24 -24 0.6503 -0.0062
10 24 -22 -2.8240 -0.0006
10 24 -20 -3.3963 -0.0049
10 24 -18 -1.1331 -0.0073
10 24 -16 4.8955 -0.0068
10 24 -14 -1.5036 0.0042
10 24 -12 4.7596 0.0051
10 24 -10 1.3098 0.0032
10 24 -8 0.3381 -0.0004
10 24 -6 -0.6670 0.0036
10 24 -4 -4.4717 -0.0073
10 24 -2 4.7335 0.0019
10 24 0 -4.9470 -0.0076
10 24 2 -10.6710 0.0087
10 24 4 0.0017 -0.0004
10 24 6 -8.9380 0.0026
10 24 8 -2.1088 0.0056
10 24 10 1.6343 -0.0101
10 24 12 -0.4513 -0.0035
10 24 14 -3.6966 -0.0071
10 24 16 4.2012 -0.0080
10 24 18 -7.4313 -0.0070
10 24 20 -4.9883 -0.0045
10 24 22 -2.3146 -0.0106
10 24 24 -2.3081 -0.0040
10 25 -25 2.3970 0.0053
10 25 -23 -1.6766 0.0119
10 25 -21 -1.6377 -0.0033
10 25 -19 0.2275 0.0032
10 25 -17 3.4759 -0.0016
10 25 -15 4.0803 -0.0068
10 25 -13 -2.2659 0.0079
10 25 -11 4.0148 0.0070
10 25 -9 -2.4021 0.0080
10 25 -7 -1.3867 -0.0039
10 25 -5 -0.4684 0.0175
10 25 -3 -0.1563 0.0056
10 25 -1 5.6719 0.0142
10 25 1 -9.2338 0.0204
10 25 3 -3.0299 0.0024
10 25 5 -2.7192 0.0075
10 25 7 -4.2535 0.0086
10 25 9 -0.1381 0.0063
10 25 11 3.1763 0.0015
10 25 13 4.7923 -0.0025
10 25 15 7.0316 0.0094
10 25 17 1.7872 0.0026
10 25 19 -0.0829 0.0044
10 25 21 -1.1833 0.0029
10 25 23 -1.0534 -0.0009
10 26 -26 -0.0968 -0.0024
10 26 -24 1.3671 0.0018
10 26 -22 -1.2142 0.0016
10 26 -20 -2.9550 0.0007
10 26 -18 -1.1594 0.0072
10 26 -16 -1.4533 0.0008
10 26 -14 0.3783 -0.0008
10 26 -12 -1.1584 0.0015
10 26 -10 -1.1485 0.0076
10 26 -8 -1.5917 -0.0069
10 26 -6 -8.0596 0.0038
10 26 -4 -2.0973 0.0022
10 26 -2 0.0399 -0.0088
10 26 0 -2.4428 -0.0063
10 26 2 -5.4777 0.0054
10 26 4 -4.7583 -0.0003
10 26 6 -0.4791 0.0064
10 26 8 -4.5679 -0.0000
10 26 10 -1.7294 -0.0108
10 26 12 -3.6228 -0.0077
10 26 14 0.5352 -0.0051
10 26 16 -3.9295 0.0116
10 26 18 3.3121 -0.0028
10 26 20 0.5744 0.0015
10 26 22 -0.9890 0.0052
10 26 24 2.9053 -0.0101
10 27 -25 -0.3424 -0.0045
10 27 -23 0.9621 0.0011
10 27 -21 -2.0803 0.0028
10 27 -19 -2.9584 0.0048
10 27 -17 -3.0636 0.0054
10 27 -15 -2.9189 0.0103
10 27 -13 -1.1172 -0.0028
10 27 -11 -2.7738 -0.0006
10 27 -9 -1.1747 -0.0042
10 27 -7 -1.5745 0.0069
10 27 -5 -6.8468 0.0125
10 27 -3 -0.9321 0.0096
10 27 -1 -0.7794 0.0051
10 27 1 6.7956 0.0060
10 27 3 1.9829 0.0115
10 27 5 3.8855 -0.0044
10 27 7 0.0720 0.0026
10 27 9 3.5057 -0.0081
10 27 11 2.7673 -0.0017
10 27 13 1.0429 0.0002
10 27 15 -0.2387 -0.0020
10 27 17 2.2905 0.0060
10 27 19 1.3664 0.0025
10 27 21 2.8673 0.0068
10 27 23 -1.3410 0.0039
10 28 -24 2.3238 -0.0012
10 28 -22 5.3703 0.0016
10 28 -20 -0.4577 0.0004
10 28 -18 -1.7200 -0.0026
10 28 -16 -3.1779 -0.0002
10 28 -14 -3.2371 0.0103
10 28 -12 0.3605 -0.0027
10 28 -10 0.3524 -0.0036
10 28 -8 3.2860 -0.0014
10 28 -6 2.5913 -0.0012
10 28 -4 -3.2314 -0.0020
10 28 -2 1.6797 0.0018
10 28 0 3.7705 0.0051
10 28 2 4.9037 0.0039
10 28 4 1.8013 -0.0045
10 28 6 1.5869 -0.0044
10 28 8 0.0194 -0.0049
10 28 10 0.7933 -0.0007
10 28 12 -0.0131 0.0080
10 28 14 -4.9294 0.0009
10 28 16 3.4541 -0.0032
10 28 18 0.8114 0.0065
10 28 20 0.4849 0.0015
10 28 22 0.6160 -0.0011
10 29 -23 7.5551 0.0057
10 29 -21 3.5081 0.0034
10 29 -19 -1.9384 0.0011
10 29 -17 -3.8921 -0.0003
10 29 -15 0.7518 0.0066
10 29 -13 -1.6074 0.0041
10 29 -11 0.5226 0.0032
10 29 -9 2.0488 0.0016
10 29 -7 2.6223 -0.0020
10 29 -5 1.8013 -0.0049
10 29 -3 -0.8381 -0.0059
10 29 -1 0.7831 0.0007
10 29 1 -0.8499 -0.0044
10 29 3 2.6425 -0.0133
10 29 5 0.9474 -0.0111
10 29 7 0.8040 -0.0100
10 29 9 1.8618 -0.0073
10 29 11 3.3053 -0.0008
10 29 13 1.1094 -0.0103
10 29 15 -1.1190 -0.0144
10 29 17 -0.0222 -0.0021
10 29 19 0.4416 -0.0006
10 29 21 -5.1290 0.0077
10 30 -22 -0.3842 -0.0076
10 30 -20 2.5182 -0.0063
10 30 -18 -2.2013 0.0035
10 30 -16 -1.2553 -0.0026
10 30 -14 0.3314 -0.0092
10 30 -12 -2.7262 0.0067
10 30 -10 5.2215 0.0074
10 30 -8 1.7161 0.0047
10 30 -6 6.4168 0.0085
10 30 -4 4.8325 0.0081
10 30 -2 0.9944 -0.0060
10 30 0 -2.0625 0.0019
10 30 2 1.3558 -0.0109
10 30 4 2.1093 0.0001
10 30 6 2.1461 0.0105
10 30 8 0.0090 -0.0020
10 30 10 2.6035 0.0107
10 30 12 -1.9136 -0.0041
10 30 14 1.6525 -0.0048
10 30 16 -2.1099 0.0073
10 30 18 1.7716 -0.0025
10 30 20 2.8807 -0.0030
10 31 -21 -0.0008 -0.0101
10 31 -19 4.4650 0.0043
10 31 -17 1.8792 0.0019
10 31 -15 2.2679 -0.0091
10 31 -13 0.7257 -0.0104
10 31 -11 1.0775 -0.0056
10 31 -9 0.1779 -0.0065
10 31 -7 3.2280 -0.0075
10 31 -5 3.2955 0.0027
10 31 -3 1.0032 -0.0137
10 31 -1 -5.4711 -0.0125
10 31 1 0.0444 -0.0099
10 31 3 -0.3652 -0.0109
10 31 5 -1.5429 -0.0124
10 31 7 -3.0402 -0.0125
10 31 9 -2.4534 -0.0147
10 31 11 -2.2397 0.0039
10 31 13 -0.0142 -0.0078
10 31 15 -1.4472 -0.0028
10 31 17 1.6717 -0.0075
10 31 19 1.6563 -0.0182
10 32 -20 -0.8533 0.0069
10 32 -18 1.9195 -0.0062
10 32 -16 1.5490 0.0024
10 32 -14 1.0233 0.0049
10 32 -12 2.3092 -0.0035
10 32 -10 -2.3619 0.0042
10 32 -8 -1.1761 -0.0081
10 32 -6 -1.3897 0.0059
10 32 -4 -1.3304 -0.0083
10 32 -2 -3.3812 -0.0075
10 32 0 3.5547 -0.0116
10 32 2 2.7892 0.0020
10 32 4 -0.6110 -0.0010
10 32 6 -1.2290 -0.0014
10 32 8 -2.5368 0.0009
10 32 10 -2.6735 0.0020
10 32 12 -1.2261 0.0155
10 32 14 0.2964 0.0002
10 32 16 -0.5402 0.0023
10 32 18 6.0219 -0.0025
10 32 20 -1.6603 -0.0080
10 33 -19 0.2281 -0.0107
10 33 -17 3.7580 -0.0061
10 33 -15 4.5826 0.0039
10 33 -13 0.4616 0.0020
10 33 -11 -1.1185 -0.0078
10 33 -9 -3.6793 -0.0083
10 33 -7 -3.5843 -0.0088
10 33 -5 -2.5340 -0.0084
10 33 -3 -6.2756 -0.0069
10 33 -1 0.5375 0.0002
10 33 1 -0.3416 0.0064
10 33 3 -5.4324 0.0028
10 33 5 -1.3279 0.0067
10 33 7 3.5230 0.0009
10 33 9 -4.1583 0.0061
10 33 11 -0.6731 0.0051
10 33 13 -1.6615 0.0092
10 33 15 3.6218 -0.0086
10 33 17 2.2904 -0.0005
10 34 -18 -7.9666 0.0002
10 34 -16 -0.8262 -0.0053
10 34 -14 0.3678 0.0065
10 34 -12 -1.6810 -0.0002
10 34 -10 -1.0721 0.0057
10 34 -8 1.2435 0.0067
10 34 -6 -2.1894 0.0050
10 34 -4 1.8051 -0.0029
10 34 -2 -0.1393 -0.0081
10 34 0 3.9641 -0.0026
10 34 2 1.5123 -0.0027
10 34 4 -0.7525 0.0104
10 34 6 6.5124 0.0063
10 34 8 2.3733 -0.0047
10 34 10 -3.8005 -0.0085
10 34 12 -1.2128 -0.0049
10 34 14 -4.5965 0.0021
10 34 16 1.7017 0.0063
10 35 -17 -2.1779 0.0012
10 35 -15 1.3996 -0.0023
10 35 -13 1.0094 -0.0069
10 35 -11 -4.6462 -0.0035
10 35 -9 2.7745 -0.0010
10 35 -7 1.5898 -0.0012
10 35 -5 1.5463 0.0035
10 35 -3 6.4634 0.0003
10 35 -1 0.7971 0.0079
10 35 1 4.3179 0.0038
10 35 3 -3.2541 0.0062
10 35 5 -0.1240 0.0152
10 35 7 -1.4655 -0.0022
10 35 9 2.0352 0.0028
10 35 11 -1.3526 0.0011
10 35 13 2.8305 -0.0000
10 35 15 -1.8107 0.0044
10 36 -16 -3.4563 -0.0003
10 36 -14 1.6577 0.0025
10 36 -12 -1.9598 -0.0014
10 36 -10 -5.1728 0.0012
10 36 -8 -0.0378 0.0047
10 36 -6 -3.6016 0.0002
10 36 -4 -1.9193 0.0078
10 36 -2 0.3221 0.0034
10 36 0 -1.1661 0.0083
10 36 2 1.9199 0.0021
10 36 4 -0.2439 0.0096
10 36 6 -5.1092 -0.0021
10 36 8 -2.5529 -0.0030
10 36 10 0.0953 0.0008
10 36 12 3.8415 -0.0024
10 36 14 1.1508 -0.0033
10 37 -15 0.7999 0.0088
10 37 -13 -0.8251 0.0020
10 37 -11 -0.6098 0.0008
10 37 -9 -1.8891 0.0037
10 37 -7 -3.2304 0.0005
10 37 -5 -3.3921 -0.0004
10 37 -3 -0.9043 0.0057
10 37 -1 -2.7038 0.0050
10 37 1 -3.5389 -0.0040
10 37 3 1.4255 0.0067
10 37 5 2.1823 -0.0020
10 37 7 1.5728 0.0029
10 37 9 2.5543 0.0028
10 37 11 7.7600 0.0035
10 37 13 2.5156 0.0017
10 38 -14 2.1749 0.0057
10 38 -12 -0.6647 -0.0042
10 38 -10 6.8839 -0.0016
10 38 -8 -0.3445 0.0038
10 38 -6 4.8923 0.0025
10 38 -4 -0.4759 0.0009
10 38 -2 -0.3583 0.0038
10 38 0 -1.3606 -0.0030
10 38 2 -5.1739 -0.0008
10 38 4 6.5506 0.0065
10 38 6 6.3556 0.0051
10 38 8 -5.4457 0.0065
10 38 10 -0.8931 0.0094
10 38 12 -1.1347 0.0037
10 39 -11 4.4002 -0.0053
10 39 -9 7.2211 0.0030
10 39 -7 4.0515 -0.0021
10 39 -5 6.3082 0.0024
10 39 -3 -0.1846 -0.0031
10 39 -1 6.6965 0.0028
10 39 1 -4.7009 0.0012
10 39 3 -0.4773 -0.0017
10 39 5 7.8831 -0.0021
10 39 7 0.2694 -0.0063
10 39 9 -3.2019 -0.0055
10 40 -10 0.9973 0.0011
10 40 -8 -1.3130 -0.0029
10 40 -6 -1.1941 0.0057
10 40 -4 -3.4577 0.0005
10 40 -2 -1.8786 0.0038
10 40 0 -4.3969 0.0073
10 40 2 -1.7769 -0.0020
10 40 4 -2.7585 0.0011
10 40 6 -0.8205 -0.0052
10 40 8 -3.8361 0.0035
10 41 -7 -4.5700 -0.0029
10 41 -5 -1.7629 -0.0062
10 41 -3 -1.9749 -0.0059
10 41 -1 -1.9239 -0.0027
10 41 1 0.2668 -0.0048
10 41 3 0.6717 -0.0022
10 41 5 -6.2466 -0.0086
11 1 -32 -2.5919 0.0099
11 1 -30 5.8529 -0.0077
11 1 -28 3.6337 0.0189
11 1 -26 4.3520 0.0114
11 1 -24 4.0584 -0.0204
11 1 -22 4.0771 -0.0772
11 1 -20 -3.4668 0.0596
11 1 -18 -4.4956 -0.0379
11 1 -16 -4.2364 0.0126
11 1 -14 -2.2602 0.0555
11 1 -12 2.4137 -0.0566
11 1 -10 5.1628 0.1398
11 1 -8 4.1392 0.0195
11 1 -6 8.8813 -0.0484
11 1 -4 1.8863 -0.0497
11 1 -2 5.9808 -0.0476
11 1 0 -10.3778 -0.0109
11 1 2 -17.6105 0.0130
11 1 4 6.8949 0.0008
11 1 6 -5.2222 -0.0656
11 1 8 2.8115 -0.0069
11 1 10 3.3882 -0.0678
11 1 12 -6.1192 -0.0091
11 1 14 -1.0334 0.1169
11 1 16 -7.6135 0.0473
11 1 18 1.8291 0.0068
11 1 20 -2.4787 0.0432
11 1 22 -0.9046 -0.0095
11 1 24 -0.8453 0.0368
11 1 26 -1.0066 0.0469
11 1 28 -3.2786 0.0429
11 1 30 1.6884 0.0144
11 2 -31 -9.8506 -0.0061
11 2 -29 6.1063 -0.0041
11 2 -27 -3.6055 0.0251
11 2 -25 4.1088 0.0195
11 2 -23 -2.1554 -0.0203
11 2 -21 3.2763 0.0008
11 2 -19 -8.2000 0.0345
11 2 -17 2.3883 -0.0712
11 2 -15 -4.0126 0.0244
11 2 -13 2.7135 -0.1239
11 2 -11 15.9705 -0.0429
11 2 -9 -4.0090 -0.0586
11 2 -7 21.6621 -0.0395
11 2 -5 8.3903 0.0538
11 2 -3 6.5097 0.0157
11 2 -1 3.0171 0.0196
11 2 1 -7.3348 -0.0241
11 2 3 -2.5327 -0.0171
11 2 5 3.7667 0.0301
11 2 7 -3.6040 0.0092
11 2 9 4.4805 0.0685
11 2 11 -4.9664 -0.0422
11 2 13 -1.9717 -0.0289
11 2 15 -0.3877 -0.0645
11 2 17 3.1651 -0.0887
11 2 19 7.4015 -0.0458
11 2 21 -2.9980 -0.0206
11 2 23 1.7105 -0.0401
11 2 25 2.9086 -0.0650
11 2 27 -1.1160 -0.0495
11 2 29 -0.2064 -0.0581
11 3 -30 0.4324 -0.0060
11 3 -28 1.6597 0.0078
11 3 -26 -1.8068 0.0140
11 3 -24 -5.0133 0.0092
11 3 -22 -3.7368 0.0130
11 3 -20 -6.8134 -0.0298
11 3 -18 0.9081 0.0120
11 3 -16 -2.1870 -0.0185
11 3 -14 -7.9228 0.0129
11 3 -12 6.4011 0.0599
11 3 -10 -4.4124 -0.0367
11 3 -8 -14.1003 0.0334
11 3 -6 4.0283 0.0083
11 3 -4 -11.3086 0.0394
11 3 -2 2.8930 -0.0035
11 3 0 13.5282 -0.0331
11 3 2 2.8567 -0.0263
11 3 4 3.6151 -0.0180
11 3 6 1.2478 0.0350
11 3 8 7.0262 0.0218
11 3 10 -4.8969 0.0490
11 3 12 1.1757 0.0310
11 3 14 3.6177 -0.0207
11 3 16 0.9748 -0.0140
11 3 18 1.1001 -0.0114
11 3 20 -7.4883 0.0035
11 3 22 -8.3009 0.0132
11 3 24 0.2115 0.0063
11 3 26 -1.8937 0.0194
11 3 28 -7.0890 0.0103
11 3 30 -4.0901 -0.0030
11 4 -31 1.9281 -0.0078
11 4 -29 -3.8803 0.0041
11 4 -27 2.6169 -0.0140
11 4 -25 1.9713 -0.0168
11 4 -23 3.7223 0.0013
11 4 -21 -5.6342 0.0197
11 4 -19 6.1791 0.0215
11 4 -17 0.5101 0.0282
11 4 -15 0.4826 0.0370
11 4 -13 2.0119 0.0038
11 4 -11 4.1650 0.0024
11 4 -9 -0.2460 0.0142
11 4 -7 -3.1408 0.0177
11 4 -5 5.9161 0.0370
11 4 -3 -18.0275 0.0300
11 4 -1 15.0909 0.0041
11 4 1 13.3180 0.0238
11 4 3 4.6446 0.0327
11 4 5 -4.9439 0.0063
11 4 7 2.1079 0.0426
11 4 9 -1.4573 -0.0026
11 4 11 2.4668 -0.0031
11 4 13 4.4251 0.0008
11 4 15 7.2520 -0.0177
11 4 17 2.4051 0.0042
11 4 19 10.6007 -0.0057
11 4 21 -7.7010 -0.0086
11 4 23 0.7471 -0.0045
11 4 25 5.1592 0.0102
11 4 27 0.9611 0.0015
11 4 29 -1.1708 -0.0158
11 5 -30 4.0123 -0.0029
11 5 -28 1.0021 0.0089
11 5 -26 3.7511 -0.0227
11 5 -24 -0.1589 -0.0112
11 5 -22 0.4236 -0.0067
11 5 -20 1.0630 0.0263
11 5 -18 0.0593 -0.0227
11 5 -16 -0.1439 0.0147
11 5 -14 -2.2266 0.0069
11 5 -12 -1.9178 -0.0415
11 5 -10 -6.2783 0.0448
11 5 -8 -9.9199 -0.0128
11 5 -6 -6.0244 -0.0165
11 5 -4 -3.0200 -0.0123
11 5 -2 -17.7673 -0.0194
11 5 0 3.6289 0.0188
11 5 2 -1.9535 -0.0026
11 5 4 -11.3603 0.0222
11 5 6 -3.8993 -0.0064
11 5 8 5.2117 0.0146
11 5 10 -3.6486 -0.0207
11 5 12 3.9036 -0.0217
11 5 14 -4.8930 0.0270
11 5 16 -5.7560 0.0202
11 5 18 -0.6200 -0.0065
11 5 20 -0.4171 0.0054
11 5 22 -2.6228 -0.0251
11 5 24 1.4963 0.0062
11 5 26 1.5341 0.0128
11 5 28 -6.0049 0.0069
11 6 -31 -3.2298 -0.0030
11 6 -29 0.3633 0.0027
11 6 -27 -0.3377 -0.0011
11 6 -25 0.9837 0.0151
11 6 -23 -2.3883 0.0021
11 6 -21 7.6556 0.0034
11 6 -19 -0.3992 0.0000
11 6 -17 9.4700 -0.0328
11 6 -15 4.2146 0.0076
11 6 -13 1.8788 -0.0255
11 6 -11 4.7922 -0.0316
11 6 -9 -2.6312 0.0440
11 6 -7 7.9064 -0.0222
11 6 -5 8.5525 -0.0074
11 6 -3 8.4133 -0.0152
11 6 -1 -17.5097 0.0097
11 6 1 2.7673 -0.0071
11 6 3 -9.4712 0.0037
11 6 5 -2.5204 -0.0062
11 6 7 -1.6352 -0.0131
11 6 9 1.0826 0.0131
11 6 11 -3.3185 -0.0284
11 6 13 -0.8333 0.0053
11 6 15 -6.6706 0.0170
11 6 17 2.9722 -0.0135
11 6 19 7.4608 -0.0118
11 6 21 3.3019 -0.0158
11 6 23 0.5360 -0.0207
11 6 25 2.9628 0.0148
11 6 27 -2.8572 -0.0074
11 6 29 3.9676 0.0094
11 7 -30 2.0313 0.0072
11 7 -28 -1.7123 -0.0101
11 7 -26 -1.8013 0.0027
11 7 -24 0.5648 0.0066
11 7 -22 -1.2170 -0.0134
11 7 -20 -1.7236 0.0225
11 7 -18 -0.1742 -0.0057
11 7 -16 -0.2144 0.0040
11 7 -14 -6.4840 0.0413
11 7 -12 -1.9741 -0.0091
11 7 -10 -9.8920 0.0251
11 7 -8 -1.3415 0.0043
11 7 -6 4.2974 0.0139
11 7 -4 4.0273 0.0119
11 7 -2 1.0100 0.0004
11 7 0 -6.0640 -0.0087
11 7 2 -8.3835 -0.0293
11 7 4 -0.5911 0.0140
11 7 6 6.8428 -0.0242
11 7 8 -3.8088 0.0075
11 7 10 3.6099 0.0122
11 7 12 -8.3912 0.0109
11 7 14 -1.4249 0.0046
11 7 16 -6.4731 0.0063
11 7 18 -1.1688 0.0261
11 7 20 1.5144 0.0177
11 7 22 -2.4443 0.0255
11 7 24 0.4266 0.0235
11 7 26 -6.6886 0.0214
11 7 28 -0.6662 0.0056
11 8 -31 2.2484 -0.0011
11 8 -29 1.3741 -0.0125
11 8 -27 -3.2178 -0.0015
11 8 -25 -0.1175 0.0025
11 8 -23 4.7779 -0.0021
11 8 -21 -1.7064 -0.0139
11 8 -19 3.5731 -0.0015
11 8 -17 2.1864 -0.0054
11 8 -15 -1.2444 -0.0127
11 8 -13 2.8738 -0.0175
11 8 -11 9.2304 -0.0041
11 8 -9 1.3551 -0.0316
11 8 -7 6.6472 0.0169
11 8 -5 0.8224 -0.0086
11 8 -3 -1.6156 0.0108
11 8 -1 17.7832 -0.0021
11 8 1 1.4386 0.0005
11 8 3 4.4352 0.0016
11 8 5 4.2583 0.0048
11 8 7 0.2556 -0.0287
11 8 9 -4.1348 -0.0179
11 8 11 2.8271 0.0132
11 8 13 -2.2012 -0.0102
11 8 15 7.8726 -0.0101
11 8 17 -2.0642 0.0123
11 8 19 2.1978 0.0012
11 8 21 -3.8513 -0.0041
11 8 23 -0.5412 -0.0035
11 8 25 0.6658 -0.0197
11 8 27 0.1644 -0.0119
11 8 29 -3.8109 -0.0071
11 9 -30 -1.7184 -0.0025
11 9 -28 -4.6050 0.0193
11 9 -26 -4.7778 0.0035
11 9 -24 4.7761 0.0001
11 9 -22 2.6141 0.0070
11 9 -20 -3.1705 -0.0121
11 9 -18 -1.3802 -0.0037
11 9 -16 -8.3864 0.0019
11 9 -14 -5.6389 0.0070
11 9 -12 -1.0720 0.0227
11 9 -10 3.3475 0.0054
11 9 -8 -4.1732 -0.0072
11 9 -6 0.4725 -0.0023
11 9 -4 -11.9164 -0.0081
11 9 -2 3.5381 0.0141
11 9 0 11.5509 -0.0003
11 9 2 1.7457 0.0254
11 9 4 4.9287 0.0004
11 9 6 -4.1865 0.0177
11 9 8 3.6543 0.0001
11 9 10 2.8571 0.0084
11 9 12 3.0690 0.0176
11 9 14 5.2904 0.0091
11 9 16 5.5085 0.0092
11 9 18 -2.2766 0.0111
11 9 20 3.0871 -0.0093
11 9 22 -3.6500 0.0046
11 9 24 2.3928 -0.0066
11 9 26 5.1052 0.0071
11 9 28 -0.8350 0.0107
11 10 -31 1.3519 -0.0089
11 10 -29 2.5337 -0.0063
11 10 -27 -0.8739 0.0072
11 10 -25 1.1291 -0.0060
11 10 -23 2.1773 0.0182
11 10 -21 -3.3927 0.0051
11 10 -19 -2.3707 0.0065
11 10 -17 -1.1808 -0.0119
11 10 -15 -0.0072 0.0249
11 10 -13 11.3256 -0.0007
11 10 -11 2.5192 0.0122
11 10 -9 8.7403 0.0098
11 10 -7 -5.9119 -0.0107
11 10 -5 -1.1134 0.0061
11 10 -3 -4.1957 -0.0185
11 10 -1 -3.0580 0.0057
11 10 1 -3.2284 0.0001
11 10 3 3.8305 -0.0197
11 10 5 -5.0764 0.0073
11 10 7 -5.3072 -0.0030
11 10 9 7.5936 0.0038
11 10 11 -5.6127 -0.0178
11 10 13 3.3391 -0.0050
11 10 15 0.8293 -0.0013
11 10 17 0.2569 -0.0041
11 10 19 -4.6789 -0.0073
11 10 21 3.5581 0.0109
11 10 23 -1.8674 0.0039
11 10 25 3.4130 0.0135
11 10 27 1.9257 0.0028
11 10 29 -1.7618 0.0017
11 11 -30 -2.0450 -0.0001
11 11 -28 1.4579 -0.0031
11 11 -26 1.4815 -0.0034
11 11 -24 0.5608 -0.0080
11 11 -22 -2.4884 -0.0024
11 11 -20 -1.8333 0.0040
11 11 -18 -3.9865 -0.0041
11 11 -16 3.3394 0.0090
11 11 -14 -4.1882 0.0089
11 11 -12 -0.0257 0.0061
11 11 -10 -4.6262 -0.0036
11 11 -8 -0.4379 0.0043
11 11 -6 -5.4764 0.0016
11 11 -4 6.5709 -0.0004
11 11 -2 -3.2415 -0.0124
11 11 0 -14.8280 -0.0039
11 11 2 11.6620 -0.0214
11 11 4 6.8893 -0.0147
11 11 6 1.3733 0.0007
11 11 8 7.9801 -0.0017
11 11 10 8.2088 0.0032
11 11 12 -4.4245 -0.0050
11 11 14 0.9399 -0.0010
11 11 16 1.1098 -0.0034
11 11 18 0.2860 -0.0170
11 11 20 2.4189 -0.0007
11 11 22 -0.9032 -0.0017
11 11 24 -1.4093 0.0040
11 11 26 -3.2039 0.0012
11 11 28 -0.3112 -0.0045
11 12 -29 -3.4388 0.0004
11 12 -27 4.4331 -0.0069
11 12 -25 -2.3753 -0.0005
11 12 -23 -4.9087 -0.0010
11 12 -21 -2.7548 -0.0014
11 12 -19 -1.4728 0.0105
11 12 -17 4.7749 -0.0058
11 12 -15 2.3184 0.0016
11 12 -13 -0.7966 -0.0135
11 12 -11 1.7519 -0.0135
11 12 -9 -2.7322 -0.0185
11 12 -7 5.9341 0.0090
11 12 -5 -1.9709 0.0069
11 12 -3 3.9975 -0.0036
11 12 -1 -12.9096 -0.0084
11 12 1 -8.4494 -0.0167
11 12 3 -0.1267 0.0014
11 12 5 -0.5101 0.0042
11 12 7 -1.6281 0.0024
11 12 9 -2.2231 -0.0015
11 12 11 -2.0052 0.0014
11 12 13 -12.6165 -0.0076
11 12 15 -1.9745 -0.0198
11 12 17 -6.8499 0.0040
11 12 19 -1.7403 -0.0042
11 12 21 2.7432 -0.0103
11 12 23 1.3208 -0.0025
11 12 25 -0.9508 -0.0056
11 12 27 -0.8797 -0.0099
11 13 -30 -1.1989 0.0021
11 13 -28 -4.3212 0.0018
11 13 -26 -0.7292 0.0006
11 13 -24 -4.0907 0.0130
11 13 -22 -1.3482 0.0028
11 13 -20 4.1823 -0.0116
11 13 -18 2.0961 0.0012
11 13 -16 -2.1915 -0.0016
11 13 -14 -6.1062 -0.0036
11 13 -12 -3.8551 0.0072
11 13 -10 -4.5681 -0.0074
11 13 -8 5.6186 -0.0163
11 13 -6 -3.1229 0.0156
11 13 -4 -2.6263 -0.0275
11 13 -2 -0.3971 0.0082
11 13 0 5.8958 -0.0087
11 13 2 -6.0679 -0.0193
11 13 4 3.4855 0.0078
11 13 6 -3.3084 -0.0023
11 13 8 -6.6171 -0.0125
11 13 10 0.4217 0.0018
11 13 12 -2.2321 -0.0017
11 13 14 -3.0672 -0.0091
11 13 16 -0.3326 0.0011
11 13 18 -1.7158 0.0070
11 13 20 -0.2986 -0.0213
11 13 22 -1.3435 -0.0079
11 13 24 0.0798 0.0126
11 13 26 0.7233 0.0099
11 13 28 2.3730 0.0184
11 14 -29 4.5799 -0.0060
11 14 -27 -0.8690 0.0062
11 14 -25 4.0421 -0.0035
11 14 -23 1.0965 0.0100
11 14 -21 3.8501 -0.0057
11 14 -19 -0.6736 -0.0070
11 14 -17 -1.0880 0.0073
11 14 -15 -5.1235 -0.0176
11 14 -13 -3.0316 0.0163
11 14 -11 -0.3508 0.0090
11 14 -9 3.4349 0.0042
11 14 -7 -1.4430 0.0221
11 14 -5 -3.1925 -0.0030
11 14 -3 -5.8351 0.0163
11 14 -1 8.9566 0.0187
11 14 1 -9.4005 0.0127
11 14 3 -2.9653 0.0091
11 14 5 -2.8673 0.0218
11 14 7 -9.1214 0.0072
11 14 9 -2.4588 -0.0001
11 14 11 2.5063 0.0006
11 14 13 4.2329 0.0123
11 14 15 1.7013 0.0160
11 14 17 -0.1159 0.0112
11 14 19 0.0311 0.0009
11 14 21 0.0044 -0.0063
11 14 23 1.2655 -0.0072
11 14 25 4.8201 0.0052
11 14 27 2.5890 -0.0038
11 15 -28 0.9393 0.0034
11 15 -26 0.2671 -0.0028
11 15 -24 3.8822 0.0018
11 15 -22 6.6792 -0.0040
11 15 -20 2.2094 0.0033
11 15 -18 1.9047 -0.0074
11 15 -16 1.0916 -0.0132
11 15 -14 1.2342 -0.0085
11 15 -12 5.5407 -0.0250
11 15 -10 5.8775 -0.0121
11 15 -8 4.7698 -0.0008
11 15 -6 0.6786 -0.0084
11 15 -4 0.2292 0.0025
11 15 -2 13.8521 -0.0131
11 15 0 4.8888 -0.0039
11 15 2 4.7663 -0.0127
11 15 4 10.1173 -0.0059
11 15 6 1.4005 -0.0043
11 15 8 2.1907 0.0042
11 15 10 5.6512 -0.0086
11 15 12 2.9892 -0.0099
11 15 14 3.7245 -0.0022
11 15 16 4.0993 -0.0102
11 15 18 -1.2563 -0.0067
11 15 20 0.1893 0.0014
11 15 22 3.7617 -0.0059
11 15 24 0.0970 -0.0123
11 15 26 1.2737 0.0058
11 16 -29 1.0211 -0.0018
11 16 -27 0.1609 0.0004
11 16 -25 3.4681 -0.0038
11 16 -23 -0.3430 0.0012
11 16 -21 3.0211 0.0059
11 16 -19 0.7254 0.0077
11 16 -17 0.7557 0.0017
11 16 -15 3.8960 0.0077
11 16 -13 -3.2622 -0.0029
11 16 -11 -3.8938 0.0119
11 16 -9 -1.2503 0.0001
11 16 -7 -7.0556 0.0167
11 16 -5 -7.7421 0.0120
11 16 -3 11.8713 0.0155
11 16 -1 -8.4790 0.0041
11 16 1 2.1447 0.0165
11 16 3 4.6670 0.0061
11 16 5 1.3406 0.0076
11 16 7 -5.6013 -0.0000
11 16 9 9.5996 0.0168
11 16 11 -2.4316 0.0061
11 16 13 0.6443 0.0030
11 16 15 4.8433 0.0051
11 16 17 3.1918 0.0047
11 16 19 -0.3264 0.0079
11 16 21 1.7036 0.0110
11 16 23 1.1046 -0.0023
11 16 25 -1.6528 -0.0041
11 16 27 -0.9236 0.0038
11 17 -28 -0.3673 0.0033
11 17 -26 0.7052 -0.0090
11 17 -24 -2.6895 0.0063
11 17 -22 -3.9418 -0.0055
11 17 -20 1.0325 -0.0121
11 17 -18 -2.9471 -0.0011
11 17 -16 3.7028 -0.0097
11 17 -14 2.0383 0.0016
11 17 -12 -1.8865 0.0088
11 17 -10 5.3894 -0.0121
11 17 -8 2.1322 -0.0145
11 17 -6 -5.1547 -0.0010
11 17 -4 11.7307 -0.0065
11 17 -2 1.1517 -0.0052
11 17 0 -13.6804 -0.0090
11 17 2 8.0861 -0.0006
11 17 4 0.2101 0.0005
11 17 6 -4.0430 -0.0051
11 17 8 2.1616 -0.0108
11 17 10 0.3602 0.0017
11 17 12 -11.5533 -0.0075
11 17 14 -2.8817 -0.0096
11 17 16 -2.6026 0.0016
11 17 18 -0.1860 0.0078
11 17 20 -2.3080 -0.0064
11 17 22 -2.0805 0.0004
11 17 24 -0.4929 -0.0058
11 17 26 -1.7648 0.0024
11 18 -27 1.8957 -0.0090
11 18 -25 0.9698 -0.0047
11 18 -23 -5.0310 0.0065
11 18 -21 -0.4047 -0.0018
11 18 -19 -3.8875 0.0047
11 18 -17 -2.6605 0.0011
11 18 -15 0.7640 -0.0058
11 18 -13 1.2878 0.0020
11 18 -11 -0.7355 0.0054
11 18 -9 1.7088 -0.0211
11 18 -7 -2.4473 -0.0061
11 18 -5 -5.4295 -0.0034
11 18 -3 -2.7130 -0.0019
11 18 -1 -7.1929 0.0233
11 18 1 -5.4858 -0.0004
11 18 3 4.4958 0.0077
11 18 5 -6.3980 0.0067
11 18 7 -1.8276 -0.0073
11 18 9 -5.7157 -0.0096
11 18 11 -2.0512 0.0061
11 18 13 -3.5653 0.0003
11 18 15 2.4053 0.0116
11 18 17 3.7208 0.0138
11 18 19 2.5890 0.0055
11 18 21 -8.1192 -0.0052
11 18 23 -4.1749 0.0106
11 18 25 -3.4882 -0.0074
11 19 -28 -4.8666 0.0070
11 19 -26 -1.0784 -0.0058
11 19 -24 -3.6950 -0.0042
11 19 -22 0.5367 0.0043
11 19 -20 -1.6981 -0.0104
11 19 -18 -4.2932 0.0042
11 19 -16 -6.1276 0.0035
11 19 -14 2.4213 -0.0087
11 19 -12 0.5711 0.0158
11 19 -10 4.2767 -0.0024
11 19 -8 11.4932 0.0072
11 19 -6 8.7651 0.0018
11 19 -4 3.9663 -0.0053
11 19 -2 3.3121 0.0028
11 19 0 1.4148 0.0044
11 19 2 -0.7665 0.0010
11 19 4 11.2485 0.0086
11 19 6 1.9137 0.0144
11 19 8 0.5601 0.0034
11 19 10 -5.3819 0.0050
11 19 12 4.7025 0.0055
11 19 14 0.3316 0.0053
11 19 16 -0.0184 0.0064
11 19 18 5.1553 -0.0006
11 19 20 -1.2779 0.0051
11 19 22 -3.1346 -0.0014
11 19 24 0.4267 0.0048
11 19 26 0.6366 0.0025
11 20 -27 -4.1719 -0.0040
11 20 -25 -1.5506 -0.0019
11 20 -23 2.6342 0.0026
11 20 -21 2.7112 -0.0038
11 20 -19 1.2800 0.0094
11 20 -17 -0.7575 0.0013
11 20 -15 -3.2118 0.0080
11 20 -13 2.1154 -0.0011
11 20 -11 -7.2835 -0.0050
11 20 -9 4.0412 0.0090
11 20 -7 -4.1242 0.0076
11 20 -5 -7.2116 0.0043
11 20 -3 0.7467 0.0062
11 20 -1 1.0173 -0.0103
11 20 1 2.8629 -0.0025
11 20 3 0.0331 -0.0087
11 20 5 5.0838 -0.0035
11 20 7 -5.3156 0.0072
11 20 9 1.9226 0.0031
11 20 11 0.4155 -0.0082
11 20 13 5.2821 0.0038
11 20 15 -0.7693 -0.0110
11 20 17 -2.5561 -0.0017
11 20 19 0.5407 -0.0008
11 20 21 -2.2149 0.0093
11 20 23 -0.5804 0.0020
11 20 25 1.5460 0.0059
11 21 -26 -4.0824 0.0112
11 21 -24 -0.6090 -0.0029
11 21 -22 -1.3101 -0.0063
11 21 -20 4.7727 -0.0032
11 21 -18 2.5361 -0.0057
11 21 -16 1.8421 0.0067
11 21 -14 2.1091 0.0119
11 21 -12 -2.8252 -0.0063
11 21 -10 -5.0688 -0.0035
11 21 -8 2.3131 0.0004
11 21 -6 -9.4567 -0.0059
11 21 -4 3.5851 0.0092
11 21 -2 1.6356 -0.0016
11 21 0 -1.7516 -0.0033
11 21 2 3.5731 0.0084
11 21 4 -1.5571 -0.0039
11 21 6 -2.8312 -0.0067
11 21 8 -0.0830 0.0027
11 21 10 3.1429 -0.0004
11 21 12 -0.0257 0.0034
11 21 14 4.0588 -0.0067
11 21 16 -0.7718 -0.0055
11 21 18 -1.8915 -0.0025
11 21 20 0.7252 -0.0136
11 21 22 4.5116 -0.0035
11 21 24 1.1744 -0.0027
11 22 -27 0.1865 0.0101
11 22 -25 2.9551 0.0018
11 22 -23 -0.7536 0.0112
11 22 -21 3.5577 -0.0021
11 22 -19 3.8579 0.0046
11 22 -17 2.6817 0.0052
11 22 -15 2.5100 0.0033
11 22 -13 2.3731 0.0106
11 22 -11 3.5447 0.0054
11 22 -9 -2.4173 -0.0030
11 22 -7 -4.3617 -0.0020
11 22 -5 -8.6853 -0.0105
11 22 -3 4.1266 -0.0013
11 22 -1 -3.3491 -0.0208
11 22 1 -6.0035 -0.0057
11 22 3 4.6022 -0.0023
11 22 5 -9.3157 -0.0036
11 22 7 2.1819 -0.0093
11 22 9 1.0882 -0.0079
11 22 11 -2.9185 -0.0000
11 22 13 -2.1443 -0.0050
11 22 15 0.3302 0.0004
11 22 17 -0.9819 -0.0009
11 22 19 -2.8337 -0.0091
11 22 21 2.4891 -0.0121
11 22 23 1.0093 0.0072
11 22 25 -2.6655 0.0004
11 23 -26 5.1976 -0.0040
11 23 -24 -0.2671 0.0047
11 23 -22 -1.2348 -0.0015
11 23 -20 -1.4619 0.0009
11 23 -18 -1.2678 0.0066
11 23 -16 -1.8598 -0.0042
11 23 -14 -5.2228 0.0000
11 23 -12 1.1227 0.0152
11 23 -10 -2.7301 0.0094
11 23 -8 -1.2337 -0.0018
11 23 -6 -2.9831 0.0065
11 23 -4 2.3913 -0.0054
11 23 -2 3.2390 0.0024
11 23 0 -5.9680 -0.0028
11 23 2 -2.7839 -0.0049
11 23 4 5.7207 -0.0003
11 23 6 -5.5426 -0.0031
11 23 8 2.2084 -0.0034
11 23 10 -3.6846 -0.0010
11 23 12 -2.0375 0.0018
11 23 14 4.6975 -0.0048
11 23 16 3.2581 -0.0090
11 23 18 4.4754 -0.0052
11 23 20 -0.8361 0.0021
11 23 22 1.7706 0.0062
11 23 24 -1.5050 0.0086
11 24 -25 2.4032 -0.0081
11 24 -23 -1.3677 0.0020
11 24 -21 2.4370 0.0047
11 24 -19 -0.7221 -0.0046
11 24 -17 0.0933 -0.0017
11 24 -15 -0.4989 -0.0098
11 24 -13 0.9083 -0.0086
11 24 -11 -0.4266 0.0044
11 24 -9 2.3029 -0.0063
11 24 -7 0.2672 0.0036
11 24 -5 4.9565 0.0032
11 24 -3 5.9145 -0.0026
11 24 -1 0.4499 -0.0105
11 24 1 -2.5206 -0.0014
11 24 3 1.6233 -0.0080
11 24 5 5.1899 0.0014
11 24 7 3.6002 0.0058
11 24 9 5.2447 -0.0027
11 24 11 -4.5268 0.0009
11 24 13 3.4356 0.0027
11 24 15 -1.0216 0.0046
11 24 17 3.3645 0.0020
11 24 19 5.2399 0.0068
11 24 21 -1.6102 0.0001
11 24 23 7.9914 -0.0103
11 25 -24 -1.1174 -0.0028
11 25 -22 -2.4333 0.0090
11 25 -20 -2.4386 -0.0003
11 25 -18 -4.0727 0.0021
11 25 -16 1.2086 0.0098
11 25 -14 4.5451 0.0010
[truncated: 404,605 more chars]
